# Supplementary material for: Role of ferroptosis-associated genes in ankylosing spondylitis and immune cell infiltration
Source: Front Genet. 2022 Nov 11;13:948290. doi: 10.3389/fgene.2022.948290 (PMC9691995; doi:10.3389/fgene.2022.948290)
Supplement: Supplementary file 2 [file DataSheet2.ZIP]

Archive with 7 entries (7 files):
- Supplementary materials of batch correction/After1.pdf
- Supplementary materials of batch correction/ann.txt
- Supplementary materials of batch correction/ann1.txt
- Supplementary materials of batch correction/batch.R
- Supplementary materials of batch correction/Before1.pdf
- Supplementary materials of batch correction/symbol.txt
- Supplementary materials of batch correction/symbol1.txt
