# Supplementary material for: Role of ferroptosis-associated genes in ankylosing spondylitis and immune cell infiltration
Source: Front Genet. 2022 Nov 11;13:948290. doi: 10.3389/fgene.2022.948290 (PMC9691995; doi:10.3389/fgene.2022.948290)
Supplement: Supplementary file 2 [file DataSheet2.ZIP › Supplementary materials of batch correction/ann.txt]

	Sample_Name	sample_group	batch	GSE
GSM616668	GSM616668	AS	1	GSE25101
GSM616669	GSM616669	AS	1	GSE25101
GSM616670	GSM616670	AS	1	GSE25101
GSM616671	GSM616671	AS	1	GSE25101
GSM616672	GSM616672	AS	1	GSE25101
GSM616673	GSM616673	AS	1	GSE25101
GSM616674	GSM616674	AS	1	GSE25101
GSM616675	GSM616675	AS	1	GSE25101
GSM616676	GSM616676	AS	1	GSE25101
GSM616677	GSM616677	AS	1	GSE25101
GSM616678	GSM616678	AS	1	GSE25101
GSM616679	GSM616679	AS	1	GSE25101
GSM616680	GSM616680	AS	1	GSE25101
GSM616681	GSM616681	AS	1	GSE25101
GSM616682	GSM616682	AS	1	GSE25101
GSM616683	GSM616683	AS	1	GSE25101
GSM616684	GSM616684	HC	1	GSE25101
GSM616685	GSM616685	HC	1	GSE25101
GSM616686	GSM616686	HC	1	GSE25101
GSM616687	GSM616687	HC	1	GSE25101
GSM616688	GSM616688	HC	1	GSE25101
GSM616689	GSM616689	HC	1	GSE25101
GSM616690	GSM616690	HC	1	GSE25101
GSM616691	GSM616691	HC	1	GSE25101
GSM616692	GSM616692	HC	1	GSE25101
GSM616693	GSM616693	HC	1	GSE25101
GSM616694	GSM616694	HC	1	GSE25101
GSM616695	GSM616695	HC	1	GSE25101
GSM616696	GSM616696	HC	1	GSE25101
GSM616697	GSM616697	HC	1	GSE25101
GSM616698	GSM616698	HC	1	GSE25101
GSM616699	GSM616699	HC	1	GSE25101
GSM1007855	GSM1007855	AS	2	GSE41038
GSM1007859	GSM1007859	AS	2	GSE41038
GSM1007849	GSM1007849	HC	2	GSE41038
GSM1007850	GSM1007850	HC	2	GSE41038
GSM1007856	GSM1007856	HC	2	GSE41038
GSM1007857	GSM1007857	HC	2	GSE41038
