# Supplementary material for: Role of ferroptosis-associated genes in ankylosing spondylitis and immune cell infiltration
Source: Front Genet. 2022 Nov 11;13:948290. doi: 10.3389/fgene.2022.948290 (PMC9691995; doi:10.3389/fgene.2022.948290)
Supplement: Supplementary file 2 [file DataSheet2.ZIP › Supplementary materials of batch correction/ann1.txt]

	Sample_Name	sample_group	batch	GSE
GSM1902130	GSM1902130	AS	1	GSE73754
GSM1902131	GSM1902131	AS	1	GSE73754
GSM1902132	GSM1902132	AS	1	GSE73754
GSM1902133	GSM1902133	AS	1	GSE73754
GSM1902134	GSM1902134	AS	1	GSE73754
GSM1902135	GSM1902135	AS	1	GSE73754
GSM1902136	GSM1902136	AS	1	GSE73754
GSM1902137	GSM1902137	AS	1	GSE73754
GSM1902138	GSM1902138	AS	1	GSE73754
GSM1902139	GSM1902139	AS	1	GSE73754
GSM1902140	GSM1902140	AS	1	GSE73754
GSM1902141	GSM1902141	AS	1	GSE73754
GSM1902142	GSM1902142	AS	1	GSE73754
GSM1902143	GSM1902143	AS	1	GSE73754
GSM1902144	GSM1902144	AS	1	GSE73754
GSM1902145	GSM1902145	AS	1	GSE73754
GSM1902146	GSM1902146	AS	1	GSE73754
GSM1902147	GSM1902147	AS	1	GSE73754
GSM1902148	GSM1902148	AS	1	GSE73754
GSM1902149	GSM1902149	AS	1	GSE73754
GSM1902150	GSM1902150	AS	1	GSE73754
GSM1902151	GSM1902151	AS	1	GSE73754
GSM1902152	GSM1902152	AS	1	GSE73754
GSM1902153	GSM1902153	AS	1	GSE73754
GSM1902154	GSM1902154	AS	1	GSE73754
GSM1902155	GSM1902155	AS	1	GSE73754
GSM1902156	GSM1902156	AS	1	GSE73754
GSM1902157	GSM1902157	AS	1	GSE73754
GSM1902158	GSM1902158	AS	1	GSE73754
GSM1902159	GSM1902159	AS	1	GSE73754
GSM1902160	GSM1902160	AS	1	GSE73754
GSM1902161	GSM1902161	AS	1	GSE73754
GSM1902162	GSM1902162	AS	1	GSE73754
GSM1902163	GSM1902163	AS	1	GSE73754
GSM1902164	GSM1902164	AS	1	GSE73754
GSM1902165	GSM1902165	AS	1	GSE73754
GSM1902166	GSM1902166	AS	1	GSE73754
GSM1902167	GSM1902167	AS	1	GSE73754
GSM1902168	GSM1902168	AS	1	GSE73754
GSM1902169	GSM1902169	AS	1	GSE73754
GSM1902170	GSM1902170	AS	1	GSE73754
GSM1902171	GSM1902171	AS	1	GSE73754
GSM1902172	GSM1902172	AS	1	GSE73754
GSM1902173	GSM1902173	AS	1	GSE73754
GSM1902174	GSM1902174	AS	1	GSE73754
GSM1902175	GSM1902175	AS	1	GSE73754
GSM1902176	GSM1902176	AS	1	GSE73754
GSM1902177	GSM1902177	AS	1	GSE73754
GSM1902178	GSM1902178	AS	1	GSE73754
GSM1902179	GSM1902179	AS	1	GSE73754
GSM1902180	GSM1902180	AS	1	GSE73754
GSM1902181	GSM1902181	AS	1	GSE73754
GSM1902182	GSM1902182	HC	1	GSE73754
GSM1902183	GSM1902183	HC	1	GSE73754
GSM1902184	GSM1902184	HC	1	GSE73754
GSM1902185	GSM1902185	HC	1	GSE73754
GSM1902186	GSM1902186	HC	1	GSE73754
GSM1902187	GSM1902187	HC	1	GSE73754
GSM1902188	GSM1902188	HC	1	GSE73754
GSM1902189	GSM1902189	HC	1	GSE73754
GSM1902190	GSM1902190	HC	1	GSE73754
GSM1902191	GSM1902191	HC	1	GSE73754
GSM1902192	GSM1902192	HC	1	GSE73754
GSM1902193	GSM1902193	HC	1	GSE73754
GSM1902194	GSM1902194	HC	1	GSE73754
GSM1902195	GSM1902195	HC	1	GSE73754
GSM1902196	GSM1902196	HC	1	GSE73754
GSM1902197	GSM1902197	HC	1	GSE73754
GSM1902198	GSM1902198	HC	1	GSE73754
GSM1902199	GSM1902199	HC	1	GSE73754
GSM1902200	GSM1902200	HC	1	GSE73754
GSM1902201	GSM1902201	HC	1	GSE73754
GSM616668	GSM616668	AS	2	GSE25101
GSM616669	GSM616669	AS	2	GSE25101
GSM616670	GSM616670	AS	2	GSE25101
GSM616671	GSM616671	AS	2	GSE25101
GSM616672	GSM616672	AS	2	GSE25101
GSM616673	GSM616673	AS	2	GSE25101
GSM616674	GSM616674	AS	2	GSE25101
GSM616675	GSM616675	AS	2	GSE25101
GSM616676	GSM616676	AS	2	GSE25101
GSM616677	GSM616677	AS	2	GSE25101
GSM616678	GSM616678	AS	2	GSE25101
GSM616679	GSM616679	AS	2	GSE25101
GSM616680	GSM616680	AS	2	GSE25101
GSM616681	GSM616681	AS	2	GSE25101
GSM616682	GSM616682	AS	2	GSE25101
GSM616683	GSM616683	AS	2	GSE25101
GSM616684	GSM616684	HC	2	GSE25101
GSM616685	GSM616685	HC	2	GSE25101
GSM616686	GSM616686	HC	2	GSE25101
GSM616687	GSM616687	HC	2	GSE25101
GSM616688	GSM616688	HC	2	GSE25101
GSM616689	GSM616689	HC	2	GSE25101
GSM616690	GSM616690	HC	2	GSE25101
GSM616691	GSM616691	HC	2	GSE25101
GSM616692	GSM616692	HC	2	GSE25101
GSM616693	GSM616693	HC	2	GSE25101
GSM616694	GSM616694	HC	2	GSE25101
GSM616695	GSM616695	HC	2	GSE25101
GSM616696	GSM616696	HC	2	GSE25101
GSM616697	GSM616697	HC	2	GSE25101
GSM616698	GSM616698	HC	2	GSE25101
GSM616699	GSM616699	HC	2	GSE25101
