# Supplementary material for: Role of ferroptosis-associated genes in ankylosing spondylitis and immune cell infiltration
Source: Front Genet. 2022 Nov 11;13:948290. doi: 10.3389/fgene.2022.948290 (PMC9691995; doi:10.3389/fgene.2022.948290)
Supplement: Supplementary file 2 [file DataSheet2.ZIP › Supplementary materials of batch correction/batch.R]

library(dplyr)
library(limma)
#setwd("C:\\Users\\lexb4\\Desktop\\GTEx\\10.merge")         #ÉèÖÃ¹¤×÷Ä¿Â¼

#¶ÁÈ¡ÎÄ¼þ1£¬²¢ÕûÀíÊý¾Ý
rt1=read.table("GSE41038.txt",sep="\t",header=T,check.names=F)
rt1=as.matrix(rt1)
rownames(rt1)=rt1[,1]
exp1=rt1[,2:ncol(rt1)]
dimnames1=list(rownames(exp1),colnames(exp1))
data1=matrix(as.numeric(as.matrix(exp1)),nrow=nrow(exp1),dimnames=dimnames1)
data1=avereps(data1)

#¶ÁÈ¡ÎÄ¼þ2£¬²¢ÕûÀíÊý¾Ý
rt2=read.table("GSE25101.txt",sep="\t",header=T,check.names=F)
rt2=as.matrix(rt2)
rownames(rt2)=rt2[,1]
exp2=rt2[,2:ncol(rt2)]
dimnames2=list(rownames(exp2),colnames(exp2))
data2=matrix(as.numeric(as.matrix(exp2)),nrow=nrow(exp2),dimnames=dimnames2)
data2=avereps(data2)

#¶ÁÈ¡ÎÄ¼þ3£¬²¢ÕûÀíÊý¾Ý
#rt3=read.table("GSE77298.txt",sep="\t",header=T,check.names=F)
#rt3=as.matrix(rt3)
#rownames(rt3)=rt3[,1]
#exp3=rt3[,2:ncol(rt3)]
#dimnames3=list(rownames(exp3),colnames(exp3))
#data3=matrix(as.numeric(as.matrix(exp3)),nrow=nrow(exp3),dimnames=dimnames3)
#data3=avereps(data3)

#¶Ô»ùÒòÈ¡½»¼¯
sameGene=intersect(row.names(data1),row.names(data2))
data=cbind(data1[sameGene,],data2[sameGene,])

#sameGene=intersect(row.names(data),row.names(data3))
#data=cbind(data[sameGene,],data3[sameGene,])
#data=log2(data+1)    #ÐèÒªÐÞ¸Ä£¬Èç¹ûÊýÖµºÜ´ó£¬È¥µôÇ°ÃæµÄ#£¬Èç¹ûÊýÖµºÜÐ¡£¬±£Áô#

#¶ÁÈ¡×¢ÊÍÎÄ¼þ
GSE_targets=read.table("ann.txt",sep="\t",header=T,check.names=F)

library(ggplot2)
library(reshape2)
edata_m=melt(data)
colnames(edata_m)<-c("gene","samples","expression")
edata_m<-edata_m[,2:3]

edata_m$GSE<-"GSE"
edata_m$GSE [ which(edata_m$samples %in% GSE_targets$Sample_Name[GSE_targets$GSE == "GSE41038"]) ]  <- "GSE41038"
edata_m$GSE [ which(edata_m$samples %in% GSE_targets$Sample_Name[GSE_targets$GSE == "GSE25101"]) ]  <- "GSE25101"
#edata_m$GSE [ which(edata_m$samples %in% GSE_targets$Sample_Name[GSE_targets$GSE == "GSE77298"]) ]  <- "GSE77298"

#Ð£ÕýÇ°³öÍ¼1
ggplot(edata_m) +
  aes(x = samples, y = expression, fill = GSE, colour = GSE) +
  stat_boxplot(geom = "errorbar",width=0.6)+
  geom_boxplot(shape = "circle",outlier.colour = NA,outlier.shape = NA) +
  scale_fill_brewer(palette = "Set2", direction = 1) +
  scale_color_brewer(palette = "Set2", direction = 1) +
  labs(x = "Samples", y = "Expression", title = "Before") +
  coord_flip() +
  theme_bw() +
  theme(plot.title = element_text(size = 19L, 
                                  face = "bold", hjust = 0.5), plot.subtitle = element_text(size = 15L, face = "bold", hjust = 0.5), 
        axis.title.y = element_text(size = 15L, face = "bold"), axis.title.x = element_text(size = 15L, face = "bold"))

ggsave("Before.pdf",width = 10,height = 10)
#Ð£ÕýÇ°³öÍ¼2
p=ggplot(edata_m,aes(x=samples,y=expression,fill=GSE))+geom_boxplot()
p=p+labs(x = "Samples", y = "Expression", title = "Before")
p=p+stat_summary(fun.y="mean",geom="point",shape=23,size=3,fill="red")
p=p+theme_set(theme_set(theme_bw(base_size=20)))
p=p+theme(text=element_text(face='bold'),axis.text.x=element_text(angle=90,hjust=0.5),axis.title=element_blank())

pdf('Before1.pdf',width = 8,height = 6)
p
dev.off()

#Ð£ÕýÇ°³öÍ¼3
ggplot(edata_m) +
  aes(x = samples, y = expression, fill = GSE, colour = GSE) +
  stat_boxplot(geom = "errorbar",width=0.6)+
  geom_violin(shape = "circle",outlier.colour = NA,outlier.shape = NA) +
  scale_fill_brewer(palette = "Set2", direction = 1) +
  scale_color_brewer(palette = "Set2", direction = 1) +
  labs(x = "Samples", y = "Expression", title = "Before") +
  coord_flip() +
  theme_bw() +
  theme(plot.title = element_text(size = 19L, 
                                  face = "bold", hjust = 0.5), plot.subtitle = element_text(size = 15L, face = "bold", hjust = 0.5), 
        axis.title.y = element_text(size = 15L, face = "bold"), axis.title.x = element_text(size = 15L, face = "bold"))

ggsave("Before2.pdf",width = 10,height = 10)


#Êý¾ÝÐ£Õý
library(sva)
#outTab=ComBat(data, batch = GSE_targets$batch, par.prior=TRUE)
outTab=normalizeBetweenArrays(data)

combat_edata_m=melt(outTab)
colnames(combat_edata_m)<-c("gene","samples","expression")
combat_edata_m<-combat_edata_m[,2:3]

combat_edata_m$GSE<-"GSE"
#combat_edata_m$GSE [ which(combat_edata_m$samples %in% GSE_targets$Sample_Name[GSE_targets$GSE == "GSE55235"]) ]  <- "GSE55235"
combat_edata_m$GSE [ which(combat_edata_m$samples %in% GSE_targets$Sample_Name[GSE_targets$GSE == "GSE41038"]) ]  <- "GSE41038"
combat_edata_m$GSE [ which(combat_edata_m$samples %in% GSE_targets$Sample_Name[GSE_targets$GSE == "GSE25101"]) ]  <- "GSE25101"


#Ð£ÕýºóÍ¼1
ggplot(combat_edata_m) +
  aes(x = samples, y = expression, fill = GSE, colour = GSE) +
  stat_boxplot(geom = "errorbar",width=0.5)+
  geom_boxplot(shape = "circle",outlier.colour = NA,outlier.shape = NA) +
  scale_fill_brewer(palette = "Set2", direction = 1) +
  scale_color_brewer(palette = "Set2", direction = 1) +
  labs(x = "Samples", y = "Expression", title = "After") +
  coord_flip() +
  theme_bw() +
  theme(plot.title = element_text(size = 19L, 
                                  face = "bold", hjust = 0.5), plot.subtitle = element_text(size = 15L, face = "bold", hjust = 0.5), 
        axis.title.y = element_text(size = 15L, face = "bold"), axis.title.x = element_text(size = 15L, face = "bold"))

ggsave("After.pdf",width = 10,height = 10)

#Ð£ÕýºóÍ¼2
p=ggplot(combat_edata_m,aes(x=samples,y=expression,fill=GSE))+geom_boxplot()
p=p+labs(x = "Samples", y = "Expression", title = "After")
p=p+stat_summary(fun.y="mean",geom="point",shape=23,size=3,fill="red")
p=p+theme_set(theme_set(theme_bw(base_size=20)))
p=p+theme(text=element_text(face='bold'),axis.text.x=element_text(angle=90,hjust=0.5),axis.title=element_blank())

pdf('After1.pdf',width = 8,height = 6)
p
dev.off()

#Ð£Õýºó³öÍ¼3
ggplot(combat_edata_m) +
  aes(x = samples, y = expression, fill = GSE, colour = GSE) +
  stat_boxplot(geom = "errorbar",width=0.6)+
  geom_violin(shape = "circle",outlier.colour = NA,outlier.shape = NA) +
  scale_fill_brewer(palette = "Set2", direction = 1) +
  scale_color_brewer(palette = "Set2", direction = 1) +
  labs(x = "Samples", y = "Expression", title = "After") +
  coord_flip() +
  theme_bw() +
  theme(plot.title = element_text(size = 19L, 
                                  face = "bold", hjust = 0.5), plot.subtitle = element_text(size = 15L, face = "bold", hjust = 0.5), 
        axis.title.y = element_text(size = 15L, face = "bold"), axis.title.x = element_text(size = 15L, face = "bold"))

ggsave("After2.pdf",width = 10,height = 10)


#Êý¾ÝÊä³ö
outTab=rbind(geneNames=colnames(outTab),outTab)
write.table(outTab,file="symbol.txt",sep="\t",quote=F,col.names=F)
