# Supplementary material for: Role of ferroptosis-associated genes in ankylosing spondylitis and immune cell infiltration
Source: Front Genet. 2022 Nov 11;13:948290. doi: 10.3389/fgene.2022.948290 (PMC9691995; doi:10.3389/fgene.2022.948290)
Supplement: Supplementary file 2 [file DataSheet2.ZIP › Supplementary materials of batch correction/symbol.txt]

geneNames	GSM1007849	GSM1007850	GSM1007856	GSM1007857	GSM1007855	GSM1007859	GSM616668	GSM616669	GSM616670	GSM616671	GSM616672	GSM616673	GSM616674	GSM616675	GSM616676	GSM616677	GSM616678	GSM616679	GSM616680	GSM616681	GSM616682	GSM616683	GSM616684	GSM616685	GSM616686	GSM616687	GSM616688	GSM616689	GSM616690	GSM616691	GSM616692	GSM616693	GSM616694	GSM616695	GSM616696	GSM616697	GSM616698	GSM616699
ACTN1	14.8039697631579	14.8039697631579	14.8039697631579	14.8885457105263	14.8039697631579	9.53956465789474	11.7471517894737	12.3569937894737	11.8383584210526	11.9419436315789	12.2961557368421	12.2503052894737	11.1741200263158	11.6918507631579	10.9446228947368	11.6422538947368	12.1658340526316	11.5316528157895	11.7694437105263	11.8444918947368	11.0209777631579	12.7732443421053	11.8669724210526	11.387631	11.9539986578947	12.5840320526316	10.9528073421053	11.4549561842105	12.2100674473684	12.4969425263158	12.2028122631579	12.0383234473684	11.6833236052632	12.4697979473684	11.6006330526316	12.3460711842105	11.4434444736842	11.9691614736842
RN7SK	14.7603409736842	14.7314417105263	14.7058539473684	14.7058539473684	14.7603409736842	14.7603409736842	9.1566667631579	9.53263452631579	9.18042768421053	11.3552138157895	9.39923931578947	9.87303047368421	9.6689682631579	9.76531839473684	9.15980876315789	9.01769236842105	9.27358540789474	9.67292	9.8234472631579	9.48302210526316	10.1805425526316	9.30003469736842	9.12182997368421	9.77151215789474	9.43157421052632	10.8816438947368	10.3151052631579	9.85301060526316	8.98348677631579	9.38592309210526	11.4810196315789	10.5275203947368	9.65868421052632	10.6896926842105	10.6024245789474	10.7866284473684	9.7661815	9.49419405263158
IMAA	14.6848073947368	14.7058539473684	14.4114301842105	14.6848073947368	14.7058539473684	14.8039697631579	14.2084345263158	14.3548857105263	14.6848073947368	14.2401707631579	14.6848073947368	14.5725312105263	14.3668861578947	14.1251589736842	14.5435523421053	14.5586405263158	14.3242288157895	14.3439911315789	14.4444667631579	14.1139846842105	14.3793035263158	14.3890721578947	14.4233255526316	14.5586405263158	14.5725312105263	14.4335009736842	14.6848073947368	14.2401707631579	14.0290940789474	14.1984841578947	14.188904	14.4014412894737	14.3340185263158	14.3668861578947	14.3890721578947	14.2572514210526	14.2278793947368	14.4014412894737
SH3GLB2	14.5320508947368	14.7603409736842	14.5725312105263	14.8039697631579	14.8885457105263	13.2599906315789	11.6370955526316	11.1532979473684	11.460016	10.8943102631579	11.1646617368421	10.9964573684211	10.8992595263158	11.2302493947368	11.039802	11.3787533421053	10.6909687894737	11.3663843684211	11.0632718684211	10.5275203947368	10.8113876052632	10.9819620789474	11.0866275526316	11.1896477894737	11.0597476052632	11.2718938157895	11.6185911578947	11.2116684473684	11.2323249210526	11.5316528157895	11.5514691052632	10.9302668157895	10.7837938947368	11.3918937631579	11.1484152631579	11.2740499210526	11.6833236052632	11.6110613684211
AKR1D1	14.7058539473684	14.6848073947368	14.6022278421053	14.5868551315789	14.6848073947368	14.8885457105263	13.3549708947368	13.7606276842105	13.6622144210526	13.6533568421053	13.7697896842105	13.9118180789474	13.5069944736842	13.3179709210526	13.6340704210526	13.2050037368421	13.6446078421053	13.2389537894737	13.4715869736842	13.6803116315789	13.5149596842105	13.7606276842105	13.4046238421053	13.6622144210526	13.4270596842105	13.6622144210526	13.3549708947368	13.6803116315789	13.1900291842105	13.708295	13.7300685789474	13.624637	13.4122456842105	13.7904673157895	13.6157666578947	13.6340704210526	13.7697896842105	13.8903267894737
NUCB1	14.6202822105263	14.6461535526316	14.7603409736842	14.7603409736842	14.6650245	14.4644137105263	13.0887404736842	13.1351707894737	13.170209	12.6883605263158	12.854832	13.0095283421053	12.5143272631579	12.8047581842105	12.9070007105263	13.153847	12.7243094736842	13.0154440789474	12.7781583947368	12.7945022631579	12.4232616842105	12.9281960789474	12.8273299210526	12.6037081842105	12.9234318421053	12.9908981052632	13.0154440789474	12.6228352631579	12.5935502105263	13.2112990263158	12.8698407368421	12.7998653157895	12.6729151315789	13.0887404736842	12.7041983157895	13.1056175	12.8749511315789	12.9234318421053
CIB1	14.6022278421053	14.6022278421053	14.8885457105263	14.6461535526316	14.6022278421053	11.3854772631579	11.9873261578947	11.7018999078947	12.1802486578947	11.6083996315789	11.9873261578947	12.4454366052632	12.1257138157895	11.5817165	11.9750917631579	11.3325859736842	11.7220376842105	11.5768786315789	12.1519931578947	11.7332949736842	11.8878322105263	12.2062241052632	12.1480924736842	11.9781423947368	11.9244493421053	12.0600526315789	12.2357148684211	12.1097398947368	12.1593008421053	11.8583242368421	11.6295126578947	11.8061058947368	11.3703164210526	11.8613081578947	11.8696886578947	11.8355076578947	12.1294606315789	11.7307558684211
VIPR1	14.8885457105263	14.8885457105263	14.5183816578947	14.4959706315789	14.3340185263158	11.6859789210526	9.11416552631579	9.13723447368421	9.08950060526316	9.4297555	9.56641936842105	9.54590693421053	9.09325678947368	9.66748078947368	9.50428563157895	8.75871155263158	9.41871281578947	8.71561786842105	9.38563878947368	8.85266621052632	8.89279423684211	9.36797923684211	9.25987186842105	9.51373542105263	9.40852771052632	9.54870255263158	9.68473252631579	9.47837126315789	9.80689742105263	9.37326652631579	9.99555178947368	9.36865728947368	9.21250256578947	10.0149786578947	9.8890965131579	9.7914337631579	9.65719331578947	9.38973068421053
LILRB3	14.5725312105263	14.5725312105263	13.3402872368421	14.6022278421053	14.6461535526316	14.6650245	14.1251589736842	14.1357279473684	14.2084345263158	14.1576378947368	14.2664069210526	14.2951223157895	13.9929218157895	13.9016697631579	14.188904	13.9455623684211	13.9588992894737	14.0912411842105	14.2084345263158	14.0290940789474	14.0912411842105	14.2572514210526	14.0912411842105	14.3793035263158	14.3668861578947	14.3890721578947	14.0373033684211	14.0578754473684	13.6340704210526	13.9016697631579	14.0373033684211	14.2179081842105	14.1139846842105	14.2951223157895	14.1576378947368	14.1025542631579	13.9226386578947	14.188904
FTL	14.4959706315789	14.3793035263158	14.3439911315789	14.5586405263158	14.5435523421053	14.7314417105263	14.5868551315789	14.4114301842105	14.5435523421053	14.8039697631579	14.6650245	14.7058539473684	14.4114301842105	14.3242288157895	14.6461535526316	14.5868551315789	14.6022278421053	14.5868551315789	14.4644137105263	14.6650245	14.4959706315789	14.4855275526316	14.4738614210526	14.5067085526316	14.5067085526316	14.5868551315789	14.5320508947368	14.5067085526316	14.5725312105263	14.5320508947368	14.6022278421053	14.7314417105263	14.2084345263158	14.6461535526316	14.5586405263158	14.4644137105263	14.5320508947368	14.3242288157895
CDC37	14.4335009736842	14.5320508947368	14.6848073947368	14.5435523421053	14.5320508947368	13.9929218157895	11.9750917631579	12.3987462631579	12.4406009210526	11.9723724473684	12.3607324210526	12.8102406052632	11.9394169473684	11.7032279736842	12.3075504210526	11.7969198157895	12.2780630263158	11.522552	11.9809385263158	12.1905520263158	11.9085118157895	12.6087701052632	12.1658340526316	12.4148500263158	12.1192438157895	12.5098176842105	12.4029041842105	12.0224031315789	11.8444918947368	11.9573746052632	12.4697979473684	12.1658340526316	12.1192438157895	12.3273886842105	12.1985552631579	12.2924736578947	12.5359823157895	12.2503052894737
CDC14B	14.6650245	14.6202822105263	14.5067085526316	14.5725312105263	14.6202822105263	14.7058539473684	7.71009863157895	7.56832044736842	7.80709657894737	7.59454067105263	7.49015985526316	7.75304010526316	7.70768557894737	7.84966213157895	7.70698297368421	8.20647586842105	7.53334476315789	8.0314247631579	7.76604694736842	8.03562244736842	8.16937710526316	7.95633436842105	7.56290155263158	7.73206259210526	7.80194092105263	7.88043661842105	7.75429980263158	7.62539094736842	7.73525152631579	7.64306553947368	7.22494796052632	7.61153721052632	7.6225392631579	7.56786184210526	7.66923128947368	7.57104944736842	7.94593486842105	7.97669186842105
MAPK3	14.6461535526316	14.5868551315789	14.2951223157895	14.7314417105263	14.4538396315789	12.5056113157895	10.6369068684211	10.9319537894737	10.4879088421053	10.5635398421053	10.9397429210526	10.7907554736842	10.3094128947368	10.5526975	10.1955182105263	10.8487205526316	10.8534865526316	10.2945773421053	10.6397541842105	11.0578607368421	9.98919889473684	11.2814059736842	10.5841914210526	10.6843705	10.4866820789474	10.8686988947368	9.78112563157895	10.0927735789474	10.4622738157895	11.0730188684211	10.5711835263158	10.4137016578947	10.7984465	10.6161840526316	10.1272254736842	10.7035479736842	10.2297672105263	10.7174344473684
GAK	14.5435523421053	14.5586405263158	14.4855275526316	14.6202822105263	14.7314417105263	9.85565752631579	10.9125490526316	11.4346732631579	11.4254842894737	10.8519562368421	11.3592498421053	11.9905600789474	10.4344668947368	10.2371913947368	10.9221131842105	10.7132727368421	10.9555946578947	10.2126993421053	10.9038882368421	11.1344760263158	10.4410289210526	11.7168863947368	11.1035140526316	11.1646617368421	11.0866275526316	11.3102774473684	11.1966217631579	11.2419253947368	11.1628428421053	11.6512668157895	10.9221131842105	10.9802098421053	10.7160224210526	11.6032456578947	11.293984	11.4927235789474	11.3962690526316	11.5630707368421
HGS	14.3890721578947	14.4738614210526	14.7314417105263	14.4444667631579	14.5067085526316	14.2951223157895	10.6248566842105	11.2694980263158	11.0597476052632	10.6011666052632	11.3663843684211	11.3918937631579	10.2329840526316	10.2286779210526	10.6301792894737	10.4354495789474	10.8992595263158	10.2558915	10.6635810526316	10.9221131842105	10.1964600789474	11.3204343157895	10.9622074210526	10.9056574210526	10.7174344473684	10.9662695394737	10.4832060263158	10.9414051315789	10.9446228947368	11.3770422105263	10.5673689473684	10.5549488684211	9.94467534210526	11.0989143157895	10.6438539736842	10.9311103026316	11.0349685526316	11.3162712105263
MT2A	14.7314417105263	12.9908981052632	14.4538396315789	14.4855275526316	14.5868551315789	14.6848073947368	11.6268833684211	10.4886164473684	11.5316528157895	10.4610835526316	10.6217772236842	10.3441444473684	10.0202735	11.5537761578947	11.5910703684211	11.8276244473684	10.9718199210526	12.7430789736842	11.1307628421053	10.8458888157895	10.6369068684211	11.3392684210526	11.1467930526316	10.6261001052632	10.9606502368421	10.6450579736842	10.7866284473684	11.1741200263158	11.0666905	11.2718938157895	11.3026228157895	11.1983734210526	10.5294638947368	10.2697692105263	11.1703227105263	10.9368156315789	10.6148217105263	10.5787654736842
RPL18A	14.5183816578947	14.5183816578947	14.2869618157895	14.4335009736842	14.5586405263158	14.6022278421053	14.1357279473684	14.0790903157895	14.0912411842105	14.5067085526316	13.9455623684211	14.2401707631579	14.188904	13.9336425263158	14.3051119473684	13.8287335	14.2179081842105	13.8591990789474	14.3439911315789	13.8903267894737	14.2401707631579	14.0687405526316	13.9814147368421	14.3148984473684	13.9455623684211	14.1685121578947	14.4335009736842	14.3548857105263	13.8396699473684	13.8903267894737	14.0290940789474	14.1139846842105	14.0068271315789	14.0578754473684	13.9226386578947	14.0578754473684	14.2401707631579	13.8004152105263
CD14	14.2084345263158	14.3668861578947	14.3793035263158	14.4114301842105	14.5725312105263	13.170209	13.4961880263158	13.9118180789474	14.0475763684211	13.153847	13.7904673157895	14.3242288157895	13.1180783684211	13.1598944210526	13.3330624210526	13.8591990789474	13.8091383684211	13.4961880263158	13.4562685	13.8687306842105	12.4454366052632	14.0475763684211	13.7816260789474	13.3402872368421	13.7200917368421	13.9118180789474	13.3251909473684	13.0449296842105	14.4738614210526	13.9929218157895	13.2821121842105	13.3616427631579	13.5243971315789	13.5243971315789	13.5243971315789	13.8687306842105	13.1651649210526	13.5316902894737
VWF	14.5067085526316	14.5435523421053	14.1025542631579	14.4233255526316	14.3439911315789	14.2768937894737	7.60066818421053	8.23382460526316	7.99309692105263	8.6902672631579	7.80068146052632	7.95078888157895	7.47806281578947	7.40009609210526	7.96445488157895	8.339037	7.93722857894737	8.29104617105263	7.90367244736842	7.99677457894737	7.79721178947368	8.95489918421053	7.48995002631579	7.56163289473684	7.95754334210526	8.79259247368421	7.69439818421053	7.12136814473684	8.82844277631579	7.6075797368421	8.14318782894737	7.63130776315789	7.58679810526316	8.23981668421053	7.07747234210526	7.99117438157895	7.24942944736842	8.77903346052632
F2R	14.3439911315789	14.3890721578947	14.1685121578947	14.5067085526316	14.4959706315789	14.5435523421053	14.4738614210526	14.1251589736842	14.5320508947368	14.1251589736842	14.4959706315789	14.5067085526316	14.3051119473684	14.1025542631579	14.4959706315789	14.2664069210526	14.4855275526316	14.3148984473684	14.4538396315789	14.2179081842105	14.0068271315789	14.5868551315789	14.3242288157895	14.4644137105263	14.4233255526316	14.4959706315789	14.4014412894737	14.3051119473684	14.3548857105263	14.3439911315789	14.2084345263158	14.3340185263158	14.3148984473684	14.2869618157895	14.3668861578947	14.1984841578947	14.0475763684211	14.1685121578947
FLOT2	14.3668861578947	14.4114301842105	14.4738614210526	14.5320508947368	14.4233255526316	14.2401707631579	13.2466873947368	13.6052839473684	13.0997891052632	13.0570982105263	13.5567145526316	13.4715869736842	12.7243094736842	12.9394991842105	12.7998653157895	13.4496501842105	13.4270596842105	12.9394991842105	13.3402872368421	14.0180185	12.6883605263158	13.9118180789474	13.4424071052632	13.1900291842105	13.4350023421053	13.4270596842105	12.7635845	13.3251909473684	13.3037901842105	13.7904673157895	13.1651649210526	13.0997891052632	13.0325085526316	13.2050037368421	12.8102406052632	13.1414096052632	13.2960780789474	13.4350023421053
C11orf2	14.4538396315789	14.4233255526316	13.0997891052632	14.6650245	14.4644137105263	12.8214147894737	10.6704494473684	11.0921206052632	11.0484688421053	11.1983734210526	10.7658638947368	11.2402190526316	10.7949258684211	10.4035142894737	10.8783530263158	10.5622534736842	10.829141	10.3107332631579	10.9302668157895	10.5880445263158	10.6965680263158	11.0259704736842	10.6552299210526	11.1108853157895	10.7218983421053	10.9785276315789	11.1683491578947	11.0279656578947	10.6552299210526	10.8143088157895	11.2419253947368	10.6111851052632	10.8591753947368	11.0562574210526	10.5549488684211	10.9446228947368	11.6893631578947	10.8801325
ROCK2	14.4114301842105	14.4444667631579	14.4644137105263	14.3340185263158	14.4114301842105	14.4738614210526	14.2869618157895	14.4959706315789	14.3148984473684	14.7314417105263	14.3548857105263	14.4233255526316	14.5183816578947	14.3890721578947	14.4014412894737	14.0687405526316	14.4444667631579	14.1984841578947	14.4959706315789	14.5067085526316	14.5067085526316	14.3548857105263	14.2572514210526	14.5183816578947	14.3793035263158	14.4855275526316	14.188904	14.5183816578947	13.6803116315789	14.6461535526316	14.5725312105263	14.5435523421053	14.6461535526316	14.5320508947368	14.4855275526316	14.5183816578947	14.4738614210526	14.3148984473684
MX1	14.3548857105263	14.4538396315789	14.5586405263158	14.4644137105263	14.4855275526316	12.5790318157895	12.6679238947368	12.1729035789474	12.3851047368421	11.5018741578947	13.0154440789474	12.0703300263158	11.8909126052632	10.5187571315789	13.6622144210526	12.0772503684211	12.0418209473684	14.0068271315789	12.8102406052632	12.8899524736842	11.1517845263158	12.3346396052632	12.0668171842105	10.5123733684211	12.2995858421053	12.5508351842105	12.2503052894737	13.3179709210526	12.4272486578947	12.6679238947368	11.6641985789474	11.7281161842105	11.522552	11.7773119473684	12.9186426578947	12.8433077368421	12.0772503684211	12.5143272631579
ZNF148	14.2572514210526	14.3242288157895	14.3890721578947	14.4014412894737	14.3051119473684	14.4855275526316	11.7357524736842	12.0772503684211	11.7032279736842	11.6488765526316	11.7773119473684	11.5982933157895	11.1588922368421	11.1484152631579	11.5250568684211	10.582748	11.3123649210526	11.2419253947368	11.6322224210526	11.2631059210526	11.0294860526316	11.5768786315789	11.6833236052632	11.8330409210526	11.6779699210526	11.8503888421053	11.4477761842105	11.5436828684211	11.3749594473684	11.6448008684211	12.2195188157895	11.7799446315789	11.5294411842105	11.7471517894737	11.7145148157895	11.7384514736842	11.5630707368421	11.3079565263158
FAM50A	14.2664069210526	14.3439911315789	14.4959706315789	14.0912411842105	14.2084345263158	14.5725312105263	10.3830442105263	11.0434224736842	10.9160822105263	10.4782775789474	10.6804321315789	10.9502668026316	10.2445665263158	10.2098358157895	10.5762322105263	10.3410747368421	10.8413217894737	10.0945642631579	10.3303690789474	10.5123733684211	10.1214481052632	10.7968342105263	10.5376025	10.6817520263158	10.3094128947368	10.7174344473684	10.5915289473684	10.4455724473684	10.3220350263158	10.3568998157895	10.6668564605263	10.5451664473684	10.3293927368421	10.6716592105263	10.3919666842105	10.5904377105263	10.8128773421053	10.7505808157895
LOC374395	14.4855275526316	14.4644137105263	14.6461535526316	14.5183816578947	14.5183816578947	9.71619207894737	11.5364004473684	11.3728232894737	11.4071372368421	11.6641985789474	11.1588922368421	11.4676664210526	11.5794071315789	11.4115513947368	11.4230831052632	11.3831637631579	11.4389943421053	11.4456119210526	11.5162104210526	11.4210349210526	11.5387315789474	11.2285330526316	11.3898767631579	11.4026511052632	11.2651238157895	11.5654728684211	11.5387315789474	11.7094078157895	11.4676664210526	11.4549561842105	11.3325859736842	11.3663843684211	11.3204343157895	11.4947855	11.5582726315789	11.6295126578947	11.9244493421053	11.6918507631579
CLUAP1	14.3148984473684	14.3340185263158	14.3242288157895	14.2478824210526	14.3890721578947	14.5067085526316	14.4855275526316	14.3242288157895	14.4335009736842	14.4959706315789	14.6461535526316	14.4959706315789	14.6022278421053	14.5586405263158	14.6022278421053	14.2278793947368	14.5725312105263	14.4444667631579	14.5586405263158	14.2572514210526	14.1414311184211	14.6202822105263	14.5725312105263	14.5435523421053	14.5868551315789	14.5725312105263	14.3148984473684	14.6022278421053	14.4335009736842	14.4335009736842	14.3890721578947	14.2951223157895	14.2179081842105	14.5183816578947	14.7058539473684	14.4444667631579	14.2478824210526	14.2951223157895
GPX3	14.5868551315789	14.2401707631579	14.5868551315789	14.2278793947368	14.2478824210526	14.0578754473684	7.39027525	7.79814352631579	7.56832044736842	7.42270567105263	7.65787568421053	7.60193989473684	7.25288669736842	7.32139084210526	7.06157915789474	7.36673973684211	7.79590186842105	7.08878215789474	7.32948584210526	7.31341057894737	7.27865352631579	7.24776655263158	7.40753973684211	7.50288663157895	7.13274297368421	7.51246084210526	6.90015365789474	7.0759624868421	7.83555468421053	7.67112239473684	7.46614828947368	7.08971036842105	7.0397060131579	7.53904190789474	7.061849	7.49257336842105	7.13815131578947	7.38121531578947
LOC339123	14.2951223157895	14.2869618157895	14.4444667631579	14.2869618157895	14.4335009736842	13.2050037368421	10.9205844736842	11.2740499210526	11.5250568684211	11.0294860526316	10.8180993421053	11.3224993421053	10.6922351315789	10.4137016578947	11.2020449736842	10.6885363157895	10.9964573684211	10.5187571315789	10.9267563157895	10.7248046578947	10.8098742368421	11.4139203421053	10.9654819736842	11.2651238157895	11.0902521315789	11.1362792631579	11.2323249210526	11.1551687105263	10.7521673157895	10.9007081842105	11.2243291578947	10.8686988947368	10.9754007105263	11.3435107894737	10.9997342105263	11.1757528421053	11.5018741578947	11.0449928947368
PTMS	14.3793035263158	14.1984841578947	14.5435523421053	14.3439911315789	14.1251589736842	14.3890721578947	8.37701386842105	7.60066818421053	8.17790647368421	7.86095839473684	7.81403221052632	7.45763884210526	8.28933168421053	8.95130821052632	7.89209498684211	9.70253289473684	8.25450710526316	9.50161210526316	8.90289997368421	7.50553034210526	8.3621580131579	7.59883194736842	8.102119	7.77668732894737	9.91379460526316	7.91797728947368	8.69349165789474	7.56123239473684	7.9792632631579	8.05553171052632	8.66219342105263	8.12272068421053	8.18568413157895	8.83920731578947	8.70090439473684	8.27509851315789	7.91258202631579	7.92194602631579
ATP9A	14.4233255526316	14.4959706315789	14.6202822105263	14.2401707631579	13.9814147368421	12.1553385263158	8.51702660526316	8.93790136842105	8.90494018421053	7.98091260526316	8.94035269736842	8.10335321052632	7.99629602631579	8.10016276315789	8.49873094736842	9.4714147368421	8.62669139473684	8.66325242105263	9.006271	9.70100036842105	8.40279681578947	8.93509228947368	8.32725123684211	8.13952343421053	9.13604839473684	8.71177615789474	8.11701471052632	8.00066375	9.18965889473684	8.85579590789474	7.89309585526316	8.32260731578947	8.61203321052631	8.79122742105263	7.83663835526316	8.34071515789474	8.0172375	8.17369660526316
GPR137	14.2768937894737	14.1251589736842	14.4335009736842	14.3148984473684	14.188904	14.1576378947368	9.60262739473684	9.93920339473684	9.88858605263158	9.389006	9.88363113157895	9.730959	9.16279839473684	9.4832947368421	9.38263363157895	10.1283329473684	9.84903968421053	9.52505968421053	9.50304502631579	9.7360465	9.21950031578947	9.81927423684211	9.65588773684211	9.70594368421053	9.755812	9.7988207368421	9.63317042105263	9.33348913157895	9.36305813157895	9.61950253947368	9.63739076315789	9.34346410526316	9.04159564473684	9.76347697368421	9.25079603947368	9.72082273684211	9.59373797368421	9.83624071052632
PPM1M	14.2278793947368	14.2084345263158	14.3340185263158	14.3793035263158	14.3242288157895	12.9504101842105	11.1382407631579	11.2651238157895	11.1948034736842	11.3143780526316	11.2981172894737	11.3513611052632	11.2136725789474	11.1166696315789	10.7685456578947	11.3183541315789	11.1199088947368	10.9191487105263	11.4139203421053	11.6724439210526	10.9056574210526	11.3079565263158	10.9542297368421	11.0135744210526	11.0014007368421	11.2611490789474	11.2224025789474	11.3533248947368	10.9574727894737	11.2363094473684	11.3770422105263	10.7739851842105	10.8351109473684	10.9205844736842	11.0244613684211	11.2020449736842	11.1855887894737	11.0849125526316
ZC3H3	14.4738614210526	14.4014412894737	13.8903267894737	14.2768937894737	14.4738614210526	9.04089269736842	9.42193055263158	10.1242543157895	9.729884	9.34925686842105	10.1357265	9.92427923684211	9.05232744736842	8.99425046052631	9.42938002631579	9.37883571052632	9.51373542105263	8.99913218421053	9.19657252631579	9.95502605263158	8.66566726315789	10.1479332631579	9.51888781578947	9.49774594736842	9.3142522368421	9.57770739473684	9.07596940789474	9.33734863157895	9.49628031578947	10.0736016842105	9.48455553947368	9.29425481578947	9.10095347368421	9.77066997368421	9.32858665789474	9.68798134210526	9.88770928947368	10.1509600526316
SLC9A4	14.3242288157895	14.2664069210526	14.3548857105263	14.1685121578947	14.3148984473684	12.1480924736842	6.87356257894737	7.05414844736842	7.05093552631579	6.82836940789474	6.81460339473684	6.94034334210526	6.98859382894737	6.98761623684211	6.92210510526316	6.89595831578947	7.04872968421053	6.85866813157895	6.77080135526316	6.94185393421053	6.85775551315789	6.86992976315789	6.84312835526316	6.79304313157895	6.88165913157895	6.76713368421053	6.78847326315789	6.90689461842105	6.77350159210526	6.97604668421053	6.95066360526316	6.89237494736842	6.88674078947368	6.9547025	6.84386088157895	6.85899942105263	6.80061192105263	6.74703102631579
LOC401019	14.4014412894737	14.3548857105263	13.9016697631579	14.3668861578947	14.4014412894737	12.7041983157895	14.0290940789474	14.0475763684211	13.9588992894737	14.2572514210526	13.8798669473684	13.9455623684211	14.2084345263158	14.0068271315789	14.1139846842105	13.9814147368421	14.0687405526316	14.0373033684211	14.2768937894737	13.8004152105263	14.5725312105263	13.6803116315789	13.9226386578947	14.1471342894737	13.7816260789474	14.1139846842105	14.2869618157895	14.2084345263158	13.7414012105263	14.0475763684211	14.2572514210526	14.0180185	14.1025542631579	14.2401707631579	14.0180185	14.2401707631579	14.3890721578947	14.0373033684211
LAIR1	14.2869618157895	14.2572514210526	13.4350023421053	14.0578754473684	14.3548857105263	14.4335009736842	14.4335009736842	14.5725312105263	14.4855275526316	14.1984841578947	14.4114301842105	14.3793035263158	14.4538396315789	14.3668861578947	14.5183816578947	14.4014412894737	14.7603409736842	14.6202822105263	14.5725312105263	14.4855275526316	14.3668861578947	14.4233255526316	14.5067085526316	14.3242288157895	14.5320508947368	14.5183816578947	14.5183816578947	14.2951223157895	14.1779478947368	14.2664069210526	14.6202822105263	14.4444667631579	14.4444667631579	14.5725312105263	14.4444667631579	14.2951223157895	14.3051119473684	14.4538396315789
NCOA4	14.1576378947368	14.1685121578947	14.1984841578947	14.3051119473684	14.2278793947368	13.6052839473684	13.9929218157895	14.0373033684211	13.9929218157895	13.3616427631579	13.9688438157895	13.8687306842105	13.0823441842105	13.6803116315789	13.2050037368421	14.0790903157895	13.8004152105263	13.708295	13.7300685789474	13.2527304473684	13.2466873947368	14.1251589736842	14.0068271315789	13.4046238421053	13.6157666578947	13.4961880263158	13.5316902894737	13.5399469736842	13.9118180789474	13.4046238421053	13.0997891052632	13.688407	13.4961880263158	12.8650620263158	13.4046238421053	13.0887404736842	13.170209	13.3330624210526
RPS27	14.2179081842105	13.9814147368421	14.3148984473684	14.1139846842105	14.2768937894737	14.5183816578947	14.4959706315789	14.6202822105263	14.4538396315789	14.5435523421053	14.4855275526316	14.5320508947368	14.2951223157895	14.6022278421053	14.4444667631579	14.5435523421053	14.5320508947368	14.6022278421053	14.3340185263158	14.5586405263158	14.2572514210526	14.1984841578947	14.3793035263158	14.4538396315789	14.2478824210526	13.8591990789474	14.5725312105263	14.4538396315789	14.0373033684211	13.7300685789474	14.3793035263158	14.7603409736842	14.4538396315789	13.8197003947368	14.2278793947368	14.2664069210526	14.4014412894737	14.0578754473684
JUND	14.3340185263158	14.4855275526316	14.5320508947368	14.1025542631579	14.1984841578947	12.3075504210526	13.5723503947368	13.0756099473684	13.3616427631579	13.2681139473684	13.1238712894737	12.9969113157895	13.3402872368421	13.4190438421053	13.5069944736842	14.1357279473684	13.1835266315789	13.7414012105263	14.0475763684211	12.3388268684211	13.1900291842105	13.1056175	13.6533568421053	13.3115279473684	13.6340704210526	13.4715869736842	13.7200917368421	13.1900291842105	14.1025542631579	13.4635021842105	13.5723503947368	13.5890876842105	13.7606276842105	13.5642149210526	13.5806698947368	13.6157666578947	13.6446078421053	13.3769705526316
AKT1	13.9814147368421	14.1471342894737	13.3115279473684	14.4538396315789	14.0578754473684	13.2960780789474	11.3663843684211	11.5910703684211	11.3369778421053	11.3684610263158	11.5701798421053	11.3728232894737	11.4071372368421	11.2651238157895	11.4160302894737	11.1835027631579	11.5962147631579	10.9140951578947	11.4254842894737	11.0938286842105	11.1646617368421	11.2383576052632	11.6448008684211	11.5093528684211	11.7523427105263	11.6724439210526	11.2651238157895	10.8864362631579	11.5273746315789	11.4139203421053	11.5490937631579	11.3570144210526	11.0384350263158	11.8355076578947	11.6322224210526	11.4833573684211	11.2740499210526	11.5045843684211
SRRM2	13.9226386578947	14.0068271315789	13.7904673157895	14.3548857105263	14.2572514210526	13.9016697631579	11.5147676315789	12.2659288421053	12.0931883684211	11.5608652368421	12.5790318157895	12.5271517631579	11.1948034736842	10.9038882368421	11.9215193947368	11.4139203421053	11.9057943421053	10.8030180789474	11.5768786315789	11.7032279736842	11.6970391842105	12.3040228684211	11.9634314473684	12.0869139736842	12.0807242105263	12.0070205526316	12.0224031315789	11.3000652105263	11.6945310263158	12.1905520263158	11.7307558684211	11.5316528157895	11.3102774473684	12.4148500263158	12.0772503684211	12.1593008421053	11.8415889736842	12.0418209473684
ATP5I	14.0790903157895	14.188904	14.3051119473684	14.2084345263158	14.1025542631579	14.3148984473684	11.9442916842105	11.8558801315789	11.9973778947368	12.3234445	11.7425365131579	11.8415889736842	12.3199905789474	12.2391216315789	12.1366641578947	12.0635905526316	11.774687	12.0568252894737	12.4313600789474	12.0568252894737	12.4494552894737	11.5654728684211	12.0042372368421	12.3569937894737	11.5250568684211	11.2694980263158	12.2924736578947	12.1192438157895	11.6918507631579	11.3143780526316	12.5884680526316	12.0931883684211	11.9442916842105	11.5093528684211	11.4997244473684	11.7197720789474	11.8061058947368	11.5559934210526
SPTAN1	14.1025542631579	14.2768937894737	14.2572514210526	14.2951223157895	13.8484717894737	13.3697167631579	9.03867207894737	9.80879284210526	9.61918497368421	9.16995736842105	9.84362847368421	9.44866697368421	8.8550737368421	8.44648714473684	9.50363218421053	8.81995648684211	9.33479231578947	8.65157568421053	9.15410707894737	8.70963534210526	8.96876621052632	9.54486792105263	9.49198781578947	9.23755268421053	9.59311028947368	9.93832718421053	9.46846097368421	8.75282531578947	9.78283665789474	9.87564263157895	9.94544313157895	9.3077907368421	9.09234569736842	10.2206297894737	9.87397223684211	10.0229109210526	9.62209660526316	9.65903243421053
AP2S1	14.0687405526316	14.0290940789474	14.0290940789474	14.0373033684211	13.9588992894737	14.4014412894737	13.3616427631579	12.8698407368421	13.1238712894737	12.9742794210526	12.6374883947368	12.9504101842105	12.9394991842105	13.2325300526316	12.8597175526316	13.5567145526316	12.9070007105263	13.1238712894737	13.153847	12.7732443421053	12.8102406052632	12.8597175526316	12.9564769473684	12.9687926315789	13.1056175	13.1766323684211	13.2466873947368	12.6988665263158	13.0631797105263	12.7732443421053	12.9687926315789	12.9234318421053	12.8433077368421	12.9504101842105	12.8273299210526	13.0570982105263	13.0570982105263	12.7342548157895
MFGE8	14.4644137105263	14.3051119473684	14.6650245	14.1984841578947	13.7513759210526	10.5549488684211	8.58366981578947	9.04460822368421	9.20023956578947	8.64533394736842	8.90362789473684	9.33076542105263	8.54973773684211	7.825669	8.93074594736842	7.81694971052632	8.75256025	7.98634126315789	8.66054907894737	8.49353857894737	8.52488386842105	8.98939781578947	8.76806005263158	9.10067677631579	8.34647576315789	8.61615203947368	8.52954017105263	9.00303765789474	8.90464560526316	9.00847197368421	9.06669476315789	8.15154109210526	8.28706678947368	9.19687347368421	8.62045344736842	8.49450117105263	9.23640776315789	8.85242882894737
PPP1R14A	14.5586405263158	14.6650245	14.1576378947368	14.4738614210526	13.708295	7.36042418421053	7.39393359210526	7.34968936842105	7.35622939473684	7.76963031578947	7.86840139473684	7.62539094736842	7.79518767105263	7.86290460526316	7.73644581578947	7.704725	7.80150647368421	7.87335776315789	7.72318460526316	7.76696989473684	7.75971535526316	7.87559444736842	7.34497530263158	7.76801307894737	7.41289226315789	7.81072557894737	7.40046636842105	7.71954628947368	7.46072405263158	7.37664357894737	7.74072065789474	7.56626851315789	7.513256	7.43004405263158	7.23697742105263	7.52018268421053	7.26309211842105	7.38406247368421
LOC642947	13.9118180789474	14.0912411842105	14.0912411842105	13.8396699473684	14.1471342894737	14.3051119473684	13.7300685789474	14.0068271315789	13.8484717894737	13.9016697631579	14.1357279473684	14.0912411842105	13.9688438157895	13.6446078421053	13.9226386578947	13.5978302631579	13.7816260789474	13.8197003947368	13.9118180789474	13.8091383684211	13.7904673157895	14.0180185	13.8396699473684	14.1139846842105	14.1576378947368	14.1984841578947	13.9016697631579	13.7816260789474	13.3549708947368	14.0790903157895	14.1025542631579	13.9588992894737	14.0475763684211	14.2179081842105	14.1251589736842	14.0790903157895	13.8798669473684	13.9118180789474
TPT1	14.1251589736842	13.8798669473684	14.0180185	13.9118180789474	14.2179081842105	14.5320508947368	14.7314417105263	14.5183816578947	14.5183816578947	14.5586405263158	14.2572514210526	14.5183816578947	14.5868551315789	14.3548857105263	14.5868551315789	14.4738614210526	14.3148984473684	14.7603409736842	14.5067085526316	14.7314417105263	14.3340185263158	14.3242288157895	14.7314417105263	14.8885457105263	14.6461535526316	14.2084345263158	14.6650245	14.4855275526316	14.4855275526316	14.1779478947368	14.5868551315789	14.4335009736842	14.6848073947368	13.9688438157895	14.4335009736842	13.7904673157895	14.6461535526316	14.3793035263158
SUMF2	13.9929218157895	14.0180185	14.1779478947368	14.0180185	14.0687405526316	13.7606276842105	10.8427157894737	11.1291212631579	11.0541944473684	11.0279656578947	10.8085141315789	10.8831679210526	11.0229554210526	10.5351752894737	11.0699626842105	10.7577420526316	10.577592	10.6594656052632	11.2419253947368	10.4942285789474	10.8562925526316	10.805595	10.9074798947368	11.1570529736842	11.1896477894737	11.3552138157895	11.6213464736842	10.8959832894737	10.6136478421053	10.9221131842105	11.3000652105263	10.9267563157895	10.805595	11.2651238157895	10.9205844736842	11.1776861315789	11.2341903421053	11.0783852894737
BRPF1	14.1357279473684	14.0790903157895	14.2278793947368	13.6446078421053	14.1685121578947	13.5806698947368	11.1776861315789	11.3898767631579	11.1966217631579	11.2181865	11.4047133684211	11.5018741578947	10.9589647368421	10.4795873684211	11.2341903421053	10.8413217894737	11.1451369736842	10.5275203947368	11.1532979473684	10.8472265	10.9253486842105	11.293984	11.2671151842105	11.3346461052632	11.6134043684211	11.4858131052632	11.3613357631579	11.0562574210526	11.4503877631579	11.4916252368421	11.387631	11.2402190526316	11.3749594473684	12.0070205526316	11.6083996315789	11.5842104210526	11.6524550394737	11.3613357631579
TNFRSF14	13.9016697631579	13.8903267894737	14.1251589736842	14.1251589736842	13.8903267894737	13.8091383684211	11.8529853947368	11.8147881052632	11.9750917631579	12.0997373684211	12.0224031315789	12.0314423684211	11.9085118157895	11.6779699210526	11.9809385263158	11.6752333157895	12.1192438157895	11.6779699210526	12.0735159736842	12.1946256842105	11.8001243684211	12.0600526315789	11.9057943421053	11.8780377631579	11.7471517894737	12.2280104473684	11.6448008684211	12.4611489736842	12.0042372368421	11.9184071578947	11.6752333157895	11.387631	11.2651238157895	11.6641985789474	11.7168863947368	11.5680205789474	12.0997373684211	11.8878322105263
OCIAD1	14.0290940789474	14.0578754473684	13.5806698947368	13.9016697631579	14.1576378947368	13.9588992894737	12.5982040263158	13.2325300526316	13.1969002631579	13.5399469736842	13.3402872368421	13.1476571315789	13.2760320789474	12.7945022631579	13.3115279473684	12.6829444473684	13.1351707894737	12.8847896842105	13.0325085526316	12.9338810789474	13.1969002631579	12.7885522105263	12.5359823157895	13.3839508947368	13.4190438421053	13.2760320789474	13.021397	13.0702568421053	11.8669724210526	13.4190438421053	13.624637	13.3402872368421	13.0508653684211	13.7513759210526	13.688407	13.5978302631579	13.4424071052632	13.6980023947368
Septin 4	14.0912411842105	14.3148984473684	13.4715869736842	13.9588992894737	13.8004152105263	12.4868432105263	7.66665578947368	7.37113573684211	7.33729294736842	7.12285034210526	7.39493442105263	7.59862597368421	7.33949843421053	7.40726468421053	7.58098130263158	7.72135690789474	7.49816911842105	9.33001702631579	7.59917910526316	8.29353418421053	7.70160513157895	7.67639094736842	7.25701702631579	7.33132634210526	7.36042418421053	8.0314247631579	7.37595042105263	7.73188168421053	7.49230931578947	7.31163910526316	7.32353925	7.15645265789474	7.22126810526316	7.13099215789474	7.04899923684211	7.31882528947368	7.11300363157895	7.38590563157895
UBA52	14.1471342894737	13.9929218157895	13.8197003947368	13.9688438157895	14.0912411842105	14.4959706315789	14.8885457105263	14.8039697631579	14.5586405263158	14.8885457105263	14.5725312105263	14.6650245	14.8885457105263	14.8885457105263	14.8039697631579	14.6848073947368	14.6202822105263	14.8039697631579	14.7058539473684	14.4114301842105	14.7603409736842	14.7058539473684	14.7603409736842	14.6650245	14.7058539473684	14.7314417105263	14.8885457105263	14.8039697631579	14.6022278421053	14.8885457105263	14.8885457105263	14.6848073947368	14.8039697631579	14.7058539473684	14.8039697631579	14.8039697631579	14.6650245	14.8039697631579
MXD4	14.2401707631579	14.1779478947368	14.4014412894737	14.0687405526316	14.1139846842105	9.38563878947368	10.6466702631579	10.8277988947368	11.0449928947368	10.53139	10.8750777105263	11.0209777631579	10.2914262894737	9.73971242105263	10.7203620526316	10.0998041578947	10.8657206052632	10.1357265	10.9335451578947	10.4287743157895	10.6767310394737	10.9574727894737	10.8519562368421	11.1092431052632	10.9542297368421	11.0172562631579	11.0578607368421	10.8642019210526	10.4853127105263	10.8609345789474	10.582748	10.668944	10.5997528684211	11.1484152631579	10.8006784342105	10.8609345789474	11.5582726315789	10.9718199210526
SUSD2	14.1984841578947	14.1139846842105	13.8591990789474	14.188904	13.3251909473684	13.5567145526316	6.77505603947368	7.31199265789474	6.93111835526316	7.00151793421053	6.97382828947368	6.955148	6.91896552631579	6.85751926315789	6.95864072368421	6.77080135526316	6.97155223684211	6.87329571052632	6.97819186842105	6.9628987368421	6.98789923684211	7.04204723684211	7.04591665789474	7.02056019736842	6.99192878947368	6.9009045	6.80823198684211	7.00043934210526	6.99521811842105	6.96397923684211	6.86153567105263	6.91938373684211	6.90152389473684	6.99253835526316	6.89880160526316	6.85507747368421	6.98317781578947	7.01348715789474
SLC25A23	14.3051119473684	14.4335009736842	14.2401707631579	14.3242288157895	14.4444667631579	9.84903968421053	8.86208036842105	9.08835471052632	8.818303	8.8270015	9.07175042105263	8.67168615789474	8.84517847368421	8.4222454868421	9.17271560526316	8.69288884210526	8.64338392105263	8.52433578947368	8.93837257894737	8.95732907894737	8.62152760526316	8.97799065789474	8.72092482894737	8.79679542105263	8.57089552631579	9.03177292105263	8.65894832894737	8.93864493421053	8.7511162368421	9.03601278947368	8.91989036842105	8.9266997631579	8.80950881578947	8.99757246052632	9.14369610526316	8.96533869736842	9.08086407894737	8.87740093421053
DOPEY2	13.8091383684211	13.8197003947368	13.708295	13.9455623684211	13.8091383684211	13.7200917368421	9.32623190789474	9.93832718421053	9.55179913157895	9.65467552631579	9.77450492105263	9.70508563157895	9.60728918421053	9.59005	9.64889928947368	9.36305813157895	9.81446223684211	9.30199768421053	9.54486792105263	9.52505968421053	9.49994231578947	9.5573817631579	9.31639552631579	9.4864402631579	9.45217594736842	9.68350539473684	9.44500494736842	9.55587297368421	9.61213694736842	9.77716102631579	10.1053943684211	9.68473252631579	9.22039692105263	9.93920339473684	9.41639207894737	10.0221635263158	9.68798134210526	9.86944328947368
OAS2	13.6533568421053	13.7816260789474	14.2179081842105	14.3890721578947	14.2869618157895	12.0962772631579	10.7160224210526	10.0993251710526	10.9319537894737	9.74371226315789	10.4748908421053	10.8318866315789	9.75927781578947	9.0851585	11.8092719736842	10.0229109210526	10.4714386052632	12.2211457894737	10.4917572894737	10.3486686052632	9.57107772368421	10.6211737894737	10.5749127105263	9.98467823684211	10.4735867368421	10.6538914473684	10.9205844736842	11.0155901578947	10.6383496578947	10.5451664473684	9.86559922368421	10.0679618684211	10.0492515789474	10.314025	10.8364991578947	10.9509546315789	10.6481983947368	10.2391710789474
CTSB	13.8484717894737	13.5484567894737	13.8396699473684	14.0475763684211	13.9016697631579	13.3330624210526	12.2503052894737	11.8878322105263	12.7297267894737	11.9607608947368	11.8642713157895	12.4823546315789	11.6970391842105	11.3640111578947	11.774687	11.4718964473684	12.2659288421053	11.9152236578947	11.5316528157895	11.6422538947368	11.4549561842105	11.9723724473684	11.8276244473684	11.4230831052632	12.1366641578947	12.1480924736842	12.0042372368421	11.6134043684211	12.1553385263158	11.8276244473684	12.1062963684211	11.4974183947368	11.7941183157895	12.1131549736842	11.6110613684211	12.6228352631579	11.6752333157895	11.9244493421053
EEF1A1	13.9455623684211	13.7606276842105	14.2478824210526	13.7200917368421	13.7904673157895	14.3793035263158	14.6022278421053	14.7603409736842	14.8039697631579	14.7603409736842	14.7603409736842	14.8885457105263	14.4233255526316	14.8039697631579	14.7314417105263	14.6650245	14.6848073947368	14.7058539473684	14.8885457105263	14.7603409736842	14.5868551315789	14.8039697631579	14.8039697631579	14.7058539473684	14.7314417105263	14.8885457105263	14.7058539473684	14.6848073947368	14.7314417105263	14.7314417105263	14.8039697631579	14.5183816578947	14.7058539473684	14.8039697631579	14.7603409736842	14.6022278421053	14.5868551315789	14.7603409736842
UPP1	13.8287335	13.5806698947368	12.6037081842105	14.0290940789474	13.7200917368421	12.9234318421053	10.4693101578947	10.5762322105263	10.4529934736842	10.6099239473684	10.7984465	10.6552299210526	10.7118233421053	10.7405135526316	10.4714386052632	10.8767998947368	10.8864362631579	10.5412012631579	10.5049165263158	11.4577525789474	10.2728368684211	10.7132727368421	10.3000435526316	10.6319863026316	10.5351752894737	10.4588255526316	10.3621924473684	10.8883752894737	10.4504886052632	10.4445023684211	10.7797386315789	10.2067494736842	9.96127305263158	10.1897543947368	10.0908058684211	10.2184465789474	10.6885363157895	10.5501558421053
OAZ1	13.4961880263158	13.7414012105263	14.0790903157895	13.9226386578947	14.1779478947368	13.9688438157895	14.4233255526316	14.8885457105263	14.8885457105263	14.7058539473684	14.7314417105263	14.8039697631579	14.7603409736842	14.6202822105263	14.8885457105263	14.7314417105263	14.7314417105263	14.5320508947368	14.5183816578947	14.8885457105263	14.4738614210526	14.8885457105263	14.8885457105263	14.7603409736842	14.4644137105263	14.8039697631579	14.4644137105263	14.7314417105263	14.2951223157895	14.5725312105263	14.7314417105263	14.6461535526316	14.8885457105263	14.5435523421053	14.6202822105263	14.8885457105263	14.3793035263158	14.5586405263158
TSPO	14.0180185	14.1025542631579	14.4233255526316	13.9336425263158	13.9929218157895	9.454234	13.6340704210526	13.5399469736842	13.5399469736842	13.2892786052632	13.6533568421053	13.6803116315789	13.3616427631579	13.4715869736842	13.2325300526316	13.7697896842105	13.8396699473684	12.9070007105263	13.4190438421053	13.9929218157895	12.9186426578947	13.7300685789474	13.6340704210526	13.3251909473684	13.1766323684211	13.5243971315789	13.3115279473684	13.3485038421053	13.7697896842105	13.8396699473684	13.3485038421053	13.2325300526316	13.170209	13.1414096052632	13.0942418157895	13.3330624210526	13.4122456842105	13.3251909473684
SNORD48	14.1685121578947	13.9016697631579	13.8004152105263	13.8197003947368	14.0290940789474	14.2572514210526	6.80641163157895	6.82682281578947	6.81329778947368	7.08006236842105	6.81156444736842	7.20287678947368	6.75457034210526	6.89508886842105	6.91265384210526	6.82328952631579	6.65281973684211	6.83440647368421	6.83589223684211	6.88138473684211	6.86634821052632	6.80566446052632	6.79943417105263	6.77080135526316	6.83557655263158	7.14165505263158	7.04316131578947	7.04240110526316	6.78657763157895	6.74299864473684	7.39835703947368	6.96313523684211	6.8407120131579	7.18929318421053	7.2600935	7.27963968421053	6.80389313157895	6.92712876315789
C9orf19	13.9688438157895	14.2951223157895	14.2768937894737	14.1779478947368	13.5890876842105	10.1383423289474	13.3037901842105	13.2681139473684	13.0823441842105	13.0508653684211	13.2527304473684	13.4562685	12.8801081315789	13.1180783684211	12.9281960789474	13.2249322894737	13.1969002631579	12.9969113157895	13.2960780789474	13.6340704210526	12.7885522105263	13.4046238421053	13.2325300526316	13.1835266315789	13.1117356842105	13.2050037368421	12.8433077368421	12.8801081315789	13.4871195	13.3251909473684	12.8899524736842	12.9014198684211	12.8899524736842	12.7781583947368	12.8847896842105	12.854832	12.6679238947368	12.9394991842105
EML3	13.8798669473684	13.9226386578947	14.0373033684211	13.6533568421053	13.8396699473684	13.2112990263158	10.3967095526316	11.2056439210526	10.8609345789474	10.8174249473684	10.8801325	11.0841734868421	10.0945642631579	10.1383423289474	10.6411925526316	10.4168602894737	10.9056574210526	9.88363113157895	10.7671494473684	10.7907554736842	10.0744288947368	11.1628428421053	10.6952888421053	10.7608127894737	10.8743560789474	10.8098742368421	10.7711402368421	10.5562207894737	10.7641692631579	10.8262763947368	11.0938286842105	10.7608127894737	10.3680691973684	11.2795203157895	10.9754007105263	11.2402190526316	11.1683491578947	10.9705636315789
CCR6	13.8004152105263	13.8091383684211	13.9336425263158	13.4795498157895	13.8687306842105	14.1251589736842	14.1576378947368	14.3148984473684	14.3890721578947	14.4444667631579	14.3793035263158	14.4855275526316	14.4959706315789	14.3340185263158	14.3242288157895	14.3242288157895	14.3668861578947	14.1471342894737	14.2572514210526	14.4538396315789	14.3548857105263	14.2179081842105	14.4855275526316	14.2951223157895	14.4855275526316	14.4738614210526	14.2278793947368	14.4444667631579	14.2401707631579	14.4538396315789	14.5067085526316	14.4855275526316	14.5183816578947	14.4444667631579	14.3548857105263	14.5725312105263	14.3242288157895	14.5435523421053
RPS28	14.188904	14.2478824210526	13.0631797105263	14.1576378947368	14.3668861578947	10.1222989736842	11.3263688421053	11.4905268947368	11.3663843684211	12.6325398421053	11.1551687105263	11.3346461052632	12.8273299210526	12.6135592631579	12.7297267894737	12.1405182105263	11.8780377631579	12.1658340526316	12.5098176842105	11.4389943421053	13.2681139473684	10.8128773421053	11.2419253947368	11.9030619473684	12.5508351842105	11.8252066315789	12.4272486578947	12.1226799736842	10.9670571052632	11.4003646315789	13.0756099473684	12.4454366052632	12.9853392105263	12.7243094736842	12.4064721578947	12.3987462631579	12.2743214210526	11.8642713157895
PH-4	14.1139846842105	14.0687405526316	13.8687306842105	14.1471342894737	13.9226386578947	7.21217527631579	8.09199455263158	8.50202947368421	8.58576342105263	8.57873531578947	8.46232186842105	8.649513	8.21299156578947	7.79423101315789	8.36937110526316	8.03270476315789	8.65042668421053	7.90701631578947	8.25144318421053	8.54380486842105	8.13931405263158	8.52369507894737	8.33405057894737	8.44983478947368	8.28306734210526	8.33048321052632	8.30624519736842	8.74689631578947	8.46174439473684	8.64085715789474	8.52769768421053	8.2860817368421	7.99733971052632	8.51583697368421	8.37125136842105	8.32753697368421	8.64144126315789	8.61539871052632
RPS16	14.0373033684211	14.1576378947368	13.9814147368421	14.0790903157895	14.1357279473684	10.5944084210526	14.0687405526316	13.6157666578947	14.1025542631579	14.2278793947368	13.9226386578947	13.8396699473684	14.3242288157895	13.9814147368421	14.2179081842105	13.7606276842105	13.9814147368421	13.9688438157895	13.8004152105263	13.8484717894737	14.2478824210526	13.7904673157895	13.9929218157895	14.0790903157895	13.688407	14.0578754473684	14.1576378947368	14.2869618157895	13.7513759210526	13.688407	14.2951223157895	14.1779478947368	14.3051119473684	14.2278793947368	14.1984841578947	13.8396699473684	14.188904	14.1357279473684
C14orf173	13.7414012105263	13.8484717894737	14.0068271315789	13.4715869736842	13.3485038421053	13.3115279473684	9.49561671052632	10.3267367763158	9.79391176315789	9.98554489473684	9.74206155263158	10.1469434473684	8.98976669736842	8.83685176315789	9.98194076315789	9.78242244736842	9.66030697368421	9.34408675	9.16409602631579	9.63279475	8.86512731578947	10.2236261842105	9.48122418421053	9.62209660526316	9.40334289473684	10.1111667368421	9.79235139473684	9.83283565789474	9.23755268421053	10.1131309736842	9.89695994736842	9.18899918421052	8.86408818421053	10.0660436315789	9.90843507894737	9.91020868421053	10.2349553157895	9.94651552631579
ADAM15	13.7513759210526	13.8591990789474	14.0578754473684	13.624637	13.3769705526316	13.1969002631579	10.1357265	10.4311940526316	10.2455605	10.1422042368421	10.1572007368421	10.2391710789474	10.0264238421053	9.74843186842105	10.314025	10.5737333157895	10.2771956315789	9.68990467105263	10.1550312631579	9.95862760526316	9.35169519736842	10.2224846578947	9.84136852631579	10.2135464473684	9.65938065789474	10.4498150394737	10.5075522368421	9.98194076315789	10.3378525789474	10.2383236578947	10.2945773421053	10.0019190263158	9.49382455263158	10.4988707631579	9.39796307894737	10.6425406315789	10.2581249210526	10.2903094210526
CAPNS1	14.0578754473684	13.9118180789474	13.4270596842105	13.688407	13.6803116315789	14.0912411842105	11.2631059210526	11.2981172894737	11.3831637631579	11.0730188684211	11.0730188684211	10.8642019210526	10.8465576578947	11.0921206052632	11.1517845263158	11.7681735263158	11.2694980263158	11.1722271052632	11.2631059210526	10.6648931578947	10.6024245789474	11.1588922368421	11.1915486315789	10.8519562368421	11.5559934210526	11.5910703684211	11.7197720789474	10.2526019736842	11.3490383157895	11.0434224736842	11.522552	11.4434444736842	11.1983734210526	11.5744719210526	11.2857811052632	11.5744719210526	10.8143088157895	10.9092445526316
LOC91561	13.5978302631579	13.4795498157895	13.9688438157895	13.7697896842105	13.8287335	13.9455623684211	14.5320508947368	14.4855275526316	14.4959706315789	14.6022278421053	14.4738614210526	14.4738614210526	14.6650245	14.5067085526316	14.6848073947368	14.7603409736842	14.5435523421053	14.4114301842105	14.5320508947368	14.3793035263158	14.5183816578947	14.3793035263158	14.6650245	14.5725312105263	14.5183816578947	14.5435523421053	14.7314417105263	14.4335009736842	14.2084345263158	14.3668861578947	14.7058539473684	14.8039697631579	14.5320508947368	14.4538396315789	14.4233255526316	14.3668861578947	14.4855275526316	14.5725312105263
ORC6L	13.8687306842105	13.8396699473684	12.4064721578947	13.7300685789474	13.9688438157895	14.188904	14.4644137105263	14.3890721578947	14.4644137105263	14.6848073947368	14.4444667631579	14.3439911315789	14.2572514210526	14.4444667631579	14.5586405263158	14.2869618157895	14.4538396315789	14.4959706315789	14.6461535526316	14.4738614210526	14.2869618157895	14.4738614210526	14.4444667631579	14.4959706315789	14.4335009736842	14.4644137105263	14.4233255526316	14.4114301842105	14.2664069210526	14.4233255526316	14.3340185263158	14.7058539473684	14.3793035263158	14.6650245	14.4959706315789	14.3890721578947	14.5183816578947	14.4114301842105
AARS	13.708295	13.8004152105263	13.5069944736842	13.9929218157895	13.7606276842105	13.0508653684211	9.64498657894737	10.2803804473684	10.1233666315789	9.77496905263158	10.1009457631579	10.2349553157895	9.5969017631579	8.962414	10.2236261842105	9.76942660526316	9.67736193421053	9.2975285	9.75336573684211	9.30859236842105	9.29015478947368	10.0759931184211	9.85520811842105	9.84632773684211	10.1163410263158	10.3420241315789	10.4635477368421	9.84632773684211	10.1252769210526	10.0819871052632	10.1168099473684	9.84995947368421	9.73971242105263	10.7118233421053	10.6148217105263	10.5056440131579	10.3718425263158	9.97269626315789
ITIH5	13.7904673157895	13.7697896842105	12.3851047368421	13.8091383684211	13.7697896842105	14.1779478947368	14.6650245	14.2951223157895	14.5725312105263	14.4335009736842	14.6202822105263	14.6848073947368	14.5320508947368	14.4335009736842	14.3548857105263	14.3793035263158	14.8885457105263	14.4644137105263	14.4114301842105	14.4014412894737	14.4014412894737	14.4959706315789	14.3439911315789	14.4855275526316	14.4538396315789	14.6202822105263	14.4855275526316	14.3148984473684	14.0790903157895	14.5586405263158	14.4959706315789	14.4738614210526	14.4014412894737	14.4335009736842	14.2572514210526	14.1576378947368	14.2951223157895	14.2869618157895
IGFBP4	14.0475763684211	13.6803116315789	12.9186426578947	13.2599906315789	13.6157666578947	13.3899092368421	6.96212805263158	6.816106	6.80903139473684	7.09246402631579	7.09880344736842	7.01235347368421	7.25288669736842	6.93717623684211	7.39704515789474	7.22599717105263	7.1439345	7.14518460526316	7.38590563157895	7.01366038157895	7.29632373684211	6.86992976315789	7.0877952368421	7.24861489473684	7.25582171052632	7.16462	7.43269634210526	7.1226392368421	7.09043348684211	6.88031981578947	7.31303015789474	7.29756864473684	7.29739455263158	7.31371621052632	6.98293615789474	6.95168331578947	7.1073595	6.95184478947368
RN7SL1	13.7816260789474	13.5978302631579	14.0687405526316	13.2960780789474	14.0068271315789	14.4114301842105	14.4014412894737	14.7058539473684	14.3548857105263	14.5725312105263	14.5320508947368	14.4644137105263	14.7314417105263	14.3148984473684	14.7058539473684	14.8039697631579	14.3793035263158	14.5586405263158	14.6650245	14.7058539473684	13.9588992894737	14.5435523421053	14.5868551315789	14.5868551315789	14.4738614210526	14.4114301842105	14.5435523421053	14.7603409736842	14.3242288157895	14.6650245	14.4855275526316	14.6650245	14.5435523421053	14.6022278421053	14.8885457105263	14.6461535526316	14.2869618157895	14.5067085526316
HECTD3	13.5642149210526	13.9588992894737	13.4424071052632	13.5723503947368	13.8798669473684	11.4503877631579	7.99309692105263	8.372843	8.13931405263158	7.81853068421053	8.04425710526316	8.14658615789474	7.80934834210526	7.69266318421053	7.95732944736842	8.31267963157895	8.09841547368421	7.95879444736842	7.89467236842105	8.14174423684211	7.49773535526316	8.31011139473684	8.08159602631579	8.00214188157895	8.17180826315789	8.160105	8.05865159210526	7.93316605263158	8.36559444736842	8.21348021052632	7.98835757894737	7.85698376315789	7.64892005263158	8.22584981578947	7.99522061842105	8.00379121052632	8.23878276315789	8.03446732894737
DNAJC8	14.2478824210526	14.0475763684211	14.3668861578947	14.1357279473684	14.0790903157895	7.41218863157895	11.2814059736842	11.3854772631579	11.4434444736842	11.1966217631579	11.1666482105263	11.4787724210526	11.4833573684211	10.6174419210526	11.6185911578947	10.7968342105263	11.2440086315789	10.9972893157895	11.3703164210526	11.1608476052632	11.2056439210526	11.2611490789474	11.4947855	11.6344597368421	11.0954801578947	11.101914	11.6370955526316	11.460016	11.2463763157895	10.9038882368421	11.2341903421053	11.3501997105263	11.5072277894737	11.0328337368421	11.2567581578947	11.0541944473684	11.4115513947368	10.8992595263158
FAM62B	13.6980023947368	13.9336425263158	14.1471342894737	13.4270596842105	12.9564769473684	14.3242288157895	11.3453291315789	11.0505553684211	11.5794071315789	11.7168863947368	11.4624326578947	11.4577525789474	11.7829018947368	11.1896477894737	11.6006330526316	11.0014007368421	11.3224993421053	11.1074122631579	11.7066313684211	10.7921853684211	11.6185911578947	11.3728232894737	11.7885229210526	11.9474138684211	12.0508483421053	11.4927235789474	12.0007606578947	11.5093528684211	11.4884047631579	11.4323818684211	11.5654728684211	11.6724439210526	11.6448008684211	12.2995858421053	11.8503888421053	11.5938006578947	11.9152236578947	11.5198742105263
TMEM115	13.7200917368421	13.6533568421053	14.188904	13.5316902894737	13.5806698947368	10.6594656052632	8.74380460526316	9.11912718421053	9.05790923684211	8.86729311842105	9.05608802631579	9.15202460526316	8.58391919736842	8.717932	8.64587410526316	9.02138786842105	9.02073897368421	8.68571142105263	8.89805544736842	9.01769236842105	8.50500705263158	9.23566015789474	8.84045206578947	8.83522803947369	8.93667889473684	8.9264079868421	8.57089552631579	8.61986018421053	9.02327840789474	9.16342977631579	8.84517847368421	8.74563863157895	8.42313068421053	9.00303765789474	8.6801127368421	8.95790923684211	8.93074594736842	8.66301038157895
PLSCR3	13.5890876842105	13.4635021842105	13.5978302631579	13.8903267894737	12.9446399736842	10.8686988947368	11.774687	11.9244493421053	11.9085118157895	11.5582726315789	11.8726200526316	12.4064721578947	11.7609278684211	11.0294860526316	12.1593008421053	11.3684610263158	11.4947855	11.2224025789474	11.6724439210526	11.2773194736842	11.3079565263158	12.1768837631579	11.9442916842105	11.9889431184211	11.6752333157895	12.2430870263158	12.0807242105263	12.0536323947368	11.5794071315789	11.9215193947368	11.8355076578947	11.6110613684211	11.8909126052632	12.0508483421053	11.8226728947368	11.8330409210526	12.5098176842105	11.9634314473684
FASN	14.4444667631579	14.5067085526316	13.7300685789474	13.5890876842105	12.7945022631579	11.6110613684211	7.99140671052632	8.24462802631579	8.27951760526316	7.727629	7.95098160526316	8.35728713157895	7.74050873684211	7.67950489473684	8.05479678947368	8.05865159210526	8.05942194736842	7.59324265789474	7.82467331578947	7.85738989473684	7.56018410526316	8.43414556578947	8.23524971052632	7.94158373684211	8.14050972368421	8.28115347368421	8.37531902631579	7.91531836842105	8.34540839473684	8.30805984210526	8.05971432894737	7.87268101315789	7.87149757894737	8.5676554868421	8.24500265789474	8.45357528947368	8.29671792105263	7.98112068421053
RPL39	14.0068271315789	13.5890876842105	13.7414012105263	13.3037901842105	13.688407	14.1685121578947	12.6883605263158	12.1162335	12.7190206842105	13.4122456842105	12.5699491578947	12.4868432105263	12.9629962894737	13.5642149210526	13.3037901842105	13.1293419736842	13.2325300526316	12.9124966052632	12.5699491578947	12.5098176842105	13.5642149210526	11.6563311842105	12.7342548157895	12.9504101842105	12.6426503947368	11.9842800789474	13.2821121842105	13.4715869736842	12.1226799736842	11.7773119473684	13.3616427631579	12.9687926315789	12.7635845	12.0193236578947	12.3199905789474	12.3199905789474	12.9446399736842	12.3119345526316
C19orf31	13.6716638421053	13.5642149210526	12.9853392105263	13.7606276842105	13.8591990789474	13.4496501842105	14.1471342894737	14.3668861578947	14.6202822105263	14.3242288157895	14.5435523421053	14.5435523421053	14.5725312105263	14.3051119473684	14.5067085526316	14.3548857105263	14.4335009736842	14.3668861578947	14.5435523421053	14.1357279473684	14.1685121578947	14.5586405263158	14.7058539473684	14.7314417105263	14.3890721578947	14.5067085526316	14.5868551315789	14.4233255526316	13.9016697631579	14.4644137105263	14.2869618157895	14.6202822105263	14.4335009736842	14.3548857105263	14.2401707631579	14.3242288157895	14.1685121578947	14.3890721578947
ATF4	13.7606276842105	13.9455623684211	13.7513759210526	14.0068271315789	14.2401707631579	9.38691489473684	11.7094078157895	11.7120143947368	11.6893631578947	12.0476757631579	11.5250568684211	11.4927235789474	12.0931883684211	11.9750917631579	11.8627897368421	11.8032099210526	11.8226728947368	11.9085118157895	11.9691614736842	11.7168863947368	12.2995858421053	11.3749594473684	11.6185911578947	11.8120481842105	11.6467548157895	11.8997927105263	12.1097398947368	11.8147881052632	11.4434444736842	11.4647041315789	11.7694437105263	11.7471517894737	11.7858067368421	11.7384514736842	11.8753188157895	11.7066313684211	11.9030619473684	11.6467548157895
ILVBL	12.6228352631579	13.7200917368421	13.0388772894737	13.8484717894737	13.2466873947368	11.8252066315789	8.40755363157895	8.90869284210526	8.72401076315789	8.43808292105263	8.68684034210526	8.87490073684211	8.43912302631579	8.04966652631579	8.73267243421053	8.30422871052632	8.75996242105263	8.20543573684211	8.46067836842105	8.52715913157895	8.153342	8.76462355263158	8.46761252631579	8.72118855263158	8.68231663157895	8.81713748684211	8.59585757894737	8.55152392105263	8.29080686842105	8.64402963157895	9.02783897368421	8.38058181578947	8.33107863157895	8.89336457894737	8.59441386842105	8.72301965789474	8.83041457894737	8.53970894736842
CXCL16	13.3179709210526	13.1651649210526	12.9793322368421	13.9814147368421	13.6980023947368	10.4782775789474	10.4648075526316	10.4588255526316	10.6965680263158	10.0465767105263	10.8157942631579	10.4953075	9.74453797368421	10.1632753947368	9.72082273684211	10.4201441315789	10.4748908421053	10.1027253947368	10.6870589473684	10.9237763947368	9.35880197368421	11.0309225	10.6337911052632	10.1121972368421	10.2318668157895	10.4735867368421	9.78915744736842	10.0736016842105	11.4927235789474	10.3819580789474	10.0896905	9.99170126315789	10.1027253947368	10.1242543157895	9.78915744736842	9.93832718421053	9.76180044736842	10.4455724473684
IFITM1	13.8903267894737	13.624637	13.624637	13.8004152105263	13.8197003947368	8.70963534210526	13.3839508947368	12.9446399736842	12.9969113157895	13.0631797105263	12.8899524736842	13.2325300526316	13.3179709210526	13.1056175	13.5642149210526	12.8047581842105	13.4961880263158	14.1576378947368	13.5567145526316	14.1251589736842	12.854832	13.4961880263158	13.1180783684211	13.2466873947368	12.9070007105263	13.2357419210526	12.7297267894737	14.0687405526316	13.3115279473684	13.1598944210526	13.1900291842105	13.1969002631579	12.9908981052632	12.6473472105263	12.8155255526316	12.8376597105263	13.1056175	13.1900291842105
LRP3	13.9588992894737	14.2179081842105	13.9226386578947	13.3899092368421	13.0997891052632	8.91783653947368	8.25115884210526	8.86309611842105	8.32667034210526	8.31117628947368	8.6585915	8.76083005263158	8.04882557894737	8.57034721052632	7.94636642105263	9.14981285526316	8.88179651315789	8.04376571052632	8.23682286842105	8.4370190131579	7.56976601315789	8.24342486842105	8.22145781578947	7.78138915789474	8.16296180263158	8.44297739473684	7.91910407894737	7.90847093421053	8.56599084210526	8.43012969736842	8.45927567105263	7.87797634210526	7.89669502631579	8.23178694736842	8.12272068421053	8.54973773684211	7.88947128947368	8.63945813157895
6-Mar	13.6803116315789	13.4961880263158	12.6325398421053	13.0942418157895	13.0631797105263	14.0475763684211	10.0513027368421	10.9191487105263	10.5288472105263	10.9872920526316	10.7331963684211	10.4563173157895	10.0456951315789	9.68156339473684	10.5200323947368	10.4322682894737	10.5762322105263	10.1721495	10.3252559736842	10.5611940526316	9.84136852631579	10.3863203684211	10.3628622105263	10.4157936842105	10.5737333157895	10.4917572894737	10.3457895526316	9.901166	10.3187220263158	10.6896926842105	11.2302493947368	10.5425419736842	9.72916342105263	10.7711402368421	10.4563173157895	10.5538298421053	10.3836088157895	10.6510632894737
TPM3	13.7300685789474	13.5316902894737	13.6446078421053	13.4046238421053	13.4046238421053	13.5484567894737	9.56961825	9.24184411842105	9.53229073684211	9.57072839473684	9.74763994736842	9.87397223684211	9.58355110526316	9.63078368421053	8.88206510526316	9.24273560526316	8.63535171052632	9.39617863157895	9.25987186842105	9.53110140789474	9.50304502631579	9.62363915789474	9.31017359210526	9.10067677631579	9.15007265789474	9.64637628947368	9.4556737631579	9.26184228947368	8.61283561842105	9.63566792105263	9.13966386842105	9.95420152631579	10.2666131052632	9.79111842105263	9.66991944736842	9.89773526315789	10.0275978684211	9.65620671052632
RPL12	13.8396699473684	13.2179172894737	11.3369778421053	13.4190438421053	13.3037901842105	14.4233255526316	13.5399469736842	12.9969113157895	13.2389537894737	13.7904673157895	13.5484567894737	13.2527304473684	13.9226386578947	13.6052839473684	13.8396699473684	13.4795498157895	13.5316902894737	13.2466873947368	13.1766323684211	12.7834423157895	13.688407	12.9742794210526	13.5723503947368	13.3769705526316	13.2892786052632	12.9793322368421	13.6803116315789	13.5723503947368	12.3427698947368	12.8320109736842	13.6803116315789	13.7300685789474	13.624637	13.3037901842105	13.2112990263158	13.0942418157895	13.3769705526316	12.7635845
SCAMP3	13.6622144210526	13.4496501842105	13.1835266315789	13.7414012105263	13.9336425263158	14.2179081842105	9.54548955263158	9.82629378947368	9.90747955263158	9.78318496052632	9.75837497368421	9.97081007894737	9.58096092105263	8.95916739473684	10.0536602631579	9.31571218421053	9.89147134210526	9.4699717368421	9.85301060526316	9.66571078947368	9.37467071052632	9.87931197368421	9.71865015789474	9.83624071052632	9.60971618421053	10.1131309736842	9.96897392105263	9.76017586842105	9.62825921052632	9.84291239473684	9.82866865789474	9.57770739473684	9.64931342105263	10.0964471578947	9.70919371052632	10.0532253421053	10.3389311578947	9.88616139473684
PPP2R4	13.4270596842105	13.5399469736842	13.688407	13.3769705526316	13.5243971315789	12.2246037105263	9.5543145	9.7661815	9.73900286842105	9.25464553947369	9.42294907894737	9.2975285	9.38936834210526	9.24781215789474	9.55031481578947	9.20123442105263	9.37288846052632	9.72541886842105	9.40483228947368	9.12424331578947	9.15732721052632	9.47242772368421	9.14557463157895	9.420894	9.54784118421053	9.88276678947368	9.42911435526316	9.05489847368421	9.08134613157895	9.41295871052632	9.80879284210526	9.56187771052632	9.50161210526316	9.81446223684211	9.56998297368421	10.0624215263158	9.6348462631579	9.56568102631579
CFD	14.1779478947368	14.1357279473684	13.1351707894737	13.1766323684211	13.0887404736842	11.6032456578947	12.8698407368421	11.6618822105263	11.1795723421053	11.4160302894737	11.7910410263158	11.2036680789474	11.6563311842105	13.153847	11.5294411842105	13.4635021842105	11.7005718421053	11.8997927105263	11.8147881052632	11.3581321315789	11.1835027631579	10.7797386315789	11.3453291315789	11.3570144210526	12.7342548157895	12.9504101842105	12.4148500263158	13.1598944210526	11.1382407631579	13.170209	13.3179709210526	11.6512668157895	12.8749511315789	11.3472148947368	12.7686115	11.9184071578947	11.6970391842105	13.0449296842105
C20orf20	13.2892786052632	13.0508653684211	12.7885522105263	13.6157666578947	13.4715869736842	13.6446078421053	9.02922339473684	8.70150796052632	8.76224428947368	9.04730821052632	8.55609584210526	9.02040952631579	9.02723071052632	8.88594869736842	8.85018839473684	8.57244760526316	9.09325678947368	8.60769642105263	8.82219192105263	8.93074594736842	9.01935007894737	8.83190886842105	8.95655397368421	9.02973234210526	8.61592397368421	8.75817563157895	8.90289997368421	9.14919311842105	9.10842278947368	8.71680015789474	8.63147631578947	8.69197402631579	8.62183811842105	8.50500705263158	8.55355235526316	8.43313239473684	8.717932	8.38868981578947
CD151	13.5567145526316	13.8287335	13.9118180789474	13.3251909473684	12.9687926315789	11.8696886578947	10.1430991052632	10.6863623289474	10.8808881973684	10.9237763947368	10.2046507105263	11.2521634736842	10.6142347763158	10.0570086842105	11.1074122631579	11.8171869736842	10.6411925526316	11.6488765526316	10.4616786842105	11.0750475	10.4853127105263	11.0434224736842	11.1501622894737	10.1405587631579	11.1315720526316	11.7858067368421	11.3513611052632	10.9622074210526	11.1056053157895	11.0834344210526	9.90747955263158	11.1484152631579	10.9205844736842	11.1776861315789	10.4046562631579	11.6618822105263	11.1741200263158	10.9637493157895
ALOX5	13.0702568421053	11.9573746052632	12.0869139736842	14.2572514210526	14.2664069210526	12.9186426578947	12.7998653157895	13.1598944210526	12.7781583947368	12.4534748421053	13.3179709210526	13.4961880263158	12.2814465789474	12.6729151315789	12.4697979473684	12.7530080263158	12.9908981052632	12.0418209473684	12.1712122105263	13.6446078421053	12.1131549736842	13.6622144210526	12.8801081315789	12.5143272631579	12.7998653157895	12.8597175526316	12.1192438157895	13.1351707894737	13.3769705526316	13.2960780789474	12.2391216315789	12.5098176842105	12.6173648421053	12.4064721578947	12.4272486578947	12.7430789736842	12.7041983157895	13.1835266315789
CPSF4	13.5806698947368	13.5243971315789	13.3485038421053	13.4871195	13.624637	10.4681442368421	9.86866744736842	10.160255	10.0727825526316	10.2349553157895	10.1880552631579	10.1690467631579	9.82629378947368	9.72916342105263	10.2793014473684	9.62137497368421	10.0175196052632	9.78601042105263	10.0570086842105	10.0275978684211	10.2581249210526	10.0492515789474	10.1262997105263	10.3851957631579	10.1300374736842	10.1348717105263	10.2757399473684	10.3094128947368	10.1690467631579	10.0744288947368	10.4504886052632	9.85824044736842	9.83882921052632	10.3909702368421	10.2308277368421	10.1311402894737	10.4276823421053	10.0786309736842
PHGDH	13.9336425263158	13.9688438157895	14.1139846842105	13.5069944736842	13.9118180789474	11.2116684473684	7.92239373684211	8.53970894736842	7.56669597368421	8.20908157894737	7.8530752631579	8.17515996052632	7.88524384210526	7.74498010526316	8.39080497368421	8.20593589473684	7.82152980263158	7.63693844736842	7.69904140789474	7.91764742105263	7.6833457631579	8.04052481578947	8.15729881578947	7.54292735526316	8.34024697368421	7.86228759210526	7.69397973684211	7.78528510526316	7.90341478947368	8.09126206578947	8.23178694736842	7.75931997368421	7.78829163157895	8.153342	7.92560901315789	7.96849115789474	7.89896207894737	7.77644597368421
PTBP1	13.1180783684211	13.3037901842105	13.6980023947368	13.153847	13.2599906315789	12.7093809210526	11.9634314473684	11.9809385263158	12.2780630263158	11.8726200526316	11.8444918947368	12.4534748421053	11.8330409210526	11.5340212368421	12.1729035789474	11.5962147631579	12.0007606578947	11.4997244473684	12.0668171842105	11.5364004473684	11.8061058947368	12.0536323947368	12.3735202631579	12.1985552631579	12.2357148684211	12.4272486578947	12.4650886052632	11.8383584210526	12.4189619736842	12.1030753684211	12.1905520263158	12.0476757631579	12.1405182105263	12.4915318157895	12.3772613947368	12.3075504210526	12.3460711842105	12.0735159736842
RAB3IL1	13.5399469736842	13.6157666578947	14.2084345263158	13.0029442631579	12.8214147894737	10.6087036052632	9.40710268421053	8.22667968421053	9.65297031578947	8.71511386842105	8.58818072368421	8.39836055263158	8.42120175	8.89920181578947	8.54784036842105	9.6520662631579	8.93370092105263	9.85211421052632	9.14165007894737	7.66420605263158	8.63727015789474	9.06578532894737	9.07689573684211	8.4025242631579	9.20966681578947	8.79194426315789	8.62373684210526	8.37055040789474	8.77087407894737	9.26110978947368	8.76566136842105	8.7982435	8.17815110526316	9.2309495	8.33766652631579	9.20521371052632	8.63605610526316	8.92495205263158
DDX17	13.4496501842105	12.4868432105263	12.5884680526316	13.4122456842105	13.6340704210526	14.5586405263158	10.4354495789474	9.71556239473684	9.54784118421053	10.6979018947368	10.4795873684211	9.50549563157895	11.2545480789474	11.3490383157895	10.3740065789474	10.7317471578947	9.77228071052632	11.0349685526316	11.0259704736842	10.4975599210526	11.7829018947368	9.75027586842105	10.1690467631579	10.1754684473684	10.9462542631579	10.2666131052632	10.9687	10.7260300526316	10.5075522368421	10.2762318157895	10.7266823157895	10.7273345789474	11.0614540789474	10.3650526052632	10.9509546315789	10.8671729210526	10.2989767105263	10.762443
NEDD8	13.2112990263158	13.688407	13.8798669473684	13.1598944210526	13.4635021842105	11.4115513947368	12.8320109736842	12.7686115	12.8650620263158	12.8597175526316	12.6988665263158	12.8749511315789	12.854832	12.7041983157895	12.9742794210526	12.9070007105263	12.7686115	12.854832	13.0449296842105	13.1835266315789	12.7998653157895	12.8376597105263	12.9281960789474	12.8650620263158	12.8698407368421	12.8899524736842	13.0095283421053	12.6883605263158	12.8102406052632	12.6525304736842	12.7430789736842	12.6173648421053	12.7041983157895	12.4534748421053	12.4915318157895	12.4786294210526	12.8698407368421	12.5098176842105
ATG12	13.021397	13.3251909473684	13.3037901842105	12.9823357236842	13.2527304473684	12.9281960789474	10.7893256052632	10.7866284473684	10.9542297368421	11.3703164210526	11.0522525526316	10.5475306578947	11.0103558157895	10.7641692631579	10.7671494473684	10.3476193947368	10.5711835263158	11.1570529736842	11.1451369736842	10.8143088157895	11.3245579210526	10.4455724473684	10.5300805789474	11.4477761842105	10.9368156315789	10.7711402368421	10.9092445526316	11.1467930526316	9.42193055263158	11.0365622894737	11.7829018947368	11.2224025789474	10.6187330789474	11.4410216315789	10.9964573684211	10.7907554736842	10.9221131842105	10.8318866315789
EEF1B2	13.2760320789474	12.8847896842105	12.2391216315789	13.6980023947368	13.6052839473684	14.2478824210526	12.3735202631579	11.7523427105263	11.7442076842105	12.9394991842105	11.6724439210526	11.4456119210526	12.8749511315789	12.9687926315789	12.5098176842105	12.2100674473684	11.8909126052632	12.1405182105263	12.3273886842105	12.1768837631579	13.1835266315789	10.8914655789474	12.144258	12.5840320526316	11.293984	11.293984	12.5982040263158	12.6626412631579	10.9555946578947	10.8914655789474	12.5191311315789	12.4232616842105	12.1329937631579	11.3346461052632	11.4186511315789	11.3941563684211	11.9691614736842	11.2363094473684
BRMS1	12.5359823157895	12.7732443421053	12.6426503947368	13.3115279473684	13.2821121842105	14.2869618157895	10.8642019210526	11.0229554210526	10.9430808947368	10.8831679210526	10.9997342105263	10.8501891578947	10.6438539736842	10.3548147631579	10.8113876052632	10.7288996578947	10.9351587105263	10.4387361315789	10.9802098421053	10.8686988947368	10.5573031315789	10.9802098421053	10.7190366578947	11.0084526842105	10.9221131842105	10.8864362631579	10.5749127105263	10.3303690789474	10.7160224210526	10.8591753947368	11.0468554736842	10.5013387105263	10.158196	10.6952888421053	10.3543360921053	10.7145579473684	10.5622534736842	10.5538298421053
PPM1G	13.1598944210526	13.4122456842105	13.7606276842105	13.3179709210526	13.5642149210526	12.0348954736842	10.4772527368421	10.9637493157895	10.9622074210526	10.7797386315789	10.5944084210526	11.0954801578947	10.5175646578947	9.8704622368421	10.8220930263158	10.2903094210526	10.7907554736842	10.3252559736842	10.5225474736842	10.6314514473684	10.3420241315789	10.9855208947368	10.7273345789474	10.6993469736842	10.6760892368421	11.0155901578947	10.8549474210526	10.4491414736842	10.5063715	10.8304722105263	10.9253486842105	10.6760892368421	10.3680691973684	10.9368156315789	10.5737333157895	10.9074798947368	11.1551687105263	10.7949258684211
CDAN1	13.4350023421053	13.1293419736842	12.0962772631579	13.4562685	13.3402872368421	13.6157666578947	13.0388772894737	13.624637	13.2179172894737	13.5484567894737	13.2892786052632	13.5806698947368	13.6446078421053	13.3251909473684	13.4871195	12.7781583947368	13.5890876842105	13.1414096052632	13.3115279473684	13.4496501842105	13.5567145526316	13.4635021842105	12.8847896842105	13.3977628157895	13.4046238421053	13.4190438421053	13.0388772894737	13.5069944736842	12.7885522105263	13.4715869736842	13.6622144210526	13.4190438421053	13.3037901842105	13.8798669473684	13.5978302631579	13.8091383684211	13.624637	13.8091383684211
S100A11	13.6157666578947	13.4190438421053	13.8287335	13.4350023421053	13.1969002631579	12.1627592368421	11.8001243684211	12.1192438157895	11.6467548157895	11.8780377631579	12.3119345526316	11.7885229210526	11.6945310263158	12.0668171842105	11.5680205789474	11.9510900263158	12.1131549736842	11.9394169473684	11.7609278684211	12.6771162631579	11.5962147631579	12.4454366052632	11.8503888421053	11.8197880263158	11.5630707368421	11.7579891315789	10.9038882368421	11.8171869736842	12.3987462631579	12.2319255789474	12.1768837631579	11.8415889736842	11.9121901578947	11.7281161842105	11.6512668157895	12.0668171842105	11.5124478947368	12.0635905526316
RPL7L1	13.5069944736842	13.3549708947368	13.2179172894737	12.6729151315789	13.4424071052632	13.0756099473684	12.9338810789474	13.3977628157895	13.2527304473684	13.5243971315789	13.2325300526316	13.4496501842105	13.5642149210526	13.0154440789474	13.4562685	12.7243094736842	13.4190438421053	13.0756099473684	13.2389537894737	13.3037901842105	13.4122456842105	13.0325085526316	12.9186426578947	13.3330624210526	13.1598944210526	13.3179709210526	13.0508653684211	13.5806698947368	12.6426503947368	13.3769705526316	13.4350023421053	13.4122456842105	13.2179172894737	13.5567145526316	13.6052839473684	13.4961880263158	13.4635021842105	13.6622144210526
TRAPPC1	13.4562685	13.1414096052632	13.2821121842105	13.1117356842105	13.3899092368421	13.1476571315789	10.3718425263158	10.8959832894737	10.6952888421053	10.2793014473684	10.6566619473684	10.3107332631579	10.0556089078947	10.2174848684211	10.0896905	10.4616786842105	10.3662134210526	10.1855506315789	10.4168602894737	10.7260300526316	9.98663407894737	10.6411925526316	10.5685218157895	10.4681442368421	9.56487539473684	10.3345380789474	10.0513027368421	10.0114360263158	10.8671729210526	10.5685218157895	10.4137016578947	9.99270563157895	9.67608542105263	10.1700557105263	9.86170263157895	10.3967095526316	10.3707513157895	10.3782569736842
CXXC1	13.2389537894737	13.1351707894737	13.4795498157895	13.5567145526316	13.5399469736842	11.8583242368421	9.59462994736842	10.3031057105263	10.314025	10.0876699210526	10.3088781184211	10.4782775789474	9.58702097368421	9.29248122368421	10.1283329473684	9.67292	10.0775612894737	9.3658517368421	10.0314333421053	9.96049642105263	9.33880068421053	10.3063245263158	10.0270108552632	9.97081007894737	9.87564263157895	10.1242543157895	10.0005341710526	10.1218735394737	9.89695994736842	10.1955182105263	10.1616370263158	9.84176247368421	9.60498234210526	10.2935963684211	9.93039855263158	10.2155007368421	10.5737333157895	10.1469434473684
TXNDC5	13.0756099473684	11.7332949736842	11.7357524736842	14.2664069210526	14.2951223157895	14.5868551315789	9.3181937368421	9.71162052631579	9.91455355263158	9.17531676315789	10.0590473684211	9.76017586842105	10.5526975	10.1479332631579	10.5109722368421	9.15758169736842	10.0063852368421	9.53588834210526	9.53110140789474	9.50493684210526	9.24587256578947	9.49561671052632	10.2570767368421	10.5660392631579	9.18866468421053	9.21660044736842	9.63928868421053	9.02389731578947	8.91111363157895	10.1422042368421	9.49499776315789	9.37502055263158	9.43654260526316	9.46424539473684	10.0717915	9.40852771052632	9.60417036842105	9.45253505263158
ETFB	13.1969002631579	13.6446078421053	12.8958477368421	13.4961880263158	13.0325085526316	12.0635905526316	9.71162052631579	10.0396365789474	9.91686655263158	10.0993251710526	9.73859589473684	9.88184331578947	9.72877175	9.71162052631579	10.1448931315789	10.0145279473684	10.1290773684211	9.87303047368421	9.97315832894737	9.87223434210526	9.46846097368421	9.96809286842105	9.48566639473684	9.74843186842105	9.77830053947369	9.97166678947368	9.76781944736842	9.57072839473684	9.94467534210526	9.72233231578947	10.3162151052632	9.90566194736842	9.34516923684211	9.84291239473684	9.34174157894737	9.95420152631579	9.80039321052632	9.310478
CLCN7	13.1900291842105	13.0325085526316	13.4496501842105	12.9446399736842	13.1835266315789	13.3037901842105	10.5340721578947	11.6702018421053	11.3490383157895	10.8070771052632	11.1257166578947	11.6488765526316	10.4023067631579	10.4168602894737	11.1275089736842	10.5599153684211	11.1931745789474	10.2979680526316	10.9909540526316	10.7739851842105	10.4091910789474	11.4003646315789	10.8549474210526	10.9397429210526	11.1741200263158	11.1570529736842	11.0049096578947	10.829141	10.7505808157895	11.0562574210526	10.9528073421053	10.5904377105263	10.4588255526316	11.5316528157895	11.1757528421053	11.5654728684211	11.1307628421053	11.1344760263158
PSMB6	13.0942418157895	13.4424071052632	13.6533568421053	13.1969002631579	13.4270596842105	11.5093528684211	11.1703227105263	11.1683491578947	11.3592498421053	11.2402190526316	11.0682792105263	11.5250568684211	11.1334286447368	10.9176688684211	11.1703227105263	11.0682792105263	11.2224025789474	11.2611490789474	11.2651238157895	11.2651238157895	11.1588922368421	11.1835027631579	11.1588922368421	11.6918507631579	10.8070771052632	11.2136725789474	11.2773194736842	11.2960410263158	11.1551687105263	10.8943102631579	11.3162712105263	11.1199088947368	11.0783852894737	10.6481983947368	10.8098742368421	11.1683491578947	11.6185911578947	11.1257166578947
PPA2	13.0272987105263	13.6622144210526	11.4323818684211	13.2497089210526	13.5316902894737	13.5069944736842	12.4313600789474	13.1766323684211	12.7243094736842	12.9853392105263	13.1598944210526	13.1293419736842	13.0154440789474	12.5010264736842	13.1117356842105	12.3040228684211	12.8597175526316	12.3119345526316	12.7342548157895	12.9234318421053	12.9446399736842	12.6173648421053	12.5699491578947	13.2527304473684	12.9908981052632	12.9969113157895	12.3851047368421	12.9564769473684	11.8475182105263	13.1117356842105	13.2681139473684	12.7635845	12.3851047368421	13.3330624210526	13.1351707894737	13.1766323684211	12.9186426578947	13.2249322894737
ECGF1	12.0901985526316	12.2851582894737	12.5456746578947	13.6716638421053	13.5978302631579	14.0373033684211	12.8801081315789	12.9504101842105	12.9908981052632	12.5610695263158	12.9687926315789	13.1900291842105	12.2961557368421	12.3388268684211	12.9014198684211	13.1766323684211	12.8273299210526	13.4046238421053	12.8214147894737	13.3115279473684	11.8032099210526	13.2389537894737	12.9629962894737	12.4611489736842	12.4915318157895	13.170209	12.3569937894737	13.170209	12.9687926315789	13.2892786052632	12.7342548157895	12.7190206842105	12.5313199736842	12.7885522105263	12.9124966052632	13.3179709210526	12.7342548157895	13.2325300526316
PDCD4	13.0631797105263	13.2821121842105	12.8214147894737	13.0887404736842	12.8698407368421	13.7816260789474	11.1419179736842	11.8475182105263	11.8092719736842	11.8276244473684	11.6110613684211	11.6185911578947	11.5559934210526	11.1275089736842	11.8032099210526	10.9734992894737	12.1329937631579	11.3930250657895	11.9057943421053	11.4525631578947	11.6134043684211	11.5722242105263	11.3770422105263	12.2100674473684	11.2773194736842	11.3453291315789	11.5514691052632	11.7941183157895	10.9769750263158	11.5867307631579	12.2887343684211	12.1030753684211	11.4210349210526	11.9723724473684	11.6752333157895	11.8415889736842	11.9539986578947	12.0102291578947
GGA2	13.2325300526316	13.153847	13.5723503947368	13.3697167631579	13.021397	11.7251587105263	9.15410707894737	9.61982010526316	9.42445378947368	8.93074594736842	9.73380331578947	9.4699717368421	9.23566015789474	8.73052389473684	9.72719023684211	9.14782569736842	9.28129528947368	8.9475	9.35276007894737	8.89188746052632	9.26900628947368	9.31453826315789	9.32163413157895	9.34551619736842	9.46458802631579	9.84457486842105	9.74286184210526	8.92738065789474	9.20900155263158	9.20933418421053	9.58355110526316	9.50069955263158	9.03308211842105	9.73716547368421	9.07534315789474	9.53371547368421	9.56487539473684	9.39397228947368
AKR1C2	12.9629962894737	14.2278793947368	14.2664069210526	12.9969113157895	12.0931883684211	10.5364539736842	6.71758992105263	7.05155026315789	6.98561240789474	7.02710192105263	6.68483989473684	7.02462310526316	6.629443	6.70241555263158	6.6623075	6.73857007894737	6.81238528947368	6.77997236842105	6.64671813157895	6.67033878947368	6.69551078947368	6.66861344736842	6.70747734210526	6.64671813157895	6.91501318421053	6.67033878947368	6.73712052631579	6.73605226315789	6.78480186842105	6.69283094736842	7.188032	7.38769255263158	6.7570135	6.6757992631579	6.72018442105263	7.01638044736842	6.68483989473684	6.73658639473684
TAF6L	13.3402872368421	13.4046238421053	12.4189619736842	13.5806698947368	13.4795498157895	12.1658340526316	8.25363628947368	8.78774984210526	8.40055318421053	8.38189115789474	8.44507739473684	8.57034721052632	8.10408025	7.95122878947368	8.45382630263158	8.38007060526316	8.50819586842105	8.08556303947369	8.57842281578947	8.25450710526316	7.73024252631579	8.45015713157895	8.10432471052632	8.38367928947368	8.53409010526316	8.75906734210526	8.50034802631579	8.51258315789474	7.69463752631579	8.44840092105263	8.76519876315789	8.33532427631579	8.12689189473684	8.81264043421053	8.17400578947368	8.76343771052632	8.8052202631579	8.63802432894737
HSP90AA1	13.0823441842105	14.0373033684211	13.9455623684211	13.3330624210526	13.5567145526316	8.87579244736842	12.0997373684211	11.7721941052632	11.6396128947368	11.9573746052632	11.4503877631579	11.5273746315789	12.3040228684211	11.6396128947368	12.3310157105263	12.1030753684211	11.4434444736842	12.1294606315789	12.0869139736842	11.5514691052632	11.8696886578947	11.6242953684211	12.1329937631579	12.1553385263158	11.4676664210526	11.3414571842105	12.4406009210526	12.2539215789474	11.2919019473684	11.2383576052632	11.4323818684211	12.2659288421053	12.5610695263158	11.1948034736842	12.0162716315789	11.0328337368421	12.1192438157895	11.6779699210526
DAPP1	13.3697167631579	13.1238712894737	12.1875647105263	13.1056175	13.3330624210526	13.2760320789474	12.3607324210526	13.0449296842105	12.8376597105263	12.9793322368421	12.5741962631579	12.6272778684211	12.8155255526316	12.5143272631579	12.7485066578947	12.2995858421053	12.8899524736842	12.6883605263158	12.8958477368421	13.0325085526316	12.9564769473684	12.6679238947368	12.4104691052632	12.8801081315789	12.7243094736842	12.6626412631579	12.2430870263158	12.9908981052632	12.144258	12.9394991842105	13.0272987105263	12.7945022631579	12.4650886052632	13.0823441842105	12.9969113157895	13.0325085526316	12.9742794210526	13.153847
VKORC1	12.9186426578947	13.1056175	13.9929218157895	13.3485038421053	13.4122456842105	10.5049165263158	10.9837626578947	11.2521634736842	11.2003584210526	11.2463763157895	10.9106946578947	11.0730188684211	11.2224025789474	10.8975984473684	11.0818271052632	10.8187737368421	11.0883887368421	11.0505553684211	11.1741200263158	11.1399891842105	10.9785276315789	10.9397429210526	11.0155901578947	11.2383576052632	10.9285876315789	11.2020449736842	11.2440086315789	11.3263688421053	11.3592498421053	11.0209777631579	11.1776861315789	10.9528073421053	11.0191298947368	10.8959832894737	10.9267563157895	11.1419179736842	11.3183541315789	11.0750475
TP53BP2	13.4635021842105	13.1969002631579	13.4046238421053	12.7190206842105	13.3616427631579	14.0290940789474	7.76304086842105	7.82601194736842	7.77524738157895	7.53231273684211	7.75780413157895	7.9664855	7.63090905263158	7.64776181578947	7.68463173684211	7.60936128947368	7.86024964473684	7.49615801315789	7.63342307894737	7.87872918421053	7.55850121052632	7.96696963157895	7.96171694736842	7.71314053947368	7.97245522368421	7.72420034210526	7.82657115789474	7.85698376315789	8.05801931578947	8.26578601315789	7.27463990789474	7.46166689473684	7.71769723684211	7.85176755263158	7.89076594736842	7.62402447368421	7.93220192105263	7.93929597368421
AES	13.688407	13.4562685	13.1180783684211	13.1351707894737	12.8433077368421	14.0687405526316	11.6396128947368	11.1517845263158	11.4787724210526	11.9539986578947	11.4676664210526	11.0066553947368	12.4029041842105	12.1030753684211	12.3688103684211	11.7251587105263	11.7307558684211	11.9973778947368	12.9014198684211	10.6817520263158	12.2539215789474	10.99383525	11.7332949736842	11.8753188157895	12.2615982894737	12.0668171842105	12.8273299210526	11.5273746315789	11.764073	11.5888308947368	12.6988665263158	12.2062241052632	12.3388268684211	12.5699491578947	12.5271517631579	12.3427698947368	12.1695208421053	11.293984
PP8961	13.4715869736842	12.8102406052632	13.1293419736842	12.8650620263158	13.4190438421053	14.2664069210526	6.81586856578947	6.96017523684211	6.81563113157895	6.88977457894737	6.94558402631579	6.81329778947368	7.09173084210526	7.04975273684211	7.01150478947368	7.02072907894737	6.88007823684211	6.91135681578947	7.08836263157895	6.72917723684211	6.86547175	6.84312835526316	6.80171473684211	7.08679153947368	6.86607127631579	7.31911736842105	7.09942944736842	6.80084181578947	6.88674078947368	6.94008421052632	7.14299205263158	7.1372495	6.85128609210526	7.13532044736842	6.97507694736842	7.14317015789474	6.77261005263158	7.08200921052632
TCEAL3	13.4795498157895	13.3769705526316	13.2892786052632	13.6803116315789	12.9186426578947	9.56998297368421	8.73609678947368	8.89578728947368	8.91874447368421	8.97868218421053	8.57972194736842	8.83829757894737	8.88543011842105	8.53560328947368	8.87373786842105	8.73175597368421	8.51043118421053	8.83041457894737	9.19506481578947	8.55632640789474	8.76462355263158	8.95627830263158	8.73291313157895	8.91598859210526	8.49201232894737	8.79679542105263	9.07503413157895	8.60301534210526	8.974636	8.39153818421053	9.26792205263158	9.12348307894737	8.91111363157895	8.93333803947368	8.82516568421053	8.63029802631579	8.72353286842105	8.58514207894737
FIBP	13.0508653684211	12.9014198684211	12.4969425263158	13.2179172894737	12.7998653157895	13.0631797105263	9.4720505	9.75837497368421	9.55665842105263	9.45804805263158	9.25432778947368	9.58854686842105	9.36378005263158	9.45355360526316	9.72321818421053	9.74600697368421	9.8678652631579	9.83534992105263	9.60901923684211	9.71277834210526	9.10771842105263	9.70100036842105	9.49271957894737	9.50765981578947	9.36305813157895	9.49707131578947	9.40547281578947	9.50833960526316	9.77193955263158	9.37467071052632	9.71277834210526	9.52749201315789	9.09129505263158	9.39458934210526	9.17899002631579	9.62363915789474	9.87842939473684	9.37467071052632
DCAKD	13.1117356842105	13.2050037368421	13.5484567894737	12.9281960789474	13.0449296842105	11.9937751842105	8.747759	9.21139594736842	8.92738065789474	9.11830731578947	8.85219144736842	9.0244845	8.90362789473684	8.6674012368421	9.0851585	8.87656239473684	8.9266997631579	8.84306065789474	9.16688763157895	8.73550776315789	8.87302910526316	8.94257539473684	8.59939619736842	8.99196947368421	9.02661392105263	9.28161447368421	9.28094144736842	8.81587565789474	8.47011736842105	8.79456848684211	9.09840336842105	8.89854471052632	8.70036360526316	9.35055071052632	9.20636502631579	9.27655739473684	9.20900155263158	8.95098180263158
LSP1	12.7885522105263	12.7093809210526	13.0887404736842	13.5978302631579	13.2892786052632	12.6135592631579	10.2688243684211	9.49499776315789	9.30173286842105	9.87397223684211	10.5697952631579	9.49198781578947	10.1121972368421	11.2402190526316	9.8713937631579	10.7091618684211	9.80448213157895	9.76347697368421	9.4864402631579	9.17531676315789	10.0221635263158	9.87397223684211	9.7247205	9.74494021052632	11.7032279736842	10.1946424210526	10.1744098421053	8.52250828947368	7.69218065789474	9.61399953947369	10.9670571052632	11.3453291315789	11.2136725789474	10.9718199210526	10.9606502368421	10.8702151578947	9.52393303947368	9.95102705263158
KRTCAP2	13.3251909473684	12.9742794210526	13.7697896842105	13.2325300526316	13.6446078421053	13.1351707894737	11.0066553947368	11.2505018947368	11.3533248947368	11.1108853157895	10.9654819736842	11.3770422105263	11.0666905	10.7190366578947	11.1915486315789	10.6952888421053	11.2243291578947	10.8085141315789	11.0279656578947	11.0883887368421	11.0818271052632	11.0648916578947	11.0834344210526	11.6185911578947	10.8657206052632	10.829141	11.1145660789474	11.3787533421053	11.1646617368421	10.8427157894737	11.3613357631579	10.7893256052632	10.7711402368421	10.7810188947368	10.7405135526316	10.6733530789474	11.5316528157895	10.9555946578947
TIMP1	12.7834423157895	12.2814465789474	13.1117356842105	13.0508653684211	13.4871195	13.0887404736842	12.0193236578947	12.2100674473684	13.0154440789474	11.9905600789474	12.5610695263158	12.4029041842105	11.4477761842105	11.6110613684211	11.9419436315789	12.1257138157895	12.7430789736842	12.0703300263158	11.9937751842105	12.2141612105263	11.6536432631579	12.7386316842105	12.0224031315789	12.2319255789474	11.8997927105263	12.4611489736842	12.4232616842105	11.8503888421053	12.6829444473684	12.5884680526316	12.1405182105263	12.0901985526316	11.8696886578947	11.9442916842105	11.9442916842105	12.269603	12.7635845	12.6272778684211
AVPI1	13.624637	13.7513759210526	14.1357279473684	13.1476571315789	13.2389537894737	10.1401496052632	7.822909	8.29641313157895	8.53998871052632	7.83998771052632	8.04376571052632	7.76467110526316	7.60805444736842	7.63456925	7.84966213157895	7.74840323684211	7.88806321052632	7.42732367105263	7.84062773684211	7.8176455	7.34079055263158	8.04966652631579	7.69439818421053	7.95172402631579	7.79152814473684	7.85845552631579	7.80172369736842	7.48816560526316	7.70497905263158	7.60217636842105	7.75455389473684	7.57743286842105	7.60066818421053	7.77236471052632	7.61090923684211	7.704725	7.54678059210526	7.60531418421053
ACTG1	13.4122456842105	12.8597175526316	13.4562685	12.7686115	12.7190206842105	13.7414012105263	14.3890721578947	14.5067085526316	14.1251589736842	14.2084345263158	14.3051119473684	14.4014412894737	14.1251589736842	14.0290940789474	14.2278793947368	14.2179081842105	14.188904	13.7513759210526	14.2478824210526	14.2951223157895	14.0578754473684	14.4114301842105	14.3548857105263	14.2768937894737	14.3340185263158	14.3242288157895	14.6022278421053	14.188904	14.6202822105263	14.5868551315789	14.0475763684211	14.2401707631579	14.4959706315789	14.3242288157895	14.6650245	14.5320508947368	14.7603409736842	14.6650245
LILRB1	12.2814465789474	12.4969425263158	11.7005718421053	13.708295	13.6716638421053	13.3977628157895	12.8492993421053	13.3115279473684	13.1351707894737	13.1835266315789	13.2249322894737	13.3330624210526	13.1238712894737	12.854832	13.1293419736842	12.6771162631579	13.4715869736842	12.8958477368421	13.0272987105263	13.2050037368421	13.1414096052632	13.1969002631579	12.8155255526316	13.2821121842105	12.9629962894737	12.9687926315789	12.9124966052632	13.1651649210526	12.5884680526316	13.2466873947368	13.2389537894737	13.1117356842105	12.8273299210526	13.4715869736842	13.2960780789474	13.3251909473684	13.3179709210526	13.4122456842105
EPN1	13.0029442631579	13.1900291842105	13.1598944210526	13.1651649210526	12.9124966052632	12.8492993421053	11.5982933157895	11.8032099210526	11.5654728684211	11.4323818684211	11.5817165	11.5490937631579	10.9509546315789	11.2875686842105	11.3787533421053	12.0997373684211	11.5364004473684	11.2833805526316	11.5490937631579	11.5124478947368	10.8657206052632	11.6945310263158	11.4346732631579	11.3533248947368	11.5582726315789	11.7251587105263	11.5147676315789	11.1323812631579	11.1703227105263	11.6833236052632	11.4833573684211	11.3153246315789	11.3369778421053	11.8120481842105	11.4003646315789	11.7969198157895	11.9085118157895	11.7609278684211
RPL5	13.7697896842105	13.708295	13.2249322894737	13.7513759210526	13.6533568421053	7.95147597368421	11.5340212368421	11.2073298684211	11.4302884210526	12.3945578947368	11.2631059210526	11.2773194736842	12.2539215789474	12.083782	12.0568252894737	11.7145148157895	11.8276244473684	11.4071372368421	11.9607608947368	11.3984111842105	12.6988665263158	10.9253486842105	11.4503877631579	11.8909126052632	11.3162712105263	11.2036680789474	11.9539986578947	12.1695208421053	10.9964573684211	11.0682792105263	12.0418209473684	11.7408653421053	12.0703300263158	11.3592498421053	11.9272352368421	11.4160302894737	12.0600526315789	11.4071372368421
SNORD56	13.5484567894737	12.6426503947368	12.7386316842105	12.9504101842105	12.9969113157895	13.6803116315789	7.28871602631579	7.49403293421053	7.51144128947368	7.46517205263158	7.61433536842105	7.51287181578947	7.26294526315789	7.43709947368421	7.34324014473684	7.333775	7.31541031578947	7.21535306578947	7.31020309210526	7.46108790789474	7.46452344736842	7.56767143421053	7.47391313157895	7.4636355	7.39236828947368	7.60241284210526	7.32285065789474	7.22599717105263	7.28592114473684	7.47295353947368	7.40595523684211	7.36152747368421	7.28592114473684	7.76579621052632	7.49053843421053	7.5064835131579	7.79518767105263	7.37217406578947
AIRE	13.1414096052632	13.3179709210526	10.9267563157895	12.9394991842105	13.3977628157895	13.2389537894737	12.6037081842105	13.2760320789474	12.8847896842105	13.2389537894737	13.1180783684211	13.3179709210526	13.2112990263158	12.9742794210526	13.1180783684211	12.4148500263158	13.3616427631579	12.8320109736842	12.9742794210526	13.1351707894737	13.0631797105263	13.1238712894737	12.5143272631579	13.0756099473684	13.0154440789474	13.1117356842105	12.7885522105263	13.2389537894737	12.3607324210526	13.0325085526316	13.3330624210526	12.9564769473684	12.8047581842105	13.3769705526316	13.153847	13.2681139473684	13.3330624210526	13.3899092368421
SRP14	13.3485038421053	13.021397	12.7834423157895	12.8698407368421	12.8376597105263	13.8197003947368	11.9973778947368	12.0508483421053	11.9634314473684	12.0962772631579	11.6945310263158	11.8061058947368	12.2319255789474	12.144258	12.0007606578947	11.5817165	11.9272352368421	11.885145	11.8061058947368	12.1329937631579	12.3273886842105	11.6488765526316	11.8909126052632	12.1162335	11.1291212631579	11.0954801578947	11.9607608947368	11.1092431052632	10.8864362631579	10.8831679210526	11.9607608947368	12.2615982894737	12.1729035789474	10.8487205526316	11.3102774473684	11.1835027631579	11.4647041315789	10.9964573684211
PARVG	12.4868432105263	12.0162716315789	10.7203620526316	14.2179081842105	13.7414012105263	14.4444667631579	11.0468554736842	11.2003584210526	11.0902521315789	11.0244613684211	11.4302884210526	10.9285876315789	10.5891176052632	10.9267563157895	11.0365622894737	11.2521634736842	11.4503877631579	10.9023505263158	11.039802	10.9705636315789	10.6301792894737	10.9414051315789	10.8487205526316	10.9302668157895	11.2419253947368	11.2302493947368	10.9285876315789	10.8928038421053	11.4302884210526	11.1757528421053	11.2621275	10.8487205526316	10.7288996578947	11.1628428421053	10.8914655789474	11.0834344210526	10.7879657368421	11.2036680789474
RPL41	13.3769705526316	12.854832	13.0272987105263	12.7430789736842	13.1117356842105	13.5723503947368	14.3340185263158	14.0180185	14.4014412894737	14.3668861578947	14.0578754473684	14.0180185	14.5067085526316	14.7603409736842	14.2664069210526	14.3148984473684	14.2664069210526	14.4014412894737	14.2951223157895	14.3668861578947	14.6650245	13.5806698947368	14.3340185263158	14.3340185263158	14.2179081842105	13.4871195	14.4538396315789	14.4959706315789	14.1471342894737	13.9118180789474	14.6650245	14.4233255526316	14.1576378947368	14.0068271315789	13.8687306842105	13.9688438157895	14.4538396315789	13.8287335
LOC90586	13.2249322894737	13.0388772894737	11.7799446315789	12.9124966052632	12.8047581842105	12.3310157105263	12.1162335	12.4189619736842	12.2178918421053	12.8433077368421	12.6626412631579	12.2100674473684	12.7686115	12.1946256842105	12.5271517631579	12.0476757631579	12.7834423157895	12.3898397105263	12.2430870263158	12.5056113157895	13.0272987105263	12.1658340526316	11.8032099210526	12.5741962631579	12.7781583947368	12.6087701052632	12.0508483421053	12.3388268684211	11.0798788157895	12.4740135526316	12.9969113157895	12.5610695263158	12.3273886842105	12.7530080263158	12.7140905789474	12.7243094736842	12.3851047368421	12.7140905789474
PSAP	12.8847896842105	13.0997891052632	13.5316902894737	13.6340704210526	13.1766323684211	9.79516260526316	13.0325085526316	13.4496501842105	13.4424071052632	13.0388772894737	13.2681139473684	13.6157666578947	12.7885522105263	12.7386316842105	13.0887404736842	13.0388772894737	13.3899092368421	13.0942418157895	13.1293419736842	13.2112990263158	12.5415385789474	13.3402872368421	13.3115279473684	12.9908981052632	13.0029442631579	13.2179172894737	13.2681139473684	13.1238712894737	13.4190438421053	13.4270596842105	13.0154440789474	12.9908981052632	13.1835266315789	13.2821121842105	13.2179172894737	13.3977628157895	13.1414096052632	13.4961880263158
LOC729603	12.9687926315789	13.0756099473684	13.2112990263158	12.7041983157895	13.0756099473684	13.2527304473684	13.7606276842105	14.3051119473684	13.8287335	14.0790903157895	14.1779478947368	14.1251589736842	14.0290940789474	13.8396699473684	13.9336425263158	13.3402872368421	13.9118180789474	13.7300685789474	13.8287335	14.1984841578947	13.8396699473684	13.7816260789474	13.7904673157895	14.0912411842105	14.0373033684211	14.0912411842105	13.7513759210526	14.0373033684211	13.3251909473684	14.0912411842105	14.1139846842105	13.9814147368421	13.9016697631579	14.2768937894737	14.2664069210526	14.2084345263158	14.1984841578947	14.3668861578947
EFHD2	13.1651649210526	13.0095283421053	13.3899092368421	13.2681139473684	13.0570982105263	9.57142705263158	12.9908981052632	12.8597175526316	12.7578808421053	12.9564769473684	12.8847896842105	12.9446399736842	12.7297267894737	12.5056113157895	12.7430789736842	12.6228352631579	12.9969113157895	12.6173648421053	13.1598944210526	12.9969113157895	12.6426503947368	13.170209	12.9793322368421	13.0631797105263	12.8847896842105	13.0631797105263	12.9281960789474	13.0388772894737	13.8591990789474	13.3402872368421	12.7093809210526	12.9629962894737	12.8376597105263	13.0388772894737	13.0823441842105	12.9908981052632	13.1293419736842	13.1414096052632
HTRA1	12.5056113157895	11.4503877631579	13.8484717894737	12.6374883947368	12.5982040263158	13.3839508947368	6.98257563157895	7.00525532894737	6.97886352631579	7.29686723684211	6.79163723684211	7.10819315789474	6.99856936842105	7.56518102631579	6.86407057894737	7.37090510526316	7.04392159210526	6.91842355263158	7.10377115789474	7.32932593421053	7.15953646052632	7.11279328947368	6.96212805263158	7.21016840789474	7.04295419736842	6.9009045	6.97989242105263	6.90294706578947	7.26032893421053	7.01150478947368	7.09589286842105	6.95038263157895	6.88841926315789	6.84386088157895	6.89658160526316	7.11640834210526	6.82034707894737	6.98358626315789
DTWD2	12.9234318421053	13.0272987105263	12.4029041842105	13.0388772894737	13.1180783684211	12.7297267894737	11.0191298947368	11.8937953421053	11.5744719210526	12.2575826578947	11.7799446315789	11.4905268947368	11.9973778947368	11.5794071315789	11.9300924736842	11.2440086315789	11.8669724210526	11.3787533421053	11.6344597368421	11.7969198157895	12.1905520263158	11.1323812631579	10.4866820789474	11.7197720789474	11.6618822105263	11.6213464736842	10.9574727894737	11.6918507631579	10.2277441052632	11.8299807894737	12.4650886052632	12.0536323947368	11.4695947631579	12.5456746578947	12.0600526315789	12.2141612105263	11.9661998684211	12.1423881052632
PPM1B	13.153847	13.170209	11.7523427105263	12.5056113157895	12.9793322368421	12.0536323947368	10.3662134210526	9.58745734210526	9.5271305	9.8643807368421	9.44374981578947	9.76531839473684	10.1272254736842	10.4759267105263	10.0175196052632	10.1290773684211	9.58702097368421	10.2076949736842	10.0194395	10.0950017763158	10.3498629473684	9.56376367105263	10.3451977631579	10.2914262894737	9.53442289473684	9.14749660526316	10.1131309736842	10.4115278157895	9.38425436842105	9.40196202631579	9.12245038157895	9.99555178947368	10.0887782368421	8.54134738157895	9.21315590789474	8.77335357894737	9.70724880263158	9.62209660526316
SNRP70	12.8801081315789	13.0887404736842	12.9969113157895	13.2112990263158	13.5723503947368	11.3102774473684	11.3183541315789	11.6806047894737	11.5411708684211	11.6057263947368	11.9781423947368	11.6422538947368	11.3325859736842	10.9855208947368	11.6488765526316	10.8444491052632	11.2857811052632	10.6248566842105	11.5411708684211	11.3123649210526	11.6006330526316	11.5093528684211	11.3749594473684	11.8819943684211	11.6859789210526	11.7332949736842	11.7471517894737	11.8558801315789	11.5387315789474	11.7471517894737	11.6370955526316	11.1628428421053	11.2919019473684	11.8909126052632	11.8937953421053	11.6918507631579	12.3346396052632	12.0446709736842
LSM14A	12.5653395	13.0570982105263	13.1766323684211	13.3839508947368	12.9629962894737	9.86826635526316	10.5463824736842	10.6466702631579	10.9769750263158	10.5983993684211	10.6538914473684	10.7564807894737	10.6635810526316	10.3401177894737	10.8549474210526	10.3675992631579	10.60312275	10.0055324210526	10.4859973947368	10.3898041578947	10.2666131052632	10.6965680263158	10.7331963684211	10.7907554736842	10.5475306578947	10.2803804473684	10.7260300526316	10.5972983157895	10.3898041578947	10.2581249210526	10.4759267105263	10.5049165263158	10.4137016578947	10.1726885526316	10.2174848684211	10.2657502368421	10.4398415263158	10.3240916052632
GPX4	13.4190438421053	13.4871195	12.4232616842105	12.6525304736842	12.5699491578947	13.8903267894737	12.4969425263158	11.9634314473684	12.1553385263158	12.6426503947368	12.1062963684211	12.0383234473684	12.7386316842105	13.1293419736842	12.4969425263158	12.9969113157895	12.4064721578947	12.8749511315789	12.7485066578947	11.9973778947368	12.7530080263158	12.2659288421053	12.4969425263158	12.2246037105263	12.5982040263158	12.8492993421053	12.9394991842105	11.9691614736842	12.0635905526316	11.8909126052632	12.8958477368421	12.9504101842105	12.4148500263158	12.7732443421053	12.5143272631579	12.6087701052632	12.1658340526316	12.2924736578947
SNX6	12.5935502105263	13.2681139473684	12.1593008421053	13.4496501842105	12.3234445	11.6396128947368	8.84957994736842	8.81799944736842	9.06724671052632	8.92247342105263	8.81942121052631	8.78691139473684	8.76653247368421	8.81942121052631	8.74864286842105	8.95420113157895	9.01805985526316	8.83280540789474	8.89418764473684	9.16636478947368	8.47131173684211	8.80624563157895	8.81965863157895	8.96088672368421	8.89920181578947	8.79905557894737	8.79679542105263	8.88152792105263	9.12526414473684	8.79553784210526	8.93667889473684	8.68886602631579	8.6787697631579	8.55204197368421	8.36736265789474	8.56828652631579	9.10269705263158	8.75996242105263
ULK1	12.7297267894737	12.8801081315789	12.7998653157895	12.5610695263158	12.5456746578947	12.0446709736842	11.1145660789474	11.7018999078947	11.5364004473684	11.1467930526316	11.7066313684211	11.9937751842105	10.6161840526316	11.0834344210526	10.4157936842105	11.0415822368421	11.4695947631579	10.2349553157895	11.2003584210526	11.2756384736842	10.8070771052632	12.0252338421053	11.5364004473684	11.2073298684211	11.2440086315789	11.3392684210526	10.4965271842105	10.9802098421053	11.9272352368421	11.8147881052632	11.1451369736842	10.9718199210526	10.6523800263158	11.6396128947368	11.0562574210526	11.2545480789474	10.8783530263158	11.6370955526316
PCMT1	13.1351707894737	13.3485038421053	13.6622144210526	13.0631797105263	13.2960780789474	10.9335451578947	10.8576773947368	10.3283022105263	10.3356151842105	10.5162104210526	10.2989767105263	10.6628679078947	10.8576773947368	10.9335451578947	10.7823338157895	10.8351109473684	10.5573031315789	10.9038882368421	11.0049096578947	10.8549474210526	10.9705636315789	10.5463824736842	10.8831679210526	10.8849565526316	10.3210579736842	10.1935924736842	10.8816438947368	10.9375469342105	10.4735867368421	10.1744098421053	9.76276352631579	10.7564807894737	11.0014007368421	9.63928868421053	10.3615226842105	10.0968748552632	10.6682235526316	10.4057716578947
ACTA2	13.8591990789474	13.7300685789474	13.0823441842105	12.8155255526316	12.4915318157895	9.33280547368421	9.04730821052632	9.96733592105263	9.94298744736842	8.48093752631579	9.84632773684211	8.86583892105263	8.81329302631579	8.49653531578947	8.66924584210526	9.19795613157895	9.80689742105263	9.53229073684211	8.99729160526316	9.54743735526316	8.78482381578947	9.54827186842105	9.57866757894737	8.67397455263158	9.71518873684211	9.32367802631579	8.47096859210526	8.79369105263158	9.20837147368421	9.10239894736842	9.08699860526316	9.51339473684211	9.07213944736842	9.17653863157895	9.59982409210526	8.63727015789474	9.00267707894737	9.34479823684211
RPL38	13.4424071052632	13.2466873947368	12.8597175526316	12.6771162631579	13.1293419736842	13.8484717894737	14.3051119473684	13.7904673157895	14.1357279473684	14.2951223157895	14.188904	13.9336425263158	14.4335009736842	14.3439911315789	14.4233255526316	14.3890721578947	14.0068271315789	14.2278793947368	14.1576378947368	13.5723503947368	14.5320508947368	13.9016697631579	14.1984841578947	14.1685121578947	14.3051119473684	14.1779478947368	14.4114301842105	13.9455623684211	14.2572514210526	14.188904	14.4014412894737	14.2278793947368	14.4114301842105	14.1779478947368	14.0912411842105	13.8798669473684	14.1025542631579	13.9016697631579
RNU2	12.7190206842105	12.6228352631579	13.170209	12.6473472105263	13.4350023421053	13.6980023947368	6.94138743421053	6.79210893421053	6.79785518421053	7.09864760526316	7.15177634210526	6.90152389473684	7.10377115789474	6.93982507894737	6.85350526315789	6.83854960526316	6.6623075	6.69734926315789	6.92155172368421	7.1073595	6.99568215789474	6.94158376315789	6.74498398684211	6.83969255263158	6.83715123684211	6.87936726315789	6.73546928947368	7.05562771052632	6.73042776315789	7.04699625	6.90983471052632	7.00080161842105	7.00851631578947	6.83513465789474	6.78782613157895	6.90294706578947	6.82194138157895	6.97249315789474
GNB2L1	13.1476571315789	13.1598944210526	13.2050037368421	12.9234318421053	13.2179172894737	10.7432193157895	13.9016697631579	13.9929218157895	13.9118180789474	14.1357279473684	13.8396699473684	14.0068271315789	14.0790903157895	14.0475763684211	14.1251589736842	13.8091383684211	14.0790903157895	13.9226386578947	13.9929218157895	13.9336425263158	14.2664069210526	13.8903267894737	14.0475763684211	14.0578754473684	14.0290940789474	14.0687405526316	14.1357279473684	14.0475763684211	13.5890876842105	13.9226386578947	14.0687405526316	14.1025542631579	14.1251589736842	14.1139846842105	14.2869618157895	13.9336425263158	14.0180185	13.8591990789474
TBL1X	13.0095283421053	12.9281960789474	13.3179709210526	12.8492993421053	12.6829444473684	13.0823441842105	10.5841914210526	11.3592498421053	10.8943102631579	10.7303720789474	11.0415822368421	10.9819620789474	10.2455605	10.5275203947368	10.2607676052632	10.3580400526316	10.8234278157895	10.1158721052632	10.6760892368421	11.0309225	10.0123790789474	11.0541944473684	10.6804321315789	10.9007081842105	10.5880445263158	11.0682792105263	9.95681805263158	10.4069923421053	11.3854772631579	11.0514039605263	11.5072277894737	10.7797386315789	10.762443	11.1835027631579	10.7005869473684	11.3026228157895	10.4917572894737	11.1795723421053
ATP13A1	12.7430789736842	12.4823546315789	12.6374883947368	13.5484567894737	13.4961880263158	10.4191073421053	7.94406981578947	9.33734863157895	8.14658615789474	7.86650189473684	8.29455031578947	8.31852918421053	7.750851	7.84715884210526	8.15993373684211	8.02960778947369	8.29232447368421	8.03608071052632	8.0172375	8.004367	8.16217457894737	8.42814334210526	8.19069881578947	9.09296786842105	8.13586973684211	9.12424331578947	7.99309692105263	7.90679447368421	8.3733885	7.79175947368421	8.28115347368421	7.90415559210526	7.78829163157895	8.50764363157895	8.04137834210526	8.45246457894737	8.10551146052632	8.06969246052632
NGRN	13.4046238421053	12.9564769473684	12.4272486578947	12.7834423157895	12.5935502105263	13.2466873947368	10.7317471578947	10.3580400526316	10.5855645789474	10.2131228947368	10.3695670526316	10.3750320789474	10.8205543684211	10.2266518684211	10.6790168684211	10.8534865526316	10.1815560526316	10.4599272631579	10.7768369736842	10.3345380789474	10.8864362631579	10.1561956315789	10.5622534736842	10.8143088157895	10.3378525789474	10.2391710789474	11.0014007368421	10.7739851842105	10.3162151052632	10.0727825526316	10.3760589210526	10.4168602894737	10.6011666052632	10.1712154473684	10.481951	10.2122851184211	10.6804321315789	10.1744098421053
NPC2	12.8433077368421	12.8155255526316	13.3251909473684	12.9742794210526	13.1651649210526	11.0349685526316	13.4350023421053	13.2892786052632	13.1056175	12.8650620263158	13.1414096052632	13.688407	13.2527304473684	13.2599906315789	13.2112990263158	13.2960780789474	13.0997891052632	13.4350023421053	13.2249322894737	13.4871195	12.9070007105263	13.2179172894737	13.1835266315789	13.2760320789474	13.0388772894737	13.3616427631579	13.2325300526316	13.2681139473684	13.4270596842105	13.1056175	12.7190206842105	13.1180783684211	13.1969002631579	12.9394991842105	13.0449296842105	13.1180783684211	13.0154440789474	13.1351707894737
COBLL1	13.3616427631579	13.5723503947368	12.7578808421053	13.1238712894737	13.2681139473684	11.7066313684211	7.75684960526316	7.78621897368421	7.7097762368421	7.6894317631579	7.7052402368421	7.95542728947368	8.14936652631579	7.52924867105263	8.40728275	7.38881847368421	7.6338987368421	7.65715721052632	7.89076594736842	7.17067494736842	7.83202921052632	7.6543862631579	7.98945139473684	8.30447407894737	7.36555378947368	7.45416836842105	7.86740257894737	8.30289580263158	7.2614825	7.53930034210526	7.72158457894737	8.08881897368421	7.84564468421053	7.510322	7.28611405263158	7.22025171052632	7.76231010526316	7.69029935526316
SLC39A3	13.0449296842105	13.3697167631579	13.3769705526316	13.3402872368421	13.2112990263158	8.97994021052632	9.12005059210526	9.4309005	9.35055071052632	9.23300515789474	9.01709202631579	9.54181118421053	9.1215007631579	9.02545889473684	9.27789092105263	9.46160613157895	9.16859918421053	9.26599021052631	9.31333514473684	9.09809331578947	8.89036321052632	9.49419405263158	9.19162853947368	8.91961793421053	8.93509228947368	9.60136547368421	9.43013097368421	9.19889547368421	9.18103123684211	9.43857447368421	9.39689282894737	9.19506481578947	9.00759910526316	9.28977751315789	8.97868218421053	9.43362463157895	9.52393303947368	9.09015139473684
SNHG3	13.3115279473684	12.7386316842105	12.3407983815789	12.5699491578947	13.1056175	13.7904673157895	6.76713368421053	6.74657776315789	6.97209881578947	6.74108521052632	6.80139322368421	6.87134618421053	6.78545657894737	6.74554965789474	6.77167928947368	6.76599494736842	6.89681021052632	6.70842028947368	6.68642244736842	6.94953682894737	7.35282036842105	6.78814969736842	6.74800630263158	6.78236478947368	6.69283094736842	6.67474205263158	6.72691767105263	6.60906757894737	6.76505628947368	6.6623075	6.77817386842105	6.76156997368421	6.76200963157895	6.83136968421053	6.78102048684211	6.79500142105263	6.80530594736842	6.69551078947368
ANXA11	13.1766323684211	13.3330624210526	13.5642149210526	12.7140905789474	12.3987462631579	10.8831679210526	10.8458888157895	10.9705636315789	11.1896477894737	11.3918937631579	11.2341903421053	10.9606502368421	10.829141	11.0970565789474	10.2717723684211	10.5275203947368	10.7232920526316	10.4375811578947	11.1570529736842	10.7035479736842	11.3369778421053	11.2960410263158	10.9397429210526	11.2200666578947	10.9589647368421	11.6006330526316	11.1608476052632	11.4280211842105	10.4364780789474	11.3552138157895	11.5962147631579	11.3787533421053	10.6870589473684	11.6563311842105	11.3162712105263	11.2440086315789	10.9351587105263	10.9589647368421
CSNK1D	12.5143272631579	12.9186426578947	12.1366641578947	13.0272987105263	12.8958477368421	13.3402872368421	9.91732265789474	9.96367355263158	9.95420152631579	9.71394389473684	10.2025992105263	10.1843712631579	9.44616044736842	9.77450492105263	9.34233689473684	9.71755511842105	10.0908058684211	9.39796307894737	9.60417036842105	10.3851957631579	9.39189226315789	10.6773728421053	9.68650289473684	9.91455355263158	9.76942660526316	9.84949957894737	9.02947786842105	9.53658563157895	10.1311402894737	10.3107332631579	9.49707131578947	9.63241907894737	9.6064352368421	9.72321818421053	9.4720505	9.58168768421053	9.54949942105263	10.0684167236842
CNOT1	13.0325085526316	13.2760320789474	12.9070007105263	13.170209	13.3839508947368	9.51565586842105	10.8686988947368	11.0648916578947	11.0750475	10.6733530789474	11.2224025789474	11.0541944473684	10.5451664473684	9.91020868421053	10.9405740263158	10.4468207105263	10.4703994736842	10.2957191315789	10.6481983947368	10.5328467631579	10.3909702368421	10.9056574210526	11.0135744210526	11.0172562631579	10.7160224210526	11.1776861315789	11.0699626842105	10.8975984473684	11.0522525526316	11.3346461052632	10.6559459342105	10.6235659736842	10.5526975	10.9285876315789	10.9302668157895	11.1608476052632	11.1128212368421	11.1683491578947
ATP2A2	13.1293419736842	12.6473472105263	13.2389537894737	12.9823357236842	13.1476571315789	13.3769705526316	8.65042668421053	8.12044797368421	8.48467960526316	8.30906481578947	8.67548540789474	8.72040377631579	8.70492194736842	8.74196305263158	8.40306936842105	8.56471040789474	7.9623085	8.55632640789474	8.26578601315789	8.42054276315789	8.8144097631579	8.46618634210526	8.66677302631579	8.47183857894737	8.83431239473684	8.71953505263158	8.85784355263158	8.71822422368421	9.09747972368421	8.66924584210526	8.38058181578947	8.53998871052632	8.93693809210526	8.86583892105263	9.16929885526316	8.96183244736842	8.78327631578947	8.80870210526316
BCKDK	12.7041983157895	12.8650620263158	13.4190438421053	12.8376597105263	13.3697167631579	11.4346732631579	10.5562207894737	11.1703227105263	10.8304722105263	10.5475306578947	10.804283	11.1757528421053	10.3802528289474	10.4904502105263	10.3401177894737	10.6024245789474	10.9802098421053	10.2037938421053	10.5038311052632	11.3052335526316	9.88011939473684	11.1173989342105	10.5328467631579	10.3886641842105	10.4659564210526	10.7273345789474	9.99270563157895	10.2383236578947	10.9819620789474	11.1323812631579	10.5262164736842	10.4000668421053	10.1721495	10.8831679210526	10.1022597236842	10.8030180789474	10.4795873684211	10.8864362631579
ZDHHC16	12.4969425263158	12.9687926315789	13.4122456842105	13.0570982105263	13.2325300526316	10.2359861578947	9.74371226315789	9.74011425	9.80559982894737	9.8766065	9.64175678947368	9.69896281578947	9.93039855263158	9.59619576315789	9.99270563157895	9.52118989473684	9.85824044736842	9.58132430263158	9.69031668421053	9.58096092105263	9.78601042105263	9.62289139473684	9.69267486842105	9.99457657894737	9.46316707894737	9.80958936842105	9.62427823684211	9.82629378947368	9.77625460526316	9.55179913157895	9.81773894736842	9.72321818421053	9.57945418421053	9.70594368421053	9.72398365789474	9.72916342105263	9.77193955263158	9.59619576315789
FAM65A	13.6446078421053	13.3977628157895	13.5149596842105	13.4635021842105	13.4562685	7.11752013157895	9.62648342105263	9.9130555	9.8112247631579	9.44262660526316	9.72752168421053	10.0027267894737	8.98552189473684	9.05128703947369	9.40334289473684	9.26963068421053	9.691098	9.07503413157895	9.37093673684211	9.66783656578947	9.04578684210526	10.0140772368421	9.73058286842105	9.36658297368421	9.53297831578947	9.8403525	9.23926581578947	9.71204556578947	10.4693101578947	10.1325035789474	9.49628031578947	9.42016989473684	9.48156238157895	9.8403525	9.35055071052632	9.83377592105263	9.51745968421053	10.0727825526316
PRKCDBP	13.2466873947368	13.0631797105263	13.6157666578947	12.4650886052632	11.7969198157895	12.4313600789474	7.03414097368421	7.17452355263158	7.27249057894737	7.54425815789474	7.14165505263158	7.04583773684211	7.06235181578947	7.27463990789474	7.22307267105263	7.64283202631579	7.26728552631579	7.44089202631579	7.17608681578947	7.29468557894737	6.87906507894737	7.10094155263158	6.88007823684211	7.29774273684211	7.30239252631579	7.11764378947368	7.11352021052632	7.16087410526316	7.45822431578947	7.066438	7.10780302631579	6.89626996052632	7.10993413157895	6.79210893421053	7.09288484210526	7.27156840789474	6.93585160526316	7.23157692105263
FEM1A	12.6525304736842	13.2249322894737	12.4313600789474	13.6052839473684	13.2760320789474	7.513256	9.75742847368421	9.31915815789474	9.90843507894737	9.55278468421053	9.36087431578947	9.63398410526316	9.28608184210526	9.33534794736842	9.53721728947368	10.1206082105263	9.86905536842105	9.568484	9.83207163157895	9.45804805263158	9.15410707894737	9.46695563157895	9.37537039473684	9.50461123684211	9.64603068421053	9.66991944736842	9.45081426315789	9.12579867105263	9.7360465	9.51407610526316	9.56487539473684	9.41075505263158	9.27041431578947	9.69535171052632	9.27754244736842	9.57735436842105	9.23032389473684	9.63566792105263
RPS29	13.3977628157895	13.6052839473684	13.1969002631579	13.5642149210526	13.6622144210526	8.91451478947369	14.3668861578947	13.8903267894737	14.2768937894737	14.2768937894737	14.2278793947368	13.9929218157895	14.4444667631579	14.7314417105263	14.2951223157895	14.3051119473684	14.0912411842105	14.3242288157895	14.8039697631579	14.0068271315789	14.2278793947368	13.7513759210526	14.188904	14.1984841578947	14.0912411842105	13.8287335	14.2478824210526	14.7058539473684	14.3340185263158	13.8197003947368	14.4444667631579	14.2572514210526	14.7314417105263	13.9118180789474	14.3148984473684	14.1685121578947	14.6202822105263	14.2084345263158
RPL27	13.3549708947368	12.6771162631579	12.9742794210526	12.6988665263158	12.6988665263158	13.8591990789474	12.7243094736842	12.2943146973684	12.9853392105263	13.3485038421053	12.4189619736842	12.3531075526316	13.1651649210526	13.0942418157895	13.0449296842105	12.6578477894737	12.8749511315789	12.5982040263158	12.1946256842105	12.7140905789474	13.4871195	11.8613081578947	12.9446399736842	13.1293419736842	12.2539215789474	11.8909126052632	13.0887404736842	13.7697896842105	12.5840320526316	12.269603	13.2249322894737	12.8749511315789	12.5271517631579	12.1062963684211	12.5456746578947	12.0703300263158	13.1117356842105	12.3346396052632
THOC5	12.9446399736842	12.5313199736842	12.2280104473684	12.7342548157895	11.5294411842105	12.1593008421053	9.9356435	10.1897543947368	9.62363915789474	9.93832718421053	10.1592568421053	9.82247742105263	9.64326397368421	9.72612842105263	9.61439731578947	9.92776997368421	10.2460998552632	9.42294907894737	9.84903968421053	10.6087036052632	9.50765981578947	10.1037072368421	9.83377592105263	9.8713937631579	9.57562631578947	10.0688715789474	8.99651221052632	9.77792542105263	9.83760215789474	10.4147157631579	9.99964680263158	9.68011421052632	9.40627881578947	9.5243305	8.92130134210526	9.88184331578947	9.46882628947368	9.78755968421053
RPS10	12.854832	12.8047581842105	13.4871195	12.7530080263158	12.9908981052632	12.2280104473684	13.6446078421053	13.2249322894737	13.8004152105263	14.0475763684211	13.3899092368421	13.3839508947368	13.7300685789474	13.8484717894737	13.8484717894737	13.4350023421053	13.6052839473684	13.6622144210526	13.4635021842105	13.5484567894737	14.1139846842105	13.0508653684211	13.7513759210526	13.8903267894737	13.2681139473684	13.1598944210526	13.9118180789474	14.1471342894737	13.4795498157895	13.3485038421053	13.9929218157895	13.4562685	13.3485038421053	13.1969002631579	13.4424071052632	13.3115279473684	13.8903267894737	13.2466873947368
NPTN	13.0997891052632	13.3616427631579	13.6803116315789	13.0756099473684	12.8801081315789	7.38259288157895	10.7984465	9.69601781578947	10.2056914210526	10.2435424736842	10.1102220789474	10.6760892368421	10.7288996578947	10.9555946578947	10.0959432236842	10.5997528684211	10.0669409736842	10.9785276315789	10.6538914473684	10.4168602894737	10.7879657368421	10.3592555263158	10.7174344473684	10.2752480789474	10.3851957631579	10.2445665263158	10.7160224210526	10.8174249473684	10.8396771842105	10.2861723815789	8.9739617631579	10.3441444473684	11.0758488947368	9.84717105263158	10.5983993684211	9.95959542105263	10.1379061315789	10.4516418947368
RAB40C	12.7578808421053	13.0823441842105	12.9338810789474	13.2760320789474	13.3549708947368	8.84045206578947	10.3886641842105	10.8783530263158	10.6064389473684	10.6187330789474	10.7768369736842	11.039802	10.2359861578947	10.3052799210526	10.2495340526316	10.2403525	10.7091618684211	9.68723881578947	10.2165878157895	10.5250199473684	10.2145711315789	10.7641692631579	10.5722694473684	10.4287743157895	10.6648931578947	10.6481983947368	10.5451664473684	10.6538914473684	10.4807472368421	10.9872920526316	10.8959832894737	10.2814177368421	10.2485539473684	10.7361495263158	10.4759267105263	10.7317471578947	10.7866284473684	10.6383496578947
NUBPL	12.9070007105263	13.0449296842105	11.6370955526316	12.7781583947368	12.6037081842105	11.9510900263158	10.7174344473684	11.9184071578947	11.0834344210526	11.6671566842105	11.5722242105263	11.293984	11.4368693684211	10.9160822105263	11.4810196315789	10.6843705	11.5910703684211	11.0209777631579	11.4810196315789	11.4230831052632	11.4927235789474	11.2482023157895	11.1166696315789	11.6970391842105	11.3552138157895	11.4833573684211	10.5737333157895	11.3102774473684	10.6952888421053	11.6057263947368	12.0772503684211	11.1845457763158	10.7118233421053	12.083782	11.3392684210526	11.6057263947368	11.3346461052632	11.8503888421053
AP2M1	13.3330624210526	12.9394991842105	11.8226728947368	12.7732443421053	11.8147881052632	14.6202822105263	10.3909702368421	9.88184331578947	10.2979680526316	10.1535247894737	9.901166	9.69267486842105	10.0447643684211	10.7823338157895	10.1907239736842	10.7376082631579	10.3760589210526	10.5673689473684	10.5622534736842	9.4556737631579	10.1500725	9.92883071052632	10.1530591052632	9.63695655263158	10.8562925526316	10.4137016578947	10.5802140263158	9.22164607894737	10.3919666842105	9.97166678947368	10.5880445263158	10.4588255526316	10.2277441052632	11.2136725789474	10.3685391315789	10.7218983421053	9.92955797368421	10.1946424210526
ASPSCR1	12.8698407368421	12.6829444473684	12.9908981052632	12.5098176842105	12.9504101842105	12.0703300263158	9.89244165789474	10.4551272368421	10.1964600789474	10.1448931315789	9.96733592105263	10.3303690789474	9.78834318421053	9.36762828947368	10.2645787894737	9.42601778947368	10.0964471578947	9.64568507894737	9.80080868421053	9.86606694736842	9.75506102631579	10.1875548684211	9.85980568421053	10.3389311578947	9.6472305	10.33199025	10.1348717105263	10.1824478421053	9.6064352368421	9.95420152631579	10.0624215263158	9.755812	9.55810289473684	10.0406993947368	9.70065814473684	9.98877288157895	10.3240916052632	10.1652528157895
CCM2	12.0314423684211	13.2389537894737	11.6032456578947	13.8687306842105	13.9455623684211	7.54292735526316	11.5514691052632	11.7251587105263	11.6448008684211	11.5072277894737	11.6344597368421	11.8276244473684	11.4947855	11.1646617368421	11.1722271052632	11.2694980263158	11.5630707368421	11.1517845263158	11.4186511315789	11.4884047631579	11.4115513947368	11.9905600789474	11.5722242105263	11.6268833684211	11.4764917368421	11.5680205789474	11.3052335526316	11.8780377631579	11.7694437105263	11.7220376842105	11.3984111842105	11.2631059210526	11.3123649210526	11.4525631578947	11.5045843684211	11.5294411842105	11.7442076842105	11.6006330526316
TYK2	12.7386316842105	12.4534748421053	12.5982040263158	13.2249322894737	13.2249322894737	10.7641692631579	11.2795203157895	12.1329937631579	11.7773119473684	11.4741228421053	12.0383234473684	12.1080181315789	11.0014007368421	11.039802	11.3204343157895	11.3346461052632	11.7332949736842	10.6217772236842	11.2795203157895	11.7145148157895	10.9495789736842	12.0807242105263	11.7552803157895	11.5387315789474	11.4974183947368	11.6970391842105	10.9479923421053	11.8355076578947	12.0252338421053	12.0224031315789	11.6213464736842	11.1722271052632	10.8534865526316	11.6213464736842	11.3346461052632	11.6213464736842	11.5654728684211	11.7332949736842
ALDOA	12.8958477368421	12.6272778684211	12.9687926315789	12.6936858157895	12.3040228684211	13.7513759210526	11.387631	11.9419436315789	11.6006330526316	11.7910410263158	11.774687	11.8696886578947	11.409232	11.6448008684211	11.8583242368421	12.269603	12.381302	11.3283246578947	11.8780377631579	11.8299807894737	11.1795723421053	11.9215193947368	11.7307558684211	11.3183541315789	11.9661998684211	11.9184071578947	11.5962147631579	10.9819620789474	12.0224031315789	11.8355076578947	11.7523427105263	11.293984	11.2224025789474	11.9873261578947	11.3533248947368	12.1729035789474	11.6524550394737	11.6160505
VDAC3	12.6883605263158	12.6988665263158	12.9629962894737	12.5359823157895	12.8749511315789	12.7686115	11.4577525789474	11.4139203421053	11.5630707368421	11.5294411842105	11.522552	11.6083996315789	11.7145148157895	11.5018741578947	11.6970391842105	11.4858131052632	11.3684610263158	11.5722242105263	11.3263688421053	11.3369778421053	11.7094078157895	11.4410216315789	11.7145148157895	11.774687	11.6641985789474	11.6422538947368	11.9510900263158	11.6563311842105	11.5867307631579	11.2694980263158	11.3898767631579	11.5608652368421	11.6893631578947	11.4477761842105	11.6893631578947	11.4368693684211	11.5701798421053	11.4302884210526
TNFAIP2	12.8492993421053	12.5610695263158	11.1931745789474	12.7885522105263	12.8273299210526	13.0388772894737	9.77960178947368	10.2046507105263	9.82008878947368	9.75927781578947	9.88011939473684	10.2174848684211	8.94189518421053	9.55810289473684	9.1215007631579	9.59945968421053	10.1902391842105	9.72838007894737	9.81446223684211	9.69031668421053	9.03930857894737	9.97166678947368	10.1439721842105	9.29488152631579	10.1621350526316	9.83882921052632	8.80084113157895	9.33880068421053	10.2359861578947	10.2424116842105	9.38973068421053	9.46225107894737	9.22759621052632	9.86606694736842	9.2624805	9.70798592105263	8.65391136842105	9.85060489473684
PIAS4	12.3688103684211	12.5415385789474	13.3330624210526	12.5456746578947	12.6936858157895	13.1766323684211	9.24781215789474	9.84559089473684	9.76017586842105	9.70993284210526	9.74534244736842	9.84136852631579	9.43857447368421	9.21984497368421	9.71082165789474	9.41700081578947	9.68394836842105	9.48190057894737	9.92427923684211	9.53995296052632	9.31171218421053	9.88616139473684	9.83798642105263	10.0140772368421	9.56344447368421	10.2297672105263	9.55921018421053	9.61745778947368	10.0063852368421	9.74934031578947	10.0502809736842	9.59619576315789	9.48274947368421	10.6353021842105	9.67688542105263	9.92427923684211	9.71791957894737	9.95502605263158
TOMM7	12.8899524736842	13.3402872368421	13.4635021842105	12.8597175526316	12.9234318421053	9.78834318421053	13.170209	12.6426503947368	13.0449296842105	13.5567145526316	12.6087701052632	12.6228352631579	13.6157666578947	13.0272987105263	13.2892786052632	12.9853392105263	12.6883605263158	12.8273299210526	13.0702568421053	12.8847896842105	13.708295	12.4740135526316	13.3697167631579	13.4350023421053	12.5456746578947	11.9085118157895	13.4122456842105	13.3697167631579	11.9539986578947	11.9607608947368	13.0388772894737	13.1598944210526	13.1117356842105	12.3199905789474	12.2178918421053	12.1162335	12.8047581842105	11.7066313684211
CARM1	12.9564769473684	12.6626412631579	12.5143272631579	12.8047581842105	12.5313199736842	13.4046238421053	11.7552803157895	11.1983734210526	11.7357524736842	10.5532636710526	10.8576773947368	10.9754007105263	10.9276719736842	11.2243291578947	11.0666905	11.5176532105263	10.8914655789474	11.8878322105263	10.7303720789474	10.2297672105263	10.8624084473684	11.2756384736842	11.1776861315789	10.8624084473684	11.5910703684211	11.5072277894737	11.5888308947368	10.7104660526316	11.3204343157895	11.6467548157895	11.3305219210526	11.0648916578947	10.9267563157895	12.0536323947368	11.1855887894737	11.8276244473684	11.1915486315789	11.8819943684211
QRICH1	12.8214147894737	12.0931883684211	12.144258	12.2995858421053	13.0154440789474	14.2084345263158	9.99829318421053	9.85565752631579	10.2495340526316	9.91020868421053	10.2757399473684	10.4445023684211	9.94467534210526	9.58626405263158	10.3210579736842	9.95681805263158	9.95502605263158	9.62825921052632	9.69568476315789	9.74534244736842	9.74371226315789	10.4410289210526	10.1459582105263	10.2825586578947	10.3972302763158	10.1712154473684	10.5501558421053	10.0465767105263	10.3662134210526	10.114921	9.96687852631579	10.0042057105263	10.0876699210526	10.3240916052632	10.2957191315789	10.2728368684211	10.4201441315789	10.07040325
RPRC1	12.4064721578947	13.3115279473684	13.3977628157895	13.2892786052632	13.1598944210526	9.86826635526316	11.4525631578947	11.6893631578947	11.5867307631579	11.460016	11.6641985789474	11.8937953421053	11.0750475	11.0750475	11.3728232894737	11.2833805526316	11.7357524736842	11.0449928947368	11.6185911578947	11.5250568684211	10.9606502368421	12.0869139736842	11.7799446315789	11.4160302894737	11.5537761578947	11.5559934210526	11.2894123684211	11.3918937631579	11.6641985789474	11.9661998684211	11.4549561842105	11.5045843684211	11.5537761578947	11.9750917631579	11.6160505	11.7499867105263	11.9057943421053	11.9661998684211
UNC84B	13.2960780789474	13.1766323684211	13.7200917368421	12.9564769473684	12.6525304736842	10.4168602894737	12.5228291052632	12.9823357236842	13.0508653684211	12.5098176842105	12.7686115	12.9853392105263	12.2246037105263	11.7066313684211	12.7945022631579	12.0418209473684	12.8958477368421	11.9905600789474	12.8698407368421	12.1553385263158	12.3987462631579	13.0570982105263	12.8376597105263	12.8749511315789	13.1238712894737	13.1180783684211	12.8899524736842	12.6936858157895	13.0272987105263	12.8698407368421	12.8214147894737	12.5056113157895	12.7297267894737	13.1835266315789	13.0631797105263	13.0029442631579	13.2892786052632	12.5982040263158
FOXC1	12.0224031315789	12.7635845	13.0029442631579	12.4064721578947	11.7694437105263	9.35966697368421	6.92499010526316	7.24847630263158	7.11562660526316	6.84741097368421	7.10509528947368	7.34847489473684	6.8221395	7.07701671052632	6.93655410526316	7.00320765789474	7.02957786842105	7.12907239473684	6.83181157894737	6.94289465789474	6.72604063157895	7.29650407894737	7.05043539473684	6.83969255263158	7.02729202631579	6.98839310526316	6.80823198684211	6.90689461842105	6.94246789473684	6.96907234210526	6.89681021052632	6.8558485	6.76635565789474	7.03525863157895	6.80680028947368	6.81997307894737	6.91501318421053	7.01166947368421
C16orf58	13.3037901842105	13.2960780789474	13.5399469736842	13.0997891052632	13.5149596842105	8.05354036842105	9.38057403947368	9.729884	9.88276678947368	9.58626405263158	9.88960697368421	9.96367355263158	9.59342413157895	9.08086407894737	9.77262186842105	9.03632221052631	9.44500494736842	8.93178910526316	9.08835471052632	9.40929205263158	9.15732721052632	9.92154313157895	9.35630231578947	9.82705242105263	9.46919160526316	9.54326831578947	9.64016681578947	10.1525388815789	9.34925686842105	9.76180044736842	9.59373797368421	9.23895357894737	9.51888781578947	9.79349856578947	9.79720381578947	9.77716102631579	10.2118708947368	9.8037512631579
PPM1F	12.0281962894737	12.8899524736842	11.5093528684211	13.4424071052632	12.0772503684211	10.7823338157895	11.1399891842105	11.5093528684211	11.7858067368421	11.7969198157895	11.5514691052632	11.8613081578947	10.7999694473684	11.1915486315789	10.6594656052632	10.4687271973684	11.9634314473684	10.5391418684211	11.4160302894737	11.4764917368421	10.7303720789474	11.7858067368421	11.8171869736842	11.5768786315789	10.9754007105263	11.7669033421053	10.7077469210526	11.9607608947368	12.1192438157895	11.9905600789474	11.4577525789474	11.0938286842105	10.6124029210526	11.5867307631579	11.1291212631579	11.1646617368421	11.0666905	11.5340212368421
CD81	12.8155255526316	12.9793322368421	13.2599906315789	12.6135592631579	12.3688103684211	12.6771162631579	12.0568252894737	12.2319255789474	12.5508351842105	11.9215193947368	12.381302	12.5840320526316	12.1875647105263	11.2003584210526	12.8492993421053	11.3984111842105	12.1405182105263	11.6702018421053	12.2851582894737	11.8753188157895	11.9750917631579	12.3649392631579	12.4823546315789	12.6426503947368	12.2851582894737	12.4104691052632	12.5699491578947	12.3772613947368	12.2062241052632	12.1658340526316	12.083782	12.1062963684211	12.2780630263158	12.4574090263158	12.5359823157895	12.4697979473684	12.8899524736842	12.2615982894737
HNRPUL1	12.1553385263158	12.8698407368421	12.6829444473684	13.8287335	12.7093809210526	9.60971618421053	11.1628428421053	11.3552138157895	11.5680205789474	10.8143088157895	11.2756384736842	11.4884047631579	10.5501558421053	10.6301792894737	11.0902521315789	10.8783530263158	11.3000652105263	10.4137016578947	10.9382782368421	10.8992595263158	10.5660392631579	11.3052335526316	11.3613357631579	11.3143780526316	10.9430808947368	11.1128212368421	11.1166696315789	10.6635810526316	10.9528073421053	11.3369778421053	10.8767998947368	10.8849565526316	11.1275089736842	11.4884047631579	11.0666905	11.3392684210526	11.3613357631579	11.0434224736842
YWHAH	12.3427698947368	12.4189619736842	13.3839508947368	13.0823441842105	12.5359823157895	10.0829548157895	11.6859789210526	11.2116684473684	11.5018741578947	11.7552803157895	11.1722271052632	11.2588405526316	11.3533248947368	11.5093528684211	11.6422538947368	12.0070205526316	11.5250568684211	12.0281962894737	11.7471517894737	11.2521634736842	11.6110613684211	11.6970391842105	11.7094078157895	11.4389943421053	11.4389943421053	11.7694437105263	12.0281962894737	11.0049096578947	11.8415889736842	11.3613357631579	11.2003584210526	11.546547	11.6918507631579	11.3613357631579	11.4624326578947	11.4947855	11.4787724210526	11.5273746315789
SNRPD2	12.8597175526316	13.0942418157895	13.3697167631579	12.5271517631579	12.7578808421053	10.1320457368421	12.1985552631579	12.0252338421053	12.3040228684211	12.5415385789474	11.9607608947368	12.2539215789474	12.4823546315789	12.1329937631579	12.5840320526316	12.1062963684211	12.4272486578947	12.0772503684211	12.4148500263158	11.9573746052632	12.7140905789474	11.7120143947368	12.3987462631579	12.7485066578947	11.9573746052632	11.9809385263158	12.5610695263158	12.6771162631579	11.8642713157895	11.8383584210526	12.6135592631579	12.2503052894737	12.0997373684211	11.6295126578947	11.9539986578947	11.7251587105263	12.3075504210526	11.6970391842105
RPS25	12.9742794210526	12.4104691052632	12.7530080263158	12.6626412631579	12.5098176842105	14.0180185	14.2401707631579	14.1576378947368	14.4114301842105	14.6650245	14.4538396315789	14.2664069210526	14.7058539473684	14.6461535526316	14.6650245	14.4444667631579	14.2278793947368	14.1357279473684	14.2401707631579	14.0790903157895	14.7314417105263	14.3668861578947	14.4335009736842	14.4738614210526	14.2084345263158	13.9336425263158	14.5586405263158	14.6202822105263	14.3890721578947	14.1139846842105	14.5320508947368	14.3668861578947	14.6202822105263	13.7697896842105	14.1779478947368	14.1779478947368	14.3668861578947	13.7606276842105
ARL2	13.2821121842105	12.9853392105263	13.021397	12.0735159736842	12.1062963684211	11.8120481842105	9.42845436842105	9.65297031578947	9.68473252631579	9.71162052631579	9.17867967105263	9.61982010526316	9.47837126315789	9.27041431578947	9.54667892105263	9.77960178947368	9.97664652631579	9.63398410526316	9.96538778947368	9.55278468421053	9.29897205263158	9.68079936842105	9.36937007894737	9.59005	9.08547486842105	9.70956327631579	9.63001007894737	9.45389380263158	9.03990957894737	9.21347847368421	10.0611001578947	9.39458934210526	8.82550009210526	9.45533664473684	9.23566015789474	9.52200655263158	9.89333326315789	9.44033560526316
MAP1LC3A	12.7530080263158	13.5069944736842	10.9007081842105	13.1180783684211	11.2323249210526	11.2003584210526	9.40929205263158	9.98017597368421	9.40781797368421	9.95959542105263	10.3662134210526	9.61510602631579	9.62072989473684	9.84717105263158	9.22012094736842	10.1964600789474	9.54703352631579	9.26110978947368	10.3760589210526	9.4011875	9.06082286842105	9.47754965789474	9.33880068421053	9.62072989473684	10.0456951315789	10.2145711315789	8.25964465789474	8.47655013157895	10.2635437894737	9.93384510526316	9.77960178947368	9.6472305	9.50304502631579	9.90843507894737	9.28129528947368	9.9964887368421	8.97087540789474	10.4879088421053
PHF1	13.170209	12.4313600789474	12.7190206842105	11.8937953421053	13.5484567894737	14.2278793947368	8.55178294736842	8.60912056578947	8.41738902631579	8.56033418421053	8.57168922368421	8.19045918421053	8.7942622368421	8.84721571052632	8.6674012368421	8.49873094736842	8.60966714473684	8.81108223684211	9.26517902631579	8.23928365789474	8.73850721052632	8.39804586842105	8.71177615789474	8.66276834210526	9.295211	8.48494752631579	8.75554818421053	8.43045847368421	9.10715918421053	8.77932747368421	9.13159557894737	8.49742663157895	8.75785751315789	8.93134313157895	9.00423297368421	8.78549460526316	8.46904510526316	8.54565407894737
ANPEP	13.5723503947368	11.2773194736842	13.2325300526316	11.9661998684211	12.3607324210526	13.688407	10.2793014473684	10.9221131842105	11.0328337368421	10.9106946578947	10.6609782631579	10.9785276315789	9.85256240789474	10.7671494473684	10.0727825526316	11.2756384736842	10.9430808947368	9.45143081578947	10.6804321315789	10.3508398421053	9.62173578947368	11.0723290921053	10.7049086578947	9.93749618421053	10.6187330789474	10.7866284473684	9.20587373684211	9.83045531578947	10.3580400526316	11.3898767631579	10.6594656052632	10.3303690789474	10.0465767105263	11.1035140526316	10.1053943684211	10.3015004473684	9.8037512631579	10.4703994736842
ACLY	13.0570982105263	13.3899092368421	13.6340704210526	13.2389537894737	13.0942418157895	7.16105798684211	9.61587794736842	9.70763944736842	9.91224631578947	9.46017589473684	9.69752965789474	9.95959542105263	9.31112536842105	9.21315590789474	9.74286184210526	9.61399953947369	9.62105243421053	9.6124975	9.51145110526316	9.56487539473684	9.13342328947368	9.755812	9.97005834210526	9.53802415789474	10.0964471578947	9.901166	10.0679618684211	9.48985715789474	9.93214289473684	9.93255064473684	9.0023165	9.54632431578947	9.62072989473684	9.82247742105263	9.80958936842105	9.81691186842105	9.74843186842105	9.73133513157895
C6orf111	12.8376597105263	12.5271517631579	12.1062963684211	12.6578477894737	13.0508653684211	11.3533248947368	9.72321818421053	8.91332023684211	9.27041431578947	9.17808423684211	9.76276352631579	10.1448931315789	9.82973947368421	9.98194076315789	9.46846097368421	9.24089965789474	9.04348372368421	9.50232468421053	9.06669476315789	9.69896281578947	10.1111667368421	9.89601918421053	9.69670863157895	9.70031592105263	9.72612842105263	9.48122418421053	9.81621444736842	10.114921	9.40231884210526	9.47073147368421	8.91634057894737	9.64326397368421	10.1430991052632	9.09904026315789	9.85060489473684	9.47671671052631	9.53297831578947	9.76017586842105
ISCU	12.9853392105263	12.7530080263158	12.381302	12.7578808421053	12.9742794210526	13.1180783684211	11.4947855	11.0209777631579	11.6160505	11.3183541315789	11.3123649210526	11.4389943421053	11.4503877631579	11.4905268947368	11.0798788157895	11.6006330526316	11.3283246578947	11.3831637631579	11.0750475	11.1467930526316	11.5176532105263	11.3684610263158	11.3472148947368	11.3787533421053	11.4477761842105	11.1628428421053	11.3728232894737	11.3898767631579	11.2200666578947	11.1551687105263	11.0834344210526	11.3984111842105	11.3728232894737	11.3703164210526	11.1666482105263	10.9947516315789	11.2463763157895	10.9947516315789
PDXK	12.3119345526316	13.6980023947368	11.8159875394737	12.6173648421053	12.9310385789474	10.2206297894737	9.69956378947368	10.2671763815789	10.0887782368421	9.62363915789474	9.95681805263158	10.0811240789474	9.21072863157895	9.61982010526316	9.91732265789474	9.59540984210526	10.2688243684211	8.91332023684211	9.8651315	9.89507513157895	8.90494018421053	9.96642113157895	9.82785778947368	9.84215642105263	9.78915744736842	10.0185152105263	10.2339587368421	9.90398713157895	10.1550312631579	10.4046562631579	9.81927423684211	9.55702009210526	9.27446436842105	9.79000502631579	9.66646726315789	9.87931197368421	9.93920339473684	9.93480676315789
ARHGDIB	12.1627592368421	12.6525304736842	11.9973778947368	13.1900291842105	12.9014198684211	11.7858067368421	14.6848073947368	14.5435523421053	14.3793035263158	14.5320508947368	14.4644137105263	14.4444667631579	14.2768937894737	14.2664069210526	14.2869618157895	14.5183816578947	14.4114301842105	14.2768937894737	14.6022278421053	14.6202822105263	14.2768937894737	14.6022278421053	14.6022278421053	14.3548857105263	14.3439911315789	14.4444667631579	14.3051119473684	14.2664069210526	14.5435523421053	14.4444667631579	14.4538396315789	14.5320508947368	14.4644137105263	14.3148984473684	14.2951223157895	14.6202822105263	14.6022278421053	14.5868551315789
SMARCA2	13.2527304473684	13.2325300526316	12.9564769473684	13.2497089210526	12.8102406052632	8.63605610526316	9.69188036842105	9.90214228947368	9.68990467105263	9.58096092105263	9.68079936842105	9.79391176315789	9.59230239473684	9.71865015789474	9.83959939473684	9.8513935	9.49419405263158	9.56925352631579	9.86866744736842	9.51813528947368	9.40781797368421	9.66030697368421	9.79349856578947	9.49345505263158	9.8713937631579	9.47073147368421	10.2371913947368	9.95502605263158	9.92955797368421	9.54548955263158	9.64055598684211	9.70422686842105	10.1561956315789	9.53802415789474	9.84291239473684	9.8890965131579	9.80163192105263	9.63317042105263
NDUFB8	13.2681139473684	13.6716638421053	13.3549708947368	12.8749511315789	13.0272987105263	7.40974567105263	12.1257138157895	12.2814465789474	12.2539215789474	12.5935502105263	12.3388268684211	12.381302	12.5313199736842	12.3495647631579	12.6729151315789	12.3310157105263	12.4823546315789	12.2246037105263	12.5884680526316	12.0042372368421	12.5313199736842	12.1695208421053	12.3688103684211	12.6829444473684	12.1627592368421	12.4029041842105	12.6135592631579	12.4740135526316	12.2280104473684	11.8415889736842	12.6936858157895	12.4104691052632	12.3156082631579	12.144258	12.1946256842105	12.3119345526316	12.4868432105263	11.8147881052632
KIAA0859	12.4272486578947	12.9338810789474	12.5790318157895	12.854832	12.7635845	10.2037938421053	9.21727576315789	9.53076907894737	9.393276	8.9739617631579	9.20966681578947	9.44191984210526	9.09015139473684	8.53942918421053	9.47414213157895	9.047955	9.06979889473684	9.04518638157895	9.09201244736842	9.05463589473684	9.02783897368421	9.48274947368421	9.46458802631579	9.35923447368421	9.28571993421053	9.46458802631579	9.55505142105263	9.310478	9.45289415789474	9.36151284210526	9.393276	9.28418784210526	9.43296173684211	9.35880197368421	9.55031481578947	9.51745968421053	9.40334289473684	9.29015478947368
GLTSCR2	12.6325398421053	12.7781583947368	12.7430789736842	12.3987462631579	12.4454366052632	12.8899524736842	13.1056175	13.0942418157895	13.0942418157895	13.6622144210526	13.1900291842105	13.3549708947368	13.3330624210526	12.9070007105263	13.5149596842105	12.9687926315789	13.2050037368421	12.9234318421053	13.5243971315789	12.8433077368421	13.4635021842105	13.0702568421053	13.2112990263158	13.5723503947368	13.2760320789474	13.3330624210526	13.6052839473684	13.5316902894737	12.5508351842105	12.8749511315789	13.5069944736842	13.2050037368421	13.2960780789474	13.2892786052632	13.4190438421053	13.1900291842105	13.8396699473684	13.0029442631579
YWHAZ	13.2050037368421	13.0154440789474	13.5243971315789	12.5559386842105	12.7297267894737	11.2440086315789	13.2050037368421	13.5484567894737	13.3330624210526	12.8214147894737	13.4190438421053	13.4635021842105	13.0631797105263	12.8155255526316	13.3251909473684	13.2112990263158	13.2681139473684	13.0325085526316	13.2050037368421	13.170209	12.9742794210526	13.6716638421053	13.4122456842105	13.153847	13.3485038421053	13.3251909473684	13.4871195	13.2179172894737	13.0388772894737	13.2389537894737	12.9394991842105	13.0631797105263	13.3549708947368	12.9281960789474	13.2527304473684	13.0508653684211	13.2760320789474	13.0823441842105
CLTB	13.1056175	12.9070007105263	13.5567145526316	12.6883605263158	12.4104691052632	11.4695947631579	10.5300805789474	10.5628966578947	10.5250199473684	10.4264135263158	10.2593373421053	10.2318668157895	10.5538298421053	10.6397541842105	10.6609782631579	10.805595	10.8098742368421	10.6909687894737	10.7893256052632	10.6425406315789	10.2847330789474	10.5225474736842	10.3538574210526	10.5431705789474	10.4893240526316	10.5075522368421	10.577592	10.3187220263158	10.0988461842105	10.5328467631579	10.6411925526316	10.2558915	10.0688715789474	10.0540951842105	9.8704622368421	10.3932255789474	10.5813867631579	10.5966397368421
MYL6	12.5456746578947	12.8433077368421	13.1900291842105	12.5228291052632	12.2391216315789	13.1238712894737	14.3793035263158	14.4014412894737	14.1139846842105	14.1139846842105	14.0373033684211	14.1576378947368	13.8798669473684	14.2179081842105	14.0180185	14.7058539473684	14.2951223157895	14.4738614210526	14.4014412894737	14.6022278421053	14.1576378947368	14.2768937894737	14.2664069210526	14.2664069210526	13.6622144210526	13.6716638421053	14.2179081842105	13.9588992894737	13.9814147368421	13.5978302631579	14.0578754473684	13.9336425263158	13.8287335	12.9793322368421	13.3977628157895	13.3899092368421	13.7513759210526	13.708295
PRICKLE1	12.7781583947368	13.1180783684211	12.4915318157895	12.6426503947368	12.5559386842105	8.71734421052632	8.00494007894737	8.83634771052632	7.83758744736842	8.10228310526316	8.41018230263158	8.5385237631579	8.22910984210526	7.70698297368421	8.80249128947368	7.79497613157895	8.40921113157895	8.05527801315789	8.28008202631579	7.88600139473684	7.93024968421053	8.30264442105263	7.77972452631579	8.27152392105263	7.80194092105263	8.32782271052632	8.275341	8.16914111842105	8.23620110526316	8.25705468421053	8.78720142105263	8.30400677631579	8.06520044736842	8.9872747368421	8.06449113157895	8.6033690131579	8.16367271052632	8.05479678947368
PNPT1	12.6936858157895	12.7998653157895	12.4406009210526	12.3156082631579	12.5610695263158	12.1802486578947	13.4496501842105	13.8091383684211	13.7513759210526	13.9118180789474	13.7300685789474	13.9016697631579	13.6980023947368	13.4122456842105	13.7606276842105	13.3977628157895	13.8798669473684	13.5484567894737	13.6052839473684	13.8798669473684	13.7513759210526	13.708295	13.4961880263158	13.7816260789474	13.6052839473684	13.8004152105263	13.3037901842105	13.8091383684211	12.9853392105263	13.7816260789474	13.9688438157895	13.7513759210526	13.6803116315789	14.0373033684211	13.9118180789474	13.9455623684211	13.9336425263158	14.1251589736842
ZNF467	11.8909126052632	12.4574090263158	12.1294606315789	13.021397	12.0193236578947	11.4456119210526	10.9637493157895	11.3806994473684	10.9221131842105	10.5599153684211	11.0328337368421	11.5147676315789	10.3298809078947	10.6538914473684	10.1357265	10.7488984210526	11.3490383157895	10.1448931315789	10.7160224210526	11.7523427105263	10.2867315	11.4997244473684	10.6425406315789	10.481951	10.5697952631579	10.9837626578947	9.42376094736842	10.3945067894737	11.3728232894737	11.3962690526316	10.3675992631579	10.5212422105263	10.2717723684211	10.5660392631579	10.4837833289474	10.829141	10.5049165263158	11.2567581578947
DUSP1	13.1835266315789	12.8376597105263	13.4961880263158	12.0635905526316	11.0135744210526	11.0135744210526	12.144258	11.0614540789474	11.7005718421053	11.7251587105263	11.9184071578947	11.6752333157895	12.3772613947368	12.5359823157895	11.0866275526316	11.3143780526316	11.4624326578947	11.7885229210526	12.2615982894737	11.8503888421053	11.5514691052632	12.1030753684211	12.0703300263158	11.9937751842105	11.5842104210526	11.8780377631579	10.4264135263158	12.1405182105263	12.2391216315789	11.8780377631579	11.1835027631579	11.6859789210526	11.9085118157895	11.4927235789474	11.7552803157895	11.3663843684211	11.4884047631579	12.5010264736842
LOC401357	13.5243971315789	12.8273299210526	12.0070205526316	12.5508351842105	12.7243094736842	13.708295	10.7488984210526	10.8831679210526	10.8914655789474	10.7317471578947	11.1275089736842	10.9981212631579	10.4080272894737	11.1217888947368	9.59083318421053	10.6148217105263	10.4069923421053	9.8678652631579	9.96212502631579	12.144258	10.0275978684211	11.4230831052632	10.7726199473684	10.1721495	10.3231943947368	10.4893240526316	8.79739239473684	11.1399891842105	11.3346461052632	11.3831637631579	10.0055324210526	9.85654178947368	10.0166633684211	10.2535951578947	9.20484988157895	10.0590473684211	10.3252559736842	11.2894123684211
TAF15	13.0388772894737	12.6087701052632	12.2141612105263	12.5143272631579	12.2814465789474	12.8847896842105	7.95932526315789	8.69890555263158	8.06395330263158	7.80290467105263	8.53510581578947	8.54907215789474	7.88018234210526	7.39295605263158	8.59441386842105	8.0369052368421	8.35162481578947	7.70222355263158	8.639973	8.25115884210526	7.78114540789474	8.64173581578947	8.2998935	8.07675639473684	7.87641688157895	8.79314307894737	7.66818030263158	8.23222186842105	10.2847330789474	8.30289580263158	8.1786190131579	7.89695518421053	7.95197207894737	8.71875025	8.73052389473684	8.18044678947368	8.68571142105263	8.61852096052631
NUDC	12.7140905789474	12.8214147894737	13.3616427631579	12.3898397105263	12.8899524736842	11.1227276710526	10.2349553157895	10.9007081842105	10.7063145526316	10.3830442105263	10.4807472368421	10.9106946578947	10.2266518684211	9.64016681578947	10.5915289473684	9.84717105263158	10.53139	10.0046711052632	10.3718425263158	10.3919666842105	9.71394389473684	10.668944	10.1839618947368	10.6248566842105	10.0838697105263	10.4168602894737	10.1329614210526	10.3063245263158	10.1566981842105	10.3210579736842	10.4468207105263	10.3808950263158	10.0819871052632	10.2403525	10.1121972368421	10.3083433421053	10.8351109473684	10.4216766578947
SERPINE2	12.4406009210526	11.7552803157895	13.7816260789474	12.9070007105263	12.3310157105263	9.05405984210526	7.61656877631579	8.02685713157895	7.42919138157895	7.52546388157895	7.13417796052632	8.00465353947368	7.75684960526316	7.58249317105263	7.39493442105263	7.65367189473684	7.2804489868421	7.43709947368421	7.77849297368421	6.95947486842105	7.79223981578947	7.77972452631579	7.88983460526316	7.67271342105263	8.01626931578947	7.81194226315789	7.66731726315789	8.04242997368421	7.43411272368421	7.66966944736842	7.69487686842105	7.6599012368421	7.94328696052632	7.73391028947368	7.44973071052632	7.53284839473684	7.36627585526316	7.27249057894737
FNBP4	12.9394991842105	12.2280104473684	11.6833236052632	11.8613081578947	13.1351707894737	12.9969113157895	10.5512624736842	9.80001484210526	10.5193947631579	10.4480253684211	10.7550369210526	10.9302668157895	10.4468207105263	10.5013387105263	10.7145579473684	9.91020868421053	10.2666131052632	10.2771956315789	9.93039855263158	10.2429770789474	11.0938286842105	10.6566619473684	10.7608127894737	10.8427157894737	11.0666905	10.7331963684211	11.3143780526316	11.1501622894737	10.5762322105263	10.5972983157895	10.2067494736842	10.4681442368421	10.8801325	10.6704494473684	10.8534865526316	10.4322682894737	11.1199088947368	10.7248046578947
ARMET	10.9285876315789	11.5072277894737	12.1729035789474	13.7904673157895	14.0475763684211	14.1984841578947	10.1409679210526	10.0633988157895	10.5262164736842	9.85731926315789	10.0123790789474	10.1865116578947	10.3410747368421	9.99132556578947	10.2740392105263	9.62917278947368	10.2339587368421	10.2878531842105	10.4807472368421	10.4057716578947	10.2945773421053	10.1996788157895	10.3303690789474	10.7174344473684	9.95102705263158	9.80832872368421	10.4917572894737	10.1875548684211	9.7835332631579	9.83882921052632	9.93832718421053	10.1197632368421	10.0280978815789	9.74534244736842	9.901166	9.87564263157895	10.2371913947368	9.72398365789474
BRSK1	11.0883887368421	10.9479923421053	10.2645787894737	13.1414096052632	14.0373033684211	14.6461535526316	9.63830326315789	9.20868651315789	9.19444381578947	8.98161480263158	9.59619576315789	9.34984994736842	9.25341613157895	9.67532407894737	9.13895521052632	9.71308607894737	9.0244845	9.86606694736842	9.18286802631579	9.4747765	8.59488839473684	8.85728613157895	9.47908544736842	9.0977832631579	9.85980568421053	9.54486792105263	9.37604381578947	8.97254731578947	9.24026397368421	9.83798642105263	9.55626569736842	9.11456393421053	8.84097947368421	9.56447913157895	10.2086865263158	10.0207902368421	9.41871281578947	9.95681805263158
SLC44A4	12.4915318157895	12.5143272631579	10.8959832894737	12.7297267894737	13.0388772894737	12.9687926315789	13.1293419736842	13.5316902894737	13.2249322894737	13.5149596842105	13.4424071052632	13.3769705526316	13.4190438421053	13.2249322894737	13.2821121842105	12.8433077368421	13.4350023421053	13.2050037368421	13.3899092368421	13.4635021842105	13.4424071052632	13.3485038421053	12.8899524736842	13.4270596842105	13.1180783684211	13.2466873947368	12.9742794210526	13.4562685	12.9793322368421	13.4961880263158	13.5316902894737	13.3549708947368	13.2599906315789	13.4871195	13.3697167631579	13.708295	13.5243971315789	13.7200917368421
LYL1	12.2575826578947	12.2659288421053	12.1985552631579	12.8433077368421	12.6325398421053	11.9030619473684	13.2112990263158	12.4740135526316	13.3485038421053	12.4969425263158	12.6729151315789	12.7998653157895	12.9124966052632	12.9629962894737	12.4740135526316	13.1651649210526	12.9234318421053	13.2760320789474	12.7041983157895	11.7694437105263	13.2960780789474	12.6473472105263	12.9969113157895	12.3772613947368	13.4122456842105	12.854832	13.0823441842105	12.4064721578947	12.8847896842105	13.0095283421053	12.9234318421053	12.7386316842105	12.3234445	12.9742794210526	12.4650886052632	12.9742794210526	12.6578477894737	12.9281960789474
GTF2IRD2P	12.6771162631579	12.4064721578947	12.0508483421053	12.381302	12.2659288421053	12.8376597105263	7.15025842105263	7.11198265789474	7.16759544736842	7.37962739473684	7.19953247368421	7.24620663157895	7.21494221052632	7.2714495	7.15098826315789	6.96538857894737	7.33738639473684	7.11314781578947	7.30164684210526	7.07178125	7.33016675	7.1833077368421	7.24680878947368	7.28907313157895	7.27220423684211	7.13826190789474	7.09237267105263	7.33549715789474	7.06780928947368	7.22539397368421	7.2589607631579	7.15128971052632	7.15664068421053	7.30855814473684	7.31518071052632	7.29251438157895	7.37067447368421	7.29507844736842
RRBP1	12.0600526315789	11.9842800789474	12.5699491578947	12.2659288421053	13.3115279473684	13.2681139473684	8.7511162368421	9.45939205263158	9.46225107894737	8.70937984210526	9.43157421052632	9.38457240789474	8.61615203947368	8.02685713157895	8.84254005263158	9.00334936842105	9.25788121052632	8.71561786842105	9.24026397368421	9.12037697368421	8.34540839473684	9.33348913157895	8.90919792105263	8.93370092105263	9.28940023684211	9.11084065789474	8.70912434210526	8.90753397368421	9.25369702631579	9.49810296052632	9.36305813157895	8.79041048684211	8.64560402631579	9.72685878947368	8.91721164473684	9.34925686842105	9.26963068421053	9.35880197368421
COX6B1	12.7732443421053	12.7578808421053	12.1226799736842	12.1131549736842	12.8155255526316	14.4538396315789	12.6729151315789	12.2615982894737	12.8597175526316	12.6374883947368	12.4786294210526	12.2468651052632	12.8847896842105	13.021397	12.7732443421053	12.9281960789474	12.7781583947368	12.7885522105263	12.4189619736842	12.3966520789474	12.7834423157895	12.269603	12.6037081842105	12.3987462631579	12.7945022631579	12.6525304736842	12.9014198684211	12.0418209473684	12.1695208421053	12.2357148684211	12.8847896842105	12.8698407368421	12.5415385789474	12.6525304736842	12.7342548157895	12.5610695263158	12.2615982894737	12.1423881052632
FCGRT	12.3649392631579	12.2246037105263	12.0807242105263	12.9338810789474	12.2780630263158	13.8396699473684	11.6970391842105	12.0568252894737	11.8001243684211	11.7408653421053	11.9419436315789	11.8642713157895	11.6422538947368	11.9361145263158	11.4071372368421	12.0383234473684	12.0476757631579	11.4525631578947	12.0635905526316	11.9474138684211	11.3283246578947	11.9750917631579	11.8226728947368	11.6057263947368	12.0446709736842	11.7969198157895	11.1532979473684	11.3245579210526	12.4029041842105	12.0314423684211	12.0042372368421	11.7005718421053	11.7552803157895	12.0962772631579	11.6588260526316	11.8909126052632	11.1570529736842	11.8120481842105
BSG	12.7485066578947	12.3156082631579	12.3987462631579	11.9474138684211	12.9853392105263	13.9336425263158	13.1900291842105	11.5867307631579	12.6135592631579	12.4454366052632	11.4477761842105	11.2919019473684	12.269603	13.4635021842105	12.4189619736842	13.688407	12.5741962631579	13.4270596842105	13.0942418157895	10.5737333157895	12.8801081315789	11.7384514736842	12.2961557368421	11.8355076578947	13.6446078421053	13.1969002631579	13.3769705526316	11.6185911578947	12.7386316842105	12.5790318157895	12.9908981052632	13.2249322894737	13.0702568421053	13.2599906315789	12.8749511315789	13.0631797105263	12.4786294210526	12.6374883947368
ZDHHC8	12.9908981052632	13.3839508947368	13.8091383684211	13.0702568421053	13.0702568421053	7.32563559210526	9.87397223684211	10.086689	10.3932255789474	10.1009457631579	10.2126993421053	10.6099239473684	10.1539904736842	9.7661815	10.3730006052632	9.63566792105263	10.2359861578947	9.46846097368421	10.2122851184211	9.99270563157895	10.1754684473684	10.3760589210526	10.3707513157895	10.5193947631579	10.4504886052632	10.3441444473684	10.5275203947368	10.6011666052632	10.0349481842105	10.3476193947368	10.1663030263158	10.2076949736842	10.2957191315789	10.6675031052632	10.7473578157895	10.4853127105263	10.9285876315789	10.4610835526316
RPS9	12.4697979473684	12.0735159736842	11.9474138684211	12.1905520263158	12.5508351842105	13.8687306842105	12.8155255526316	12.3772613947368	12.8155255526316	13.2960780789474	12.6679238947368	12.7945022631579	13.153847	12.7243094736842	13.1414096052632	12.5228291052632	12.6087701052632	12.6729151315789	12.4868432105263	12.8273299210526	13.1056175	12.5098176842105	12.5884680526316	13.0702568421053	12.5415385789474	12.5056113157895	12.9564769473684	13.2325300526316	12.2924736578947	12.4915318157895	13.0449296842105	12.7297267894737	12.4823546315789	12.4104691052632	12.2851582894737	12.4029041842105	13.0997891052632	12.269603
PCNX	12.3346396052632	12.0552288421053	12.8102406052632	12.8801081315789	12.6473472105263	12.0314423684211	10.6325211578947	11.1776861315789	10.9382782368421	10.5000741315789	11.2671151842105	11.0522525526316	10.1379061315789	10.5391418684211	10.4588255526316	10.4137016578947	11.0783852894737	10.136842	10.4287743157895	11.3581321315789	10.0964471578947	11.3490383157895	10.9769750263158	10.7104660526316	10.7726199473684	10.7671494473684	9.96809286842105	10.6817520263158	11.0766502894737	11.1683491578947	10.4069923421053	10.1479332631579	10.2657502368421	10.5880445263158	10.3841734210526	10.5087522631579	10.5098444210526	11.3183541315789
UBE2F	11.5176532105263	12.3273886842105	11.2200666578947	13.2821121842105	12.4786294210526	10.6064389473684	10.7273345789474	10.1272254736842	10.8247984736842	10.6051046315789	9.89333326315789	10.160255	10.5025736315789	11.5176532105263	10.2435424736842	11.3513611052632	10.5983993684211	11.3728232894737	10.5150305526316	10.4681442368421	10.4942285789474	10.0502809736842	10.2025992105263	10.1489645526316	10.6064389473684	9.98467823684211	10.6937127894737	10.4681442368421	10.0560826052632	9.95862760526316	10.3118500526316	10.3956692368421	10.2216490263158	10.0238233684211	9.89244165789474	10.0744288947368	10.3675992631579	9.9356435
SEC61A1	11.6671566842105	12.1836733157895	11.3640111578947	12.7485066578947	12.854832	12.269603	10.2752480789474	10.8928038421053	11.0244613684211	10.6559459342105	10.7949258684211	11.0084526842105	10.2056914210526	10.0314333421053	10.7347132105263	10.4287743157895	10.7768369736842	10.2856132631579	10.7361495263158	10.5109722368421	10.3735035921053	10.8975984473684	10.6704494473684	10.8609345789474	10.8351109473684	10.9191487105263	10.8624084473684	10.6038209210526	10.668944	10.8458888157895	11.0434224736842	10.5075522368421	10.3441444473684	11.0119660263158	10.7260300526316	10.9414051315789	10.9414051315789	10.6621547631579
SH3KBP1	12.8749511315789	12.9234318421053	12.0162716315789	13.2050037368421	12.4148500263158	11.9085118157895	11.8197880263158	12.1257138157895	12.1162335	11.5490937631579	12.0102291578947	12.3945578947368	11.3570144210526	11.2463763157895	11.8061058947368	11.5436828684211	12.2391216315789	11.2003584210526	11.4346732631579	11.9057943421053	11.2323249210526	12.1162335	11.9781423947368	11.8642713157895	12.0133527368421	12.0348954736842	11.764073	11.4503877631579	12.4313600789474	12.2503052894737	11.9244493421053	11.8147881052632	11.8092719736842	12.2430870263158	12.0962772631579	12.0568252894737	12.0281962894737	11.9361145263158
CSF1R	12.7243094736842	12.9629962894737	12.7732443421053	13.1293419736842	12.7530080263158	9.09015139473684	11.2463763157895	11.5794071315789	11.6295126578947	10.7949258684211	11.4139203421053	11.7552803157895	10.6223806578947	10.0624215263158	11.1307628421053	10.6733530789474	11.4071372368421	10.9549121973684	10.7218983421053	10.5648840263158	10.0376953421053	11.522552	11.2545480789474	10.668944	10.9253486842105	11.4810196315789	11.4160302894737	11.2981172894737	11.5582726315789	11.2651238157895	11.1517845263158	10.7837938947368	10.7049086578947	11.5794071315789	11.3941563684211	11.8299807894737	11.3552138157895	11.4410216315789
BHLHB2	12.6087701052632	12.1294606315789	14.0475763684211	12.1329937631579	11.8997927105263	11.9361145263158	10.0000996578947	10.0744288947368	9.97005834210526	9.26184228947368	10.0775612894737	10.0076401578947	9.6101415131579	9.2624805	9.36937007894737	9.65938065789474	9.90214228947368	9.56998297368421	10.3020492368421	9.72612842105263	9.729884	10.1980728157895	10.2752480789474	9.59619576315789	10.2195180526316	10.0651419473684	10.1315930131579	9.8037512631579	10.4147157631579	10.0295360526316	8.90494018421053	10.0417290789474	10.5056440131579	9.97166678947368	10.4648075526316	10.1642788684211	9.81032444736842	9.91455355263158
RAB40B	12.4494552894737	13.2892786052632	13.0942418157895	13.7816260789474	13.3179709210526	7.30855814473684	7.34303863157895	7.16990467105263	7.24776655263158	7.36816623684211	7.15020109210526	7.38534118421053	7.51703838157895	7.12650334210526	7.37155205263158	7.1123522631579	7.1376077631579	7.24182163157895	7.44025621052632	7.09765886842105	7.57447463157895	7.23799073684211	7.52035846052632	7.5718005	7.39236828947368	7.30126007894737	7.56832044736842	7.49509647368421	7.21925627631579	7.34136481578947	7.20482984210526	7.25853971052632	7.52378905263158	7.23510439473684	7.34101994736842	7.11462631578947	7.25395621052632	7.21938913157895
GTPBP6	12.4611489736842	12.7140905789474	13.1476571315789	12.4697979473684	12.3273886842105	12.3688103684211	10.3262123684211	10.4953075	10.7921853684211	10.7376082631579	10.3580400526316	10.6843705	10.3592555263158	10.1329614210526	10.7488984210526	10.0876699210526	10.6111851052632	10.2241872105263	10.5749127105263	10.3841734210526	10.4102379736842	10.4893240526316	10.4504886052632	10.7671494473684	10.4629107763158	10.668944	10.6523800263158	10.7458682105263	10.3808950263158	10.4853127105263	10.7405135526316	10.5346237236842	10.3162151052632	10.6566619473684	10.158196	10.5376025	11.1484152631579	10.3819580789474
RPL9	13.4871195	13.5149596842105	12.1946256842105	13.1835266315789	13.1414096052632	8.16195857894737	12.3346396052632	11.4186511315789	12.2468651052632	12.8749511315789	11.2302493947368	11.2302493947368	12.8899524736842	13.1351707894737	12.3898397105263	12.1294606315789	12.2178918421053	12.4313600789474	11.2718938157895	11.9873261578947	13.3697167631579	10.6733530789474	12.3234445	12.4232616842105	11.4718964473684	11.039802	12.854832	13.3366748289474	11.1323812631579	10.8702151578947	12.2503052894737	12.0446709736842	11.9873261578947	10.582748	11.2588405526316	11.0172562631579	12.2319255789474	11.4346732631579
LOC643668	12.3607324210526	12.6135592631579	12.8899524736842	12.0281962894737	12.2178918421053	12.5699491578947	10.0688715789474	10.0857086842105	9.65830794736842	9.58168768421053	10.158196	10.2056914210526	9.93832718421053	9.70169865789474	9.62579528947368	9.82785778947368	9.58312934210526	9.36506631578947	8.38367928947368	9.75194013157895	9.79598048684211	10.2017011842105	9.80287747368421	9.66819234210526	9.56112413157895	10.0009686842105	9.64802784210526	9.32303334210526	9.08086407894737	9.62613935526316	9.2738867631579	10.1017940526316	10.2558915	9.67028856578947	9.71755511842105	9.93432593421053	9.83045531578947	9.87752336842105
HAVCR2	11.9394169473684	11.8696886578947	12.7297267894737	12.9687926315789	12.6679238947368	10.6314514473684	10.1401496052632	9.98834686842105	10.6161840526316	10.1765156578947	9.72541886842105	10.0055324210526	9.862625	9.97557526315789	9.70327955263158	10.1509600526316	9.69361352631579	10.2471221710526	10.2752480789474	9.59859739473684	9.49271957894737	10.0887782368421	9.87931197368421	9.84410167105263	9.97513923684211	10.1885556578947	10.7118233421053	9.95302347368421	10.4168602894737	9.57735436842105	9.35450128947368	9.94467534210526	10.1357265	9.88363113157895	10.1875548684211	10.1754684473684	9.62289139473684	9.70253289473684
TSPAN9	13.5149596842105	13.5567145526316	12.6473472105263	13.0095283421053	11.6097305	7.35506277631579	8.40957207894737	8.71203373684211	8.7631357631579	8.55557868421053	8.19537213157895	8.68231663157895	7.98998563157895	8.49512936842105	8.53770273684211	9.86944328947368	8.61152592105263	9.45696456578947	8.65689084210526	8.86886826315789	8.29873715789474	9.86361342105263	8.32913334210526	7.60038863157895	8.68939878947368	9.41576089473684	8.60552378947368	7.53148936842105	8.99388894736842	8.86886826315789	8.39943657894737	8.40645728947368	8.22102160526316	8.54730989473684	7.81281693421053	9.20054628947368	7.73480297368421	8.575362
EIF2C2	12.3234445	12.6729151315789	13.2960780789474	12.3388268684211	12.6173648421053	9.80287747368421	10.1064432894737	10.7797386315789	10.6896926842105	10.7091618684211	10.5512624736842	10.5000741315789	9.60295297368421	9.83840781578947	10.0063852368421	10.1550312631579	10.6538914473684	10.2867315	10.6288992894737	10.1053943684211	9.76180044736842	10.4622738157895	10.6843705	10.4434753157895	10.3107332631579	10.3740065789474	10.1469434473684	10.0366617631579	11.3183541315789	10.6510632894737	10.9462542631579	10.0304954210526	9.88144559210526	11.1257166578947	10.2945773421053	10.4879088421053	9.87303047368421	10.4832060263158
ZSWIM4	12.2961557368421	12.1768837631579	13.0449296842105	12.3346396052632	12.2430870263158	12.7485066578947	8.33766652631579	8.62795002631579	8.36911734210526	8.32062378947368	8.92097828947368	8.42671188157895	8.31830285526316	7.95953406578947	8.31292255263158	8.12689189473684	8.44921778947369	8.16632784210526	8.60634239473684	8.71984075	8.17734184210526	8.65930515789474	8.42928573684211	8.51415225	8.30678552631579	8.39536231578947	7.94350247368421	8.34674706578947	8.76083005263158	8.74196305263158	8.81288165789474	8.25657515789474	8.13302352631579	8.70640063157895	8.47684865789474	8.50034802631579	8.22584981578947	8.67281565789474
COX4I1	12.7998653157895	13.2599906315789	12.8698407368421	12.8899524736842	13.0095283421053	8.87707813157895	12.9793322368421	13.0702568421053	13.1835266315789	13.4424071052632	12.8749511315789	13.2179172894737	13.3839508947368	13.2760320789474	13.3402872368421	13.2821121842105	13.2112990263158	13.1598944210526	13.2821121842105	13.2466873947368	13.1766323684211	12.9446399736842	13.1056175	13.3899092368421	12.8801081315789	13.021397	13.4270596842105	13.5149596842105	13.2466873947368	12.9014198684211	13.4270596842105	13.2760320789474	13.1900291842105	12.9014198684211	12.7945022631579	12.9281960789474	13.5069944736842	12.9446399736842
ALDOC	12.6037081842105	11.5147676315789	13.6052839473684	12.2100674473684	12.1257138157895	12.7834423157895	9.32734421052632	9.69535171052632	9.51973647368421	8.97649898684211	9.21250256578947	9.81927423684211	8.93428536842105	8.5504782631579	9.06616728947368	8.77594793421053	9.25652292105263	8.35081706578947	8.84869451315789	9.57735436842105	8.50066143421053	9.76852884210526	9.21020928947368	8.84488313157895	8.90586776315789	9.46225107894737	9.15352194736842	9.35848890789474	9.13439992105263	9.47754965789474	9.26599021052631	8.83190886842105	9.13094610526316	9.27522368421053	8.966797	8.94449415789474	9.67106723684211	9.48786352631579
SUOX	12.5982040263158	12.9504101842105	12.3234445	12.2780630263158	12.5191311315789	9.88363113157895	8.58791518421053	8.83138057894737	8.68994126315789	8.38787952631579	8.54907215789474	9.04983507894737	8.18240734210526	8.51799063157895	8.41516034210526	8.63376357894737	8.79397664473684	8.36880827631579	8.39184492105263	8.73903076315789	8.2041975	8.68343144736842	8.59215126315789	8.32380921052632	8.53066839473684	8.53970894736842	8.153342	8.43965709210526	8.90168260526316	8.69378801315789	8.41431939473684	8.39993826315789	8.12738568421053	8.41153642105263	8.34483257894737	8.62976268421053	8.38893963157895	8.38742536842105
GPS1	12.5313199736842	12.7041983157895	12.8320109736842	12.3688103684211	12.2468651052632	10.9705636315789	9.58789371052632	10.0522879210526	9.93128734210526	9.85256240789474	9.76715536842105	9.7661815	9.4160764868421	9.43516344736842	10.0221635263158	9.66819234210526	9.93749618421053	9.52785352631579	9.9356435	9.58397286842105	9.25830914473684	9.91125989473684	9.68394836842105	9.76312025	9.8403525	10.0492515789474	10.0063852368421	9.58822028947369	9.54067134210526	9.7412395	9.84995947368421	9.70290622368421	9.42445378947368	10.0988461842105	9.74934031578947	10.0736016842105	10.2752480789474	9.72612842105263
BAT1	11.7609278684211	12.3310157105263	12.083782	11.8355076578947	12.1366641578947	13.4961880263158	11.6160505	11.7307558684211	10.8549474210526	12.0224031315789	11.9539986578947	11.1646617368421	11.9510900263158	11.9152236578947	11.6618822105263	11.6618822105263	10.8609345789474	11.6344597368421	12.0568252894737	11.1855887894737	12.2887343684211	11.3102774473684	11.6724439210526	11.7694437105263	12.3688103684211	11.9973778947368	12.4868432105263	11.1419179736842	11.9661998684211	11.5559934210526	12.3649392631579	11.9152236578947	12.1131549736842	12.5840320526316	12.3735202631579	12.2887343684211	11.6083996315789	11.6268833684211
AP1S2	12.3987462631579	12.2211457894737	12.2028122631579	13.3616427631579	12.6426503947368	8.92369157894737	11.4410216315789	10.7104660526316	10.9205844736842	11.0415822368421	10.2455605	11.1003447631579	11.6588260526316	11.7694437105263	11.3472148947368	11.6702018421053	11.1855887894737	11.6536432631579	11.1181282368421	11.409232	11.1570529736842	10.5262164736842	11.4858131052632	11.3984111842105	9.96538778947368	10.2224846578947	11.9057943421053	11.8878322105263	10.7473578157895	10.2329840526316	10.2277441052632	11.1915486315789	11.5045843684211	9.23640776315789	10.3315199473684	9.97081007894737	10.9092445526316	10.6704494473684
PRR13	12.4029041842105	12.3388268684211	12.9014198684211	12.7635845	12.4494552894737	11.2036680789474	13.7414012105263	13.7513759210526	13.6340704210526	13.4496501842105	13.8091383684211	13.8798669473684	13.5399469736842	13.3839508947368	13.6157666578947	13.6052839473684	13.624637	13.7904673157895	13.8687306842105	14.1471342894737	13.3179709210526	13.8197003947368	13.7300685789474	13.7414012105263	13.4795498157895	13.688407	13.3330624210526	13.5642149210526	13.8798669473684	13.7200917368421	13.4190438421053	13.4496501842105	13.708295	13.3549708947368	13.4795498157895	13.624637	13.5806698947368	13.5567145526316
RPLP2	13.6340704210526	13.6340704210526	12.0536323947368	12.1593008421053	12.8597175526316	9.14115481578947	14.188904	14.1471342894737	14.3051119473684	14.3340185263158	14.2401707631579	14.2084345263158	14.3793035263158	14.4014412894737	14.3439911315789	14.4644137105263	14.2572514210526	14.2572514210526	14.3051119473684	14.2869618157895	14.1984841578947	14.1471342894737	14.2401707631579	14.2084345263158	14.4444667631579	14.3793035263158	14.4444667631579	14.1357279473684	14.1251589736842	14.2869618157895	14.4738614210526	14.3148984473684	14.4738614210526	14.4014412894737	14.3439911315789	14.4959706315789	14.5435523421053	14.2401707631579
ALDH9A1	12.1875647105263	13.2527304473684	12.3310157105263	12.7093809210526	12.4611489736842	10.3410747368421	11.6512668157895	11.7442076842105	11.7220376842105	11.5411708684211	11.6134043684211	12.3388268684211	11.4389943421053	11.1291212631579	11.6396128947368	11.3854772631579	11.6370955526316	11.1703227105263	11.5198742105263	11.6563311842105	11.2521634736842	12.0102291578947	11.7609278684211	11.6945310263158	11.3918937631579	11.8197880263158	12.0383234473684	11.6422538947368	11.9842800789474	11.9781423947368	11.5794071315789	11.5962147631579	12.1162335	11.7357524736842	12.0807242105263	11.7442076842105	11.9723724473684	11.764073
ALKBH5	12.4232616842105	12.3649392631579	12.4574090263158	11.9691614736842	12.5415385789474	12.8698407368421	11.7941183157895	11.9573746052632	12.0193236578947	11.6006330526316	11.6918507631579	12.083782	11.8355076578947	11.4477761842105	11.9723724473684	11.7408653421053	12.0252338421053	11.4624326578947	11.9442916842105	11.6185911578947	11.5701798421053	11.9330320789474	12.0133527368421	12.1366641578947	11.8120481842105	12.0193236578947	12.1226799736842	11.9137069078947	12.0314423684211	11.9121901578947	11.7357524736842	11.7357524736842	11.7094078157895	12.0772503684211	12.0735159736842	12.0007606578947	12.1802486578947	11.7523427105263
C19orf6	12.9969113157895	12.6578477894737	12.2814465789474	12.8320109736842	12.7140905789474	11.2773194736842	9.91641044736842	9.92337481578947	9.70100036842105	10.2666131052632	10.6648931578947	9.95862760526316	9.60577942105263	9.49271957894737	10.1140097105263	9.46225107894737	9.79640947368421	9.23152115789474	9.78601042105263	9.72153307894737	9.94467534210526	9.75417355263158	9.93295839473684	10.0660436315789	9.99015910526316	10.4322682894737	9.67854284210526	10.5501558421053	9.8403525	10.6662098157895	10.1320457368421	9.83080035526316	9.70031592105263	10.2867315	10.1855506315789	9.74286184210526	10.3945067894737	10.3174293421053
COL6A3	13.3839508947368	11.7579891315789	12.6679238947368	12.7998653157895	12.0281962894737	9.59945968421053	6.88814355263158	7.01943205263158	6.93468957894737	7.16491257894737	7.13554389473684	7.06945702631579	6.96895168421053	6.93717623684211	7.03184918421053	7.46380118421053	6.84130859210526	7.01627176315789	6.96377463157895	6.87329571052632	6.97139090789474	7.14415756578947	6.95636242105263	6.96017523684211	7.10064065789474	7.22781157894737	7.10509528947368	7.05977723684211	7.06780928947368	6.93346094736842	7.00064731578947	6.97328518421053	7.07043834210526	7.13099215789474	6.99705882894737	6.89918389473684	6.93134155263158	6.84920776315789
PKM2	12.3772613947368	12.3199905789474	13.2466873947368	12.5840320526316	12.5840320526316	11.2795203157895	9.56112413157895	9.25496328947368	8.60966714473684	9.50799971052632	9.34516923684211	9.0628627631579	9.57735436842105	10.1835525263158	9.91379460526316	10.9964573684211	9.73935764473684	10.0484090789474	10.0802117368421	9.1215007631579	9.45661615789474	9.23367978947368	9.32662171052632	8.87682026315789	10.4629107763158	10.0376953421053	10.0213069736842	8.59939619736842	10.2184465789474	9.45731297368421	10.8396771842105	10.2025992105263	10.0376953421053	10.4516418947368	10.3094128947368	10.5997528684211	9.23300515789474	9.38359413157895
TMEM173	12.3495647631579	12.3346396052632	12.3649392631579	12.6272778684211	12.144258	10.1214481052632	10.4853127105263	10.4179878421053	10.4174240657895	10.4703994736842	10.6301792894737	10.4000668421053	10.3615226842105	10.6038209210526	10.5538298421053	10.9056574210526	10.3675992631579	10.4364780789474	10.5915289473684	10.1409679210526	10.3760589210526	10.429978	10.5049165263158	10.5451664473684	11.2136725789474	10.9007081842105	11.2857811052632	10.0295360526316	10.4635477368421	10.7190366578947	11.1128212368421	10.6885363157895	11.0103558157895	11.4434444736842	11.2003584210526	11.2833805526316	10.8686988947368	10.3718425263158
CLPTM1	12.6374883947368	11.8766782894737	12.5935502105263	12.2961557368421	12.9394991842105	13.8004152105263	8.153342	8.0294315131579	8.04882557894737	8.38924319736842	7.92560901315789	8.08674442105263	8.31064284210526	8.28306734210526	7.9907179868421	8.64818307894737	8.12181593421053	8.28527936842105	8.70440297368421	7.83373207894737	8.05456926315789	8.04137834210526	8.53452428947368	8.29455031578947	8.6617	8.59884455263158	8.63893568421053	7.89853228947368	9.81285260526316	8.57745689473684	9.00366107894737	8.68684034210526	8.22504189473684	9.36762828947368	8.77873944736842	8.70011692105263	8.05583665789474	8.38496231578947
SPCS1	12.1062963684211	11.7523427105263	12.2780630263158	12.7945022631579	13.5069944736842	12.6087701052632	11.9394169473684	11.5938006578947	11.6970391842105	11.9152236578947	11.6563311842105	11.6006330526316	12.4740135526316	12.1836733157895	12.1768837631579	11.7066313684211	11.5701798421053	11.9300924736842	11.6467548157895	11.5093528684211	12.381302	11.3787533421053	11.7579891315789	12.0070205526316	11.9750917631579	12.0901985526316	12.2814465789474	11.8092719736842	11.5744719210526	11.5938006578947	12.0102291578947	12.1946256842105	12.2659288421053	12.0224031315789	12.2887343684211	11.9121901578947	11.9361145263158	11.5124478947368
S100A4	12.8273299210526	11.7442076842105	13.0508653684211	11.8276244473684	11.6185911578947	13.624637	14.3148984473684	14.1139846842105	14.2572514210526	14.0290940789474	13.9814147368421	14.188904	14.1357279473684	14.1984841578947	14.2572514210526	14.4855275526316	14.5868551315789	14.2869618157895	14.0290940789474	14.4233255526316	14.1414311184211	14.2478824210526	14.1357279473684	13.9118180789474	13.9118180789474	14.1357279473684	14.1251589736842	13.6340704210526	13.9226386578947	14.0290940789474	13.9118180789474	13.8591990789474	13.7904673157895	13.6052839473684	13.8903267894737	13.9814147368421	13.8287335	13.8197003947368
SFRS5	12.4786294210526	12.2319255789474	12.7093809210526	12.0931883684211	12.3495647631579	12.6525304736842	11.2323249210526	10.5891176052632	11.5888308947368	11.1722271052632	11.6970391842105	12.0536323947368	11.1443337105263	10.7852322368421	10.8801325	10.3107332631579	10.7935820526316	10.6337911052632	11.1435304473684	11.2545480789474	11.1108853157895	11.5045843684211	10.7852322368421	11.3453291315789	11.3787533421053	11.3728232894737	11.2363094473684	11.764073	11.0103558157895	11.3918937631579	10.7921853684211	11.1570529736842	11.3000652105263	11.2482023157895	11.3245579210526	11.2419253947368	11.9442916842105	11.6833236052632
GALK1	12.3310157105263	12.1985552631579	12.8155255526316	12.4454366052632	12.6087701052632	11.5364004473684	10.3073823157895	10.4147157631579	10.3367404473684	10.5749127105263	10.6064389473684	10.5711835263158	10.1426516710526	10.3680691973684	10.2771956315789	10.6494389736842	10.5622534736842	10.2339587368421	10.4216766578947	10.9092445526316	9.74286184210526	10.5983993684211	10.2989767105263	10.2593373421053	10.4147157631579	10.5098444210526	10.0617608421053	10.2740392105263	10.0633988157895	10.2098358157895	10.4635477368421	9.82247742105263	9.92075318421053	10.1158721052632	9.83721789473684	10.3919666842105	10.2535951578947	10.2867315
GIMAP4	12.4313600789474	12.4650886052632	12.2924736578947	13.0449296842105	12.6771162631579	9.75108065789474	12.5456746578947	12.4029041842105	12.4697979473684	12.2280104473684	12.3772613947368	12.6988665263158	12.4064721578947	12.2743214210526	12.7386316842105	12.2743214210526	12.1366641578947	12.5559386842105	12.4454366052632	12.5143272631579	12.1519931578947	12.381302	12.6473472105263	12.6525304736842	12.2028122631579	12.2961557368421	12.7998653157895	12.9853392105263	12.9234318421053	12.5010264736842	12.0348954736842	12.3569937894737	12.6525304736842	11.9057943421053	12.6525304736842	11.9973778947368	12.9070007105263	11.9842800789474
IRX3	12.7686115	12.7686115	11.8444918947368	11.9361145263158	11.6006330526316	9.96367355263158	7.24030444736842	7.49546921052632	7.70078092105263	7.01395609210526	6.84157342105263	7.14798348684211	7.17268413157895	7.32139084210526	6.82237122368421	7.62116094736842	7.23369006578947	7.07969028947368	7.48738821052632	7.01166947368421	7.18776828947368	7.20472963157895	7.9744525	7.07447678947368	7.08568647368421	8.09178743421053	7.17786878947368	6.86221378947368	7.8538842368421	7.04546823684211	7.07326561842105	6.88056139473684	6.97904203947368	7.59194092105263	7.39611469736842	7.07508147368421	6.80946542105263	7.30183031578947
ASCC2	12.2539215789474	12.381302	12.9124966052632	12.8273299210526	12.5790318157895	10.7458682105263	12.7041983157895	12.1768837631579	13.1598944210526	11.8753188157895	11.7523427105263	12.1875647105263	11.522552	12.1802486578947	11.885145	12.4494552894737	12.3346396052632	12.2391216315789	12.6626412631579	11.0103558157895	11.5982933157895	12.144258	12.2659288421053	11.8276244473684	12.8650620263158	12.0568252894737	12.4969425263158	12.0007606578947	12.7485066578947	12.8047581842105	11.6970391842105	11.9607608947368	11.6766016184211	12.5653395	11.8475182105263	11.9272352368421	12.3898397105263	12.2575826578947
NBL1	12.9281960789474	11.5910703684211	13.2681139473684	11.3490383157895	10.7921853684211	14.3548857105263	7.45978611842105	7.22828309210526	7.2579025	7.71589644736842	7.28509784210526	7.70485202631579	7.65857578947368	7.25941752631579	7.20609686842105	7.18984272368421	7.16879565789474	7.23932735526316	7.42096511842105	7.06541156578947	7.34810205263158	7.34746603947368	7.30164684210526	7.53683723684211	7.3637937368421	7.70698297368421	7.76411896052632	7.13224946052632	7.23251860526316	7.33849089473684	8.25657515789474	7.63176757894737	7.188032	7.71249623684211	8.34975357894737	7.05617264473684	8.09931328947368	7.77293113157895
RGS12	12.4574090263158	13.0029442631579	11.7773119473684	12.9186426578947	11.5093528684211	10.2547377631579	8.10453976315789	8.35255848684211	8.21608664473684	7.88093069736842	7.88733571052632	8.22882653947368	7.82797165789474	7.46346981578947	8.20694136842105	7.639954	7.99801055263158	8.32232042105263	8.05160223684211	7.80027835526316	7.56018410526316	8.22584981578947	8.19891102631579	8.04002842105263	8.29510242105263	8.30931318421053	8.48281834210526	8.48579817105263	8.37734903947368	8.07186015789474	8.16604463157895	7.84206502631579	7.85561903947368	8.17541331578947	8.02606265789474	8.11415198684211	8.33532427631579	8.15668089473684
PDE5A	12.8102406052632	12.9124966052632	12.6578477894737	12.3649392631579	12.1405182105263	8.79122742105263	7.88644719736842	8.27781457894737	8.05865159210526	8.05138271052632	7.54678059210526	7.65341444736842	7.80290467105263	8.11100228947369	8.04654163157895	9.31737118421053	8.26208022368421	9.23300515789474	8.21853907894737	8.04821459210526	7.755591	8.32334236842105	7.80093428947368	7.31291697368421	8.00954657894737	8.82516568421053	8.21534721052632	8.07675639473684	8.30761431578947	7.95856231578947	8.19891102631579	8.13512442105263	7.95419647368421	7.75282346052632	7.49981738157895	8.00118078947368	7.21641365789474	7.98681268421053
MGST3	12.6626412631579	13.1835266315789	12.6135592631579	11.6467548157895	12.1553385263158	12.9394991842105	10.7671494473684	10.6481983947368	10.4398415263158	10.7866284473684	10.3898041578947	10.3345380789474	10.8247984736842	10.5599153684211	10.9184087894737	10.9462542631579	10.8247984736842	10.7536588421053	11.1236664473684	10.5599153684211	10.9319537894737	10.2967618157895	10.3919666842105	10.8247984736842	10.8671729210526	10.3174293421053	11.2545480789474	10.5722694473684	10.2046507105263	10.1597559210526	11.1362792631579	10.9253486842105	10.6635810526316	9.87483663157895	10.4795873684211	10.4333053684211	10.8427157894737	10.2793014473684
GNAS	12.2319255789474	12.2615982894737	12.0224031315789	12.4353803157895	12.5056113157895	12.3569937894737	13.3697167631579	13.3402872368421	13.4635021842105	13.3549708947368	13.1651649210526	13.3697167631579	13.2960780789474	13.4496501842105	13.3549708947368	13.708295	13.153847	13.3839508947368	13.5399469736842	12.8698407368421	13.2249322894737	13.5567145526316	13.3251909473684	13.1351707894737	13.8484717894737	13.5642149210526	13.6157666578947	12.8650620263158	13.688407	13.2760320789474	13.4046238421053	13.3977628157895	13.7697896842105	13.5890876842105	13.624637	13.4046238421053	13.4270596842105	13.2179172894737
SPATA20	13.0154440789474	12.3531075526316	11.6779699210526	12.4406009210526	12.7732443421053	8.95130821052632	7.78881332894737	7.64601827631579	8.52315892105263	8.02106498684211	7.45658636842105	8.22882653947368	7.73719914473684	7.61610928947368	8.31429826315789	7.25201557894737	7.2614825	7.54719343421053	7.87047526315789	7.49874889473684	7.33967936842105	8.23551492105263	7.35067297368421	8.23651198684211	7.76067972368421	8.40921113157895	8.20068846052632	8.06626963157895	8.59916834210526	7.55425115789474	8.35441510526316	7.62475711842105	7.4520057368421	7.54678059210526	7.19536393421053	8.13328627631579	8.13125786842105	7.28730881578947
FCER1G	12.1366641578947	11.6242953684211	11.7471517894737	12.7243094736842	12.4064721578947	12.0042372368421	12.9969113157895	12.8273299210526	12.6936858157895	12.3607324210526	13.0449296842105	12.5699491578947	12.7140905789474	13.0508653684211	12.8214147894737	13.4871195	12.9742794210526	13.3549708947368	13.1351707894737	13.0756099473684	12.2100674473684	13.2821121842105	13.0449296842105	12.1946256842105	12.8376597105263	12.8698407368421	12.7945022631579	12.7885522105263	13.1293419736842	12.5741962631579	12.5098176842105	12.9742794210526	13.0449296842105	12.4868432105263	12.3427698947368	12.8047581842105	12.3388268684211	12.5790318157895
SLC30A4	11.774687	12.5456746578947	12.1131549736842	12.8214147894737	12.5010264736842	10.9855208947368	6.81011826315789	7.08794492105263	7.04189371052632	7.14770418421053	7.13099215789474	6.88111034210526	7.09927476315789	6.91842355263158	7.21952753947368	6.757595	6.89858127631579	6.89595831578947	7.04546823684211	6.91842355263158	6.757595	6.78986410526316	6.75009528947368	7.07334463157895	6.937734	6.83854960526316	6.89771210526316	6.91331181578947	6.71661334210526	6.98338203947368	7.54835734210526	7.08309389473684	6.75457034210526	7.17527447368421	7.00489327631579	6.94485655263158	6.98446639473684	6.76156997368421
NDUFS7	12.2391216315789	12.3688103684211	10.7907554736842	11.7829018947368	12.4534748421053	12.2062241052632	10.2576008289474	10.5376025	10.4832060263158	10.5401202105263	10.2771956315789	10.5526975	10.3272611842105	10.3107332631579	10.7273345789474	10.5150305526316	10.7739851842105	10.3875407368421	10.5162104210526	10.4540360789474	10.2056914210526	10.3324605526316	10.2037938421053	10.6017955921053	10.1749391447368	10.4942285789474	10.53139	10.4703994736842	10.0838697105263	10.1681273684211	10.7145579473684	10.3107332631579	10.0396365789474	10.4392888289474	9.95862760526316	10.4480253684211	10.3367404473684	10.2126993421053
HLA-DMB	11.7357524736842	11.6702018421053	12.1802486578947	13.3977628157895	12.6729151315789	11.0783852894737	12.2851582894737	11.8642713157895	12.0635905526316	12.3310157105263	11.8120481842105	12.2743214210526	12.1768837631579	11.8061058947368	12.7190206842105	11.764073	12.2615982894737	12.2659288421053	12.0772503684211	11.8558801315789	12.1768837631579	11.9474138684211	11.9330320789474	12.381302	11.9723724473684	12.1905520263158	12.5415385789474	12.3851047368421	12.1836733157895	11.9361145263158	11.6918507631579	12.269603	12.3569937894737	12.0735159736842	11.7307558684211	12.1802486578947	12.2780630263158	11.9573746052632
HNRPA2B1	12.5884680526316	12.1097398947368	11.9873261578947	12.5653395	12.6883605263158	10.8562925526316	10.9462542631579	10.8943102631579	10.9528073421053	10.6087036052632	10.9479923421053	11.2651238157895	11.4280211842105	10.6648931578947	11.1815960526316	10.4975599210526	10.8975984473684	11.2482023157895	11.1419179736842	10.5855645789474	11.0834344210526	11.1931745789474	10.5648840263158	10.6566619473684	10.7458682105263	11.4525631578947	11.293984	11.0033262894737	10.6993469736842	10.1690467631579	10.5549488684211	11.2567581578947	11.7120143947368	10.7273345789474	11.1181282368421	11.2285330526316	11.6671566842105	10.9446228947368
DYNC1LI2	12.0931883684211	12.5741962631579	12.7635845	12.0476757631579	11.8819943684211	10.762443	10.2037938421053	10.2914262894737	10.4012438684211	10.3527201578947	10.4364780789474	10.6804321315789	10.1835525263158	10.3345380789474	10.363952	10.0954392894737	10.4468207105263	9.9365295	10.2206297894737	10.3932255789474	10.4872954605263	10.3841734210526	10.5236543684211	10.3559189473684	10.3760589210526	9.81032444736842	10.3675992631579	10.4006553552632	10.3707513157895	10.2485539473684	9.96251527631579	10.2424116842105	10.1744098421053	9.78242244736842	10.0246819473684	9.86559922368421	10.0522879210526	10.0437031315789
VPS37C	12.1030753684211	12.4406009210526	12.8492993421053	12.3427698947368	12.2887343684211	10.5737333157895	11.0415822368421	10.7907554736842	10.7550369210526	10.9705636315789	11.1419179736842	10.8591753947368	10.5300805789474	10.5212422105263	10.0396365789474	10.6856657105263	10.8472265	10.3283022105263	10.9555946578947	10.4610835526316	10.5098444210526	11.2588405526316	11.0682792105263	10.8657206052632	10.8783530263158	11.2440086315789	10.3662134210526	10.7303720789474	11.3325859736842	11.3513611052632	10.5868598947368	10.7879657368421	10.8304722105263	11.101914	10.8128773421053	11.0259704736842	10.6579933684211	11.2243291578947
PMP22	12.4534748421053	12.1627592368421	13.2760320789474	11.9330320789474	11.2588405526316	12.1768837631579	7.28198107894737	7.18394986842105	7.20890310526316	7.20906967105263	7.1328405	7.89235239473684	7.53193528947368	6.81997307894737	6.99077265789474	7.19312105263158	7.56375992105263	7.51901435526316	7.33361292105263	7.08744213157895	7.49615801315789	7.11422036842105	7.05617264473684	7.24229528947368	7.36637665789474	7.16607057894737	6.93879271052632	7.13532044736842	7.184802	7.11374842105263	7.1983945	7.04921805263158	6.99934294736842	7.04612278947368	6.80346944736842	7.09977186842105	7.11799644736842	7.02424013157895
NAT5	11.7120143947368	12.5699491578947	12.6228352631579	12.4823546315789	12.1946256842105	11.3224993421053	10.1168099473684	9.65172142105263	10.0123790789474	10.0349481842105	9.65251828947368	10.1257883157895	10.3240916052632	10.2623747105263	10.3420241315789	10.0633988157895	10.1632753947368	10.1092105789474	10.1320457368421	9.90843507894737	10.4807472368421	9.66455984210526	10.1131309736842	10.3073823157895	9.42562107894737	9.52566647368421	10.2329840526316	10.1448931315789	10.0763956052632	9.60971618421053	9.91455355263158	9.92290236842105	9.99094986842105	9.12245038157895	9.61745778947368	9.53186223684211	9.94107105263158	9.56268986842105
ACSS2	12.4650886052632	12.7945022631579	10.8157942631579	12.1519931578947	11.8642713157895	11.5888308947368	10.3580400526316	10.9285876315789	10.5737333157895	10.4398415263158	10.9718199210526	10.8334268157895	9.93295839473684	10.1805425526316	10.2076949736842	10.5136657894737	10.6830805789474	10.0456951315789	10.1926564736842	10.7174344473684	9.66030697368421	10.7768369736842	10.2108657105263	10.2957191315789	10.2856132631579	10.6124029210526	10.0085950526316	10.3151052631579	10.9267563157895	10.8444491052632	10.6466702631579	10.1311402894737	10.0590473684211	10.5841914210526	10.3107332631579	10.5717264868421	9.88184331578947	10.5489129210526
RPL3	12.9124966052632	12.7834423157895	12.3898397105263	12.3569937894737	12.6626412631579	10.5328467631579	13.5149596842105	13.4635021842105	13.5806698947368	13.8287335	13.5243971315789	13.4795498157895	13.8396699473684	13.8197003947368	13.5567145526316	13.4046238421053	13.3251909473684	13.3899092368421	13.3037901842105	13.5243971315789	13.8197003947368	13.1117356842105	13.3402872368421	13.5399469736842	13.5806698947368	13.3977628157895	13.6446078421053	13.6716638421053	13.1598944210526	13.3899092368421	13.8197003947368	13.8287335	13.9455623684211	13.7414012105263	13.8396699473684	13.6052839473684	13.7300685789474	13.5642149210526
DFFA	12.2743214210526	12.6037081842105	12.2430870263158	12.2615982894737	12.2280104473684	9.64016681578947	8.53066839473684	8.9531232368421	8.83760821052632	9.31571218421053	8.57450721052632	8.71851644736842	8.88902131578947	8.59332615789474	9.02753484210526	7.92411842105263	8.6803635	8.60831913157895	8.87915857894737	8.76283381578947	8.78549460526316	8.79933726315789	8.81288165789474	9.19582984210526	8.50707071052632	8.97942381578947	8.91225210526316	8.66054907894737	8.23981668421053	8.82464902631579	9.40929205263158	9.01148381578947	8.53327813157895	9.51745968421053	9.00790277631579	9.34516923684211	8.81995648684211	8.55702794736842
DCTN1	13.6052839473684	12.7243094736842	12.7041983157895	12.6829444473684	11.885145	12.9564769473684	9.02973234210526	10.0314333421053	9.55921018421053	9.32163413157895	9.68156339473684	9.50833960526316	8.89394734210526	8.77772532894737	9.26316326315789	9.12063763157895	9.49345505263158	8.72729347368421	9.28505225	9.17899002631579	8.45817506578947	9.73900286842105	9.3513195	9.09581644736842	9.50333860526316	9.83798642105263	9.11830731578947	8.80445490789474	9.61439731578947	9.84995947368421	9.4747765	9.30722168421053	9.06350294736842	9.94728155263158	9.67608542105263	9.91641044736842	9.72612842105263	9.79308536842105
ATP6V1E1	12.6729151315789	13.1476571315789	12.7686115	12.5982040263158	12.7485066578947	7.36042418421053	11.7408653421053	11.8669724210526	11.9152236578947	11.3663843684211	11.8299807894737	12.1553385263158	11.7442076842105	11.6083996315789	11.6806047894737	11.6563311842105	11.8613081578947	11.6134043684211	11.7969198157895	11.8583242368421	11.3052335526316	12.1257138157895	11.7773119473684	12.1192438157895	11.6588260526316	11.6396128947368	11.7499867105263	11.6032456578947	11.9750917631579	11.7609278684211	11.5436828684211	11.5722242105263	11.8968457368421	11.3414571842105	11.4577525789474	11.5411708684211	11.5744719210526	11.5768786315789
STAT1	11.6448008684211	12.0901985526316	12.3407983815789	13.5243971315789	13.4496501842105	9.16308121052632	12.5653395	12.4786294210526	12.5741962631579	12.1836733157895	12.9908981052632	12.8847896842105	12.3119345526316	12.1257138157895	13.170209	13.0508653684211	12.144258	13.2179172894737	12.8650620263158	13.1414096052632	12.1329937631579	13.0095283421053	12.5415385789474	12.0252338421053	12.6679238947368	13.1351707894737	11.8878322105263	12.9446399736842	12.854832	13.1351707894737	12.7834423157895	12.4574090263158	12.2391216315789	12.6578477894737	12.9687926315789	12.7834423157895	12.4650886052632	12.8801081315789
YPEL3	12.8047581842105	12.0133527368421	11.8753188157895	12.7386316842105	12.7885522105263	13.5978302631579	12.4868432105263	12.1030753684211	12.3075504210526	12.1097398947368	12.1695208421053	11.7251587105263	12.2100674473684	12.8492993421053	11.8299807894737	13.3769705526316	12.5935502105263	12.7578808421053	12.5982040263158	11.8613081578947	12.1257138157895	12.0735159736842	12.5508351842105	11.6448008684211	12.9504101842105	12.4232616842105	11.9634314473684	11.5072277894737	12.4494552894737	12.2743214210526	12.2780630263158	12.3531075526316	12.1658340526316	12.5098176842105	12.1802486578947	12.5191311315789	11.8032099210526	12.1836733157895
CRAT	13.2179172894737	12.4272486578947	12.7945022631579	12.5790318157895	11.5124478947368	12.5741962631579	7.6131485	7.44159463157895	7.49466710526316	7.24305023684211	7.15611582894737	7.20287678947368	7.21697997368421	7.92939107894737	7.44207813157895	7.80307315789474	7.68715710526316	8.08776676315789	7.32123926315789	7.33794268421053	7.52849965789474	7.39722807894737	7.0877952368421	7.22150135526316	7.66984936842105	7.5461792631579	7.21004605263158	7.26824169736842	7.22628473684211	7.59281235526316	7.26457121052632	7.21087057894737	7.27053836842105	7.44472705263158	7.11422036842105	7.68928294736842	7.48589613157895	7.64482918421053
FMNL3	12.5098176842105	11.4302884210526	11.5842104210526	13.5399469736842	11.9661998684211	12.4104691052632	7.43604197368421	7.49466710526316	7.27885272368421	7.40974567105263	7.52527289473684	7.54771002631579	7.39393359210526	7.05757065789474	7.750851	7.19175231578947	7.29739455263158	7.05823047368421	7.22150135526316	7.17067494736842	7.40360760526316	7.54069828947368	7.33181843421053	7.52792878947368	7.70450521052632	7.50553034210526	7.53930034210526	7.49015985526316	7.49981738157895	7.44926182894737	7.40540448684211	7.51227714473684	7.40277902631579	7.50717786842105	7.50153186842105	7.44562342105263	7.39704515789474	7.12371942105263
CAPZA2	12.1985552631579	12.2062241052632	11.7969198157895	12.3199905789474	11.8475182105263	13.0154440789474	11.1983734210526	9.78112563157895	9.755812	10.4669480789474	9.66246155263158	10.0314333421053	10.9891288421053	11.546547	10.2445665263158	10.8992595263158	10.198567	11.4410216315789	10.6937127894737	10.9319537894737	11.2875686842105	9.78283665789474	11.0172562631579	10.7697410789474	10.0295360526316	9.50765981578947	10.6051046315789	11.2095298157895	10.1632753947368	9.81200894736842	9.4011875	10.5880445263158	10.5175646578947	8.53998871052632	9.43362463157895	9.23508286842105	9.94298744736842	9.91379460526316
MDH2	12.5699491578947	12.7885522105263	12.8847896842105	11.5582726315789	12.4868432105263	11.2383576052632	12.1836733157895	12.0668171842105	12.0997373684211	12.1519931578947	12.0281962894737	12.1131549736842	12.1658340526316	11.9607608947368	12.2851582894737	12.0869139736842	11.7511647105263	11.8696886578947	12.2319255789474	11.5198742105263	11.9330320789474	12.0042372368421	12.1836733157895	12.1593008421053	12.269603	12.3735202631579	12.5228291052632	12.1329937631579	11.7307558684211	12.0735159736842	12.0901985526316	12.1985552631579	12.4064721578947	12.4232616842105	12.4494552894737	12.3310157105263	12.5271517631579	11.9750917631579
DBN1	12.7093809210526	12.9446399736842	13.0325085526316	11.3898767631579	11.5250568684211	11.2919019473684	7.91797728947368	8.8270015	7.95394760526316	7.59762836842105	8.37205372368421	7.69397973684211	7.44143361842105	7.99980028947368	7.63153767105263	8.16707272368421	8.07481265789474	7.55883528947368	7.89394484210526	8.027727	7.60871319736842	8.09178743421053	7.87748586842105	7.72392192105263	7.99282621052632	7.97347505263158	7.32156986842105	7.63055847368421	7.84634268421053	8.39914143421053	7.87660060526316	7.42553034210526	7.34366292105263	7.77994789473684	7.48472202631579	7.75143836842105	7.65832956578947	8.00195176315789
MLLT6	11.8669724210526	12.1461752368421	12.2319255789474	11.9607608947368	12.5228291052632	12.6228352631579	9.76852884210526	10.2383236578947	10.0166633684211	9.33134718421053	10.0484090789474	10.3945067894737	9.62579528947368	9.26900628947368	10.2526019736842	9.06724671052632	9.9183155	9.53371547368421	9.94467534210526	10.0264238421053	9.70993284210526	10.2349553157895	9.99361205263158	10.1941174473684	9.92565552631579	9.95302347368421	10.0998041578947	10.1439721842105	9.70100036842105	10.1721495	9.97470321052632	9.97269626315789	9.95959542105263	10.4276823421053	10.5401202105263	9.91224631578947	10.314025	10.0651419473684
ENO1	12.3531075526316	12.2743214210526	12.4650886052632	12.4232616842105	11.8330409210526	11.0614540789474	12.1658340526316	12.7386316842105	12.5884680526316	12.1946256842105	12.5313199736842	12.8899524736842	12.0007606578947	11.7168863947368	12.4148500263158	12.4029041842105	12.4494552894737	11.8475182105263	12.2503052894737	12.3735202631579	11.5294411842105	12.6829444473684	12.5313199736842	12.1836733157895	12.2280104473684	12.8376597105263	12.3607324210526	12.0281962894737	12.6087701052632	12.5056113157895	12.6272778684211	12.4823546315789	12.4272486578947	12.6626412631579	12.4574090263158	12.9338810789474	12.9281960789474	12.6883605263158
LASP1	11.7885229210526	12.3898397105263	12.7243094736842	12.3040228684211	12.1226799736842	12.2485851973684	12.8958477368421	13.3769705526316	13.1180783684211	12.6272778684211	13.1117356842105	13.4122456842105	12.381302	12.2780630263158	12.7578808421053	12.5840320526316	13.0570982105263	12.1226799736842	12.854832	13.2179172894737	12.2615982894737	13.5484567894737	13.2821121842105	12.9186426578947	12.8749511315789	13.1476571315789	12.5056113157895	12.6525304736842	13.5806698947368	13.3549708947368	12.6525304736842	12.5884680526316	12.6829444473684	13.0095283421053	12.8698407368421	12.8650620263158	12.9234318421053	13.1293419736842
GNL1	12.3735202631579	12.5884680526316	11.4695947631579	11.1915486315789	12.3427698947368	10.7521673157895	8.06347228947368	8.52979889473684	8.43045847368421	8.02106498684211	8.39773118421053	8.59751371052632	7.91193734210526	7.60805444736842	8.44623844736842	7.98590031578947	8.56882230263158	7.8811705	8.60168955263158	8.27900442105263	7.95255507894737	8.63829126315789	8.23801688157895	8.42871584210526	8.16576142105263	8.17604838157895	8.00289992105263	8.23061284210526	8.56971044736842	8.29702271052632	8.40871271052632	7.96259471052632	8.0092937631579	8.29401588157895	8.20446226315789	8.25610276315789	8.29477878947368	8.10933602631579
TCEB2	12.5610695263158	12.3427698947368	11.8032099210526	11.8669724210526	12.3772613947368	13.5316902894737	12.1519931578947	11.5502814342105	12.2391216315789	12.2887343684211	11.6160505	11.6160505	11.9442916842105	12.3688103684211	11.7885229210526	12.4534748421053	12.2319255789474	12.0668171842105	11.7094078157895	11.7799446315789	11.9661998684211	11.460016	11.7471517894737	11.9573746052632	11.8726200526316	11.3854772631579	12.1729035789474	11.7579891315789	11.7499867105263	11.6702018421053	12.0536323947368	11.9510900263158	11.3453291315789	11.6344597368421	11.2363094473684	11.6859789210526	11.7910410263158	11.5938006578947
MGC29891	12.144258	12.3234445	11.8159875394737	12.0568252894737	12.2338202236842	12.4454366052632	13.624637	14.0578754473684	13.8687306842105	13.9336425263158	13.9336425263158	13.8591990789474	14.0068271315789	13.8091383684211	13.8091383684211	13.4122456842105	14.0290940789474	13.688407	13.8197003947368	14.1025542631579	14.0687405526316	13.6446078421053	13.5978302631579	13.8197003947368	13.8396699473684	13.9588992894737	13.6716638421053	13.9688438157895	13.3899092368421	13.9688438157895	14.0180185	13.9929218157895	13.9814147368421	14.1471342894737	14.188904	14.1251589736842	13.9688438157895	14.4644137105263
BAT5	11.9244493421053	11.7858067368421	11.2588405526316	12.6087701052632	12.4353803157895	13.3549708947368	9.30956397368421	9.56998297368421	9.4677682368421	9.38157081578947	9.7661815	9.44541576315789	9.44929752631579	9.68394836842105	9.50549563157895	9.78601042105263	9.54181118421053	9.61587794736842	9.53869552631579	9.62363915789474	9.3077907368421	9.4590825	9.65868421052632	9.36408790789474	9.78031068421053	9.79308536842105	9.36439576315789	9.4886085	10.0755906315789	9.67147678947368	9.67065768421053	9.76852884210526	9.85731926315789	9.62468128947368	9.56187771052632	9.70327955263158	9.26184228947368	9.72541886842105
DHX37	12.1480924736842	12.2539215789474	12.5415385789474	11.9057943421053	12.2851582894737	11.1722271052632	7.97825889473684	8.39773118421053	8.37823260526316	8.23682286842105	8.36245726315789	8.48009719736842	8.1768347631579	7.75931997368421	8.41712081578947	8.07580034210526	8.44244115789474	7.80042863157895	8.18284810526316	8.04002842105263	7.90796551315789	8.20647586842105	8.28581501315789	8.15450713157895	8.27100215789474	8.55433657894737	8.26655668421053	8.05836028947368	8.56311810526316	8.26330428947368	8.59751371052632	8.21534721052632	7.89443585526316	8.73291313157895	8.38868981578947	8.43185089473684	8.28630506578947	8.1632537368421
SERPINB6	12.2062241052632	12.6325398421053	12.9446399736842	11.9442916842105	11.8503888421053	10.9285876315789	11.0730188684211	11.0682792105263	11.3325859736842	11.1291212631579	10.5475306578947	11.0415822368421	11.0349685526316	11.0084526842105	11.3962690526316	11.1074122631579	11.4577525789474	11.0614540789474	11.2073298684211	11.2341903421053	10.7754211842105	11.101914	11.1683491578947	11.1451369736842	10.9205844736842	11.1467930526316	11.1722271052632	10.5437991842105	11.2285330526316	10.8234278157895	11.3245579210526	10.9637493157895	10.9430808947368	10.8519562368421	11.2795203157895	11.101914	10.9637493157895	11.1199088947368
RAPGEF1	12.2357148684211	12.5840320526316	11.9937751842105	13.3549708947368	13.1238712894737	7.99705714473684	10.1283329473684	10.2602752894737	10.6937127894737	10.0059588289474	10.3508398421053	10.2697692105263	9.81285260526316	9.47908544736842	9.87223434210526	9.55146861842105	10.3771074210526	9.41871281578947	9.99270563157895	10.2313472763158	9.54632431578947	10.5425419736842	10.0973025526316	10.2412997894737	10.1163410263158	10.2266518684211	9.89411315789474	10.0857086842105	10.4563173157895	10.6301792894737	10.2098358157895	9.86399707894737	9.84815202631579	10.6051046315789	10.2495340526316	10.3052799210526	10.7145579473684	10.5391418684211
CENTA1	11.8330409210526	11.7499867105263	11.5537761578947	12.4868432105263	12.5741962631579	12.5010264736842	11.4810196315789	11.6295126578947	11.6110613684211	11.1741200263158	11.6859789210526	11.7005718421053	10.9160822105263	11.0155901578947	11.0434224736842	11.4210349210526	11.7694437105263	11.0562574210526	11.6779699210526	11.4549561842105	10.7711402368421	11.4741228421053	11.2363094473684	11.4718964473684	11.4833573684211	11.6281980131579	11.3305219210526	11.387631	11.0033262894737	11.4186511315789	11.3941563684211	10.9769750263158	10.7458682105263	11.2383576052632	10.9909540526316	11.3570144210526	11.3414571842105	11.4115513947368
STOX2	12.2246037105263	12.2391216315789	12.0772503684211	11.9795404605263	11.1896477894737	10.8318866315789	6.81011826315789	6.97139090789474	6.84499218421053	6.75161794736842	6.98148539473684	6.81329778947368	7.00340571052632	6.96795273684211	6.98275589473684	7.49839728947368	6.96017523684211	6.74358918421053	6.91718810526316	6.94697926315789	6.68642244736842	6.82812607894737	6.78399292105263	6.82079434210526	6.96720122368421	6.90742386842105	6.78024768421053	6.76671636842105	7.12580307894737	7.0481077631579	6.86658056578947	6.83969255263158	6.79037255263158	6.69643002631579	6.89880160526316	6.80732905263158	7.04632892105263	7.14038468421053
PRDX1	11.8197880263158	12.1593008421053	12.4148500263158	12.5741962631579	12.4406009210526	11.5582726315789	11.0103558157895	10.6235659736842	10.9981212631579	10.8657206052632	10.6662098157895	11.0921206052632	11.1879304210526	10.8719491842105	11.2243291578947	11.1776861315789	10.9754007105263	11.3102774473684	11.0938286842105	10.6211737894737	10.9802098421053	10.7921853684211	11.0084526842105	10.9654819736842	10.7592923157895	11.2243291578947	11.3941563684211	10.6438539736842	10.7005869473684	10.7361495263158	10.9509546315789	11.1344760263158	11.3245579210526	10.8864362631579	11.0135744210526	11.1722271052632	11.0866275526316	10.8128773421053
SLC4A5	12.5741962631579	12.3495647631579	10.4853127105263	12.2851582894737	12.6228352631579	11.7941183157895	9.79640947368421	10.7711402368421	10.2067494736842	10.7218983421053	10.2814177368421	10.4735867368421	10.7405135526316	10.2657502368421	10.3695670526316	9.81161685526316	10.8070771052632	10.2377575263158	10.1835525263158	10.6261001052632	10.7248046578947	10.3410747368421	9.68473252631579	10.3841734210526	9.9183155	10.1721495	9.56039955263158	10.4748908421053	9.9130555	10.5841914210526	11.1074122631579	10.4551272368421	9.91732265789474	10.8549474210526	10.3210579736842	10.7203620526316	10.6187330789474	10.9837626578947
CCND1	11.9905600789474	12.4454366052632	13.2527304473684	12.2575826578947	12.2924736578947	8.27126303947368	7.20833611842105	7.3196435	7.20629236842105	7.00913417105263	7.12683715789474	7.19799536842105	6.96538857894737	6.92184234210526	7.27124444736842	7.07447678947368	6.99253835526316	7.02748213157895	7.13826190789474	6.96135465789474	6.89508886842105	7.16591565789474	7.04758960526316	7.09173084210526	7.14317015789474	7.3443085	7.21847151315789	6.99045572368421	6.96883102631579	7.21064707894737	7.15146275	7.18426878947368	7.04392159210526	7.20734128947368	6.97122957894737	7.03549955263158	7.17938107894737	7.18394986842105
VEGFB	12.0869139736842	12.8958477368421	11.8642713157895	12.3607324210526	11.9361145263158	12.4189619736842	10.0819871052632	10.4516418947368	10.4468207105263	10.3945067894737	10.4168602894737	10.4240108157895	10.0556089078947	9.29073865789474	10.9405740263158	9.59373797368421	10.3356151842105	9.295211	9.80958936842105	9.8538155	10.0908058684211	10.5711835263158	10.0225372236842	10.6117940131579	9.69896281578947	10.4563173157895	10.2108657105263	10.3568998157895	9.47908544736842	10.0366617631579	10.1210281578947	10.1459582105263	10.0918622894737	10.4157936842105	10.2297672105263	10.0304954210526	10.9237763947368	10.0246819473684
RPS12	12.2924736578947	11.9184071578947	11.3453291315789	11.9842800789474	11.7145148157895	13.2214247894737	14.4538396315789	14.1685121578947	14.4738614210526	14.5183816578947	14.2179081842105	14.2478824210526	14.4738614210526	14.4538396315789	14.6202822105263	14.4959706315789	14.3340185263158	14.5435523421053	14.2179081842105	14.0373033684211	14.4855275526316	14.1139846842105	14.5183816578947	14.1251589736842	14.3242288157895	14.1251589736842	14.3340185263158	14.5586405263158	14.7603409736842	14.3890721578947	14.6461535526316	14.1984841578947	14.3668861578947	14.3793035263158	14.4738614210526	14.2179081842105	14.3340185263158	14.2572514210526
PSMC1	12.1162335	12.7297267894737	12.6988665263158	11.4434444736842	12.0418209473684	11.774687	11.4676664210526	11.8252066315789	11.4047133684211	11.5364004473684	11.5364004473684	11.7094078157895	11.4997244473684	11.3392684210526	11.4858131052632	11.5654728684211	11.4525631578947	11.2694980263158	11.522552	11.4434444736842	11.4139203421053	11.6213464736842	11.4624326578947	11.6160505	11.3962690526316	11.6057263947368	11.6396128947368	11.3703164210526	11.6083996315789	11.6536432631579	11.5842104210526	11.4695947631579	11.4764917368421	11.5124478947368	11.3640111578947	11.3831637631579	11.4242836973684	11.6032456578947
NT5C	12.1405182105263	12.3987462631579	11.5147676315789	12.4574090263158	12.1329937631579	9.66246155263158	9.42938002631579	10.0085950526316	10.0005341710526	9.88230505263158	9.89102756578947	10.3262123684211	9.86995276315789	9.56344447368421	10.1379061315789	9.38263363157895	9.98608948684211	9.56000384210526	9.79000502631579	10.0046711052632	9.78686913157895	9.90566194736842	9.62579528947368	10.0502809736842	9.64326397368421	9.81404757894737	9.87303047368421	10.2349553157895	9.72398365789474	9.71308607894737	9.91549697368421	9.60767373684211	9.54870255263158	10.198567	9.59230239473684	9.80203968421053	10.2403525	9.69821721052632
RPS6KA2	12.9793322368421	11.6833236052632	11.9842800789474	12.5010264736842	11.5701798421053	12.4823546315789	7.51370397368421	7.31776742105263	7.49340834210526	7.3182205	7.62900023684211	7.62331371052632	7.5955067368421	7.05928315789474	7.25738196052632	7.51862836842105	7.70013818421053	7.41218863157895	7.44704415789474	7.20299044736842	7.42037652631579	7.50532196052632	7.62379264473684	7.56748102631579	7.58850488157895	7.78621897368421	7.59281235526316	7.3566827631579	7.72967371052632	7.44127260526316	7.36403453947368	7.74716439473684	7.44339328947368	7.40169134210526	7.17201848684211	7.40427330263158	7.30615068421053	7.53193528947368
KIF1B	12.2028122631579	12.0668171842105	13.0756099473684	11.9973778947368	11.8613081578947	10.1885556578947	8.90919792105263	9.01431825	8.75817563157895	8.50066143421053	9.61833568421053	8.7817210131579	8.50604147368421	9.38489044736842	8.42980092105263	9.21451672368421	8.79286777631579	8.66377892105263	9.04192768421053	9.72838007894737	8.89578728947368	9.38157081578947	9.13537855263158	8.51258315789474	9.13665657894737	8.78380007894737	8.37949861842105	8.95098180263158	9.57735436842105	9.71719065789474	8.71063793421053	8.48441168421053	8.71333260526316	8.81889517105263	8.84689818421053	8.95600263157895	8.32576580263158	9.23063669736842
FAM46A	12.0446709736842	12.2924736578947	12.7342548157895	12.2468651052632	12.1729035789474	9.51657652631579	11.1501622894737	11.3143780526316	11.3245579210526	10.9007081842105	11.3770422105263	11.3414571842105	10.8816438947368	10.481951	11.3703164210526	11.2875686842105	11.3026228157895	11.6448008684211	10.8992595263158	11.2073298684211	10.7376082631579	10.9368156315789	11.1145660789474	10.8864362631579	11.3749594473684	11.3703164210526	11.1948034736842	11.3941563684211	11.4477761842105	11.2631059210526	11.2181865	10.9909540526316	10.7949258684211	11.2894123684211	11.2773194736842	11.546547	10.9038882368421	11.2419253947368
C1QC	12.1729035789474	11.387631	11.3026228157895	12.6228352631579	11.7721941052632	13.4871195	6.82402084210526	7.00670182894737	6.76568914473684	6.91135681578947	6.81156444736842	6.70360978947368	6.96135465789474	6.78361303947368	6.96232892105263	7.17015526315789	6.78782613157895	7.66948952631579	6.94727781578947	6.937734	6.73488631578947	6.92863089473684	6.83854960526316	6.78545657894737	6.82126880263158	6.86204692105263	6.8407120131579	7.09552268421053	6.81197486842105	6.78439739473684	6.87877456578947	6.83589223684211	6.82735248684211	6.73605226315789	6.75009528947368	6.77774085526316	6.91814843421053	6.77214034210526
CIRH1A	12.3851047368421	12.1131549736842	12.3346396052632	12.1480924736842	12.3156082631579	11.1570529736842	8.79341706578947	8.95257444736842	8.93978630263158	9.05878907894737	8.97942381578947	8.91395094736842	8.68939878947368	8.60432294736842	9.06402086842105	8.68756234210526	8.7232762631579	8.45760589473684	8.94849935526316	8.63294152631579	8.70181742105263	8.93813697368421	8.78202107894737	9.20183097368421	8.90648405263158	9.28669378947368	9.13377706578947	9.00847197368421	8.85146068421053	9.03308211842105	9.31365621052632	9.07474101315789	8.75170881578947	9.17344955263158	9.05309415789474	9.11830731578947	9.45731297368421	8.99094225
YY1AP1	12.2211457894737	12.2028122631579	13.1651649210526	12.1226799736842	12.2100674473684	9.50912152631579	10.7907554736842	10.8736344473684	10.9802098421053	10.5579870921053	10.7473578157895	10.8519562368421	10.2174848684211	10.6111851052632	10.4988707631579	11.1532979473684	10.9319537894737	11.0328337368421	10.7248046578947	10.4782775789474	10.3782569736842	10.7782912368421	10.5813867631579	10.5212422105263	10.8262763947368	10.6136478421053	10.6870589473684	10.0984728684211	11.0309225	10.9509546315789	10.5972983157895	10.3145651315789	10.2771956315789	11.0259704736842	10.4782775789474	10.8657206052632	10.7823338157895	10.8220930263158
RPL18	13.0887404736842	12.5790318157895	12.4454366052632	12.0314423684211	12.6578477894737	9.71719065789474	13.8798669473684	13.9226386578947	13.9688438157895	14.2664069210526	14.0290940789474	14.1357279473684	14.0180185	14.0687405526316	14.1779478947368	13.7200917368421	14.1984841578947	13.6803116315789	14.1357279473684	13.9226386578947	14.3890721578947	13.9336425263158	14.0687405526316	14.1576378947368	14.0475763684211	14.1471342894737	14.1139846842105	14.3340185263158	13.6052839473684	14.0373033684211	14.3668861578947	14.0578754473684	14.1685121578947	14.1576378947368	14.1025542631579	13.8903267894737	14.3148984473684	13.6716638421053
ZNF586	12.1294606315789	11.9442916842105	11.9361145263158	12.4029041842105	12.6135592631579	10.7473578157895	9.90935031578947	9.40781797368421	9.52039605263158	9.70327955263158	10.0819871052632	9.75297471052632	9.81200894736842	10.3293927368421	9.64533582894737	10.0437031315789	9.83534992105263	9.87752336842105	9.57142705263158	10.4115278157895	9.8234472631579	9.84717105263158	9.89773526315789	9.89507513157895	9.57388218421053	9.38620739473684	9.42806005263158	10.1805425526316	9.74534244736842	9.70031592105263	9.47414213157895	9.71481507894737	9.7645142631579	9.10435652631579	9.17157684210526	9.12348307894737	9.71481507894737	9.58587975
CASP2	11.5982933157895	12.0703300263158	11.9620961710526	12.1836733157895	11.9300924736842	11.4254842894737	11.2756384736842	11.1035140526316	11.2756384736842	11.0349685526316	11.6322224210526	11.1948034736842	10.8143088157895	10.9802098421053	11.0349685526316	11.0365622894737	10.8562925526316	10.8220930263158	11.0716393157895	11.0294860526316	11.0449928947368	11.2036680789474	11.3183541315789	11.2264051315789	11.7799446315789	11.3533248947368	11.4302884210526	11.1035140526316	11.4577525789474	11.460016	11.1323812631579	11.1217888947368	11.2631059210526	11.4787724210526	11.5294411842105	11.4434444736842	11.5768786315789	11.4456119210526
GAPDH	12.3040228684211	11.9419436315789	13.1414096052632	11.4997244473684	11.6588260526316	12.4029041842105	12.5359823157895	12.7834423157895	12.6988665263158	12.7686115	12.4740135526316	12.6525304736842	12.2743214210526	12.8214147894737	12.5790318157895	13.2760320789474	13.1117356842105	12.3310157105263	12.3898397105263	12.9186426578947	12.6272778684211	12.6988665263158	12.8214147894737	12.2615982894737	12.5359823157895	12.7386316842105	12.7243094736842	12.0070205526316	13.1651649210526	12.7190206842105	12.9014198684211	12.4740135526316	12.4697979473684	12.6037081842105	12.5313199736842	12.7386316842105	12.5840320526316	12.4650886052632
LZTR1	11.9937751842105	12.2575826578947	12.4353803157895	12.0668171842105	11.9330320789474	10.5915289473684	9.74165052631579	10.0829548157895	10.2002096710526	9.69956378947368	10.1907239736842	10.0857086842105	9.36865728947368	9.05437331578947	10.1835525263158	9.49561671052632	9.98194076315789	9.3194795	9.65719331578947	9.71828486842105	9.47280494736842	10.0964471578947	9.80522834210526	9.89773526315789	10.0908058684211	10.2076949736842	10.4293761578947	10.0264238421053	9.77960178947368	10.0579725789474	9.83456171052632	9.58549544736842	9.4886085	10.4529934736842	10.1815560526316	10.2476051315789	10.5123733684211	10.3486686052632
DGUOK	12.269603	12.4740135526316	13.0702568421053	12.4148500263158	12.5653395	8.46591625	10.9555946578947	10.7361495263158	10.7671494473684	10.6937127894737	10.8030180789474	10.5997528684211	11.0172562631579	10.7063145526316	10.7907554736842	10.6369068684211	10.3389311578947	10.9718199210526	10.8840622368421	10.7145579473684	11.0384350263158	10.5288472105263	10.7418001842105	10.8831679210526	10.8277988947368	10.6523800263158	11.1666482105263	10.8187737368421	10.7691433684211	10.5376025	10.7577420526316	10.5944084210526	10.7879657368421	10.6856657105263	10.8959832894737	10.5425419736842	10.9769750263158	10.6011666052632
BRD9	12.0418209473684	12.2503052894737	12.9281960789474	11.7609278684211	12.0042372368421	11.2651238157895	9.70422686842105	10.0798482631579	10.161139	9.92242992105263	10.0185152105263	9.99094986842105	9.71719065789474	9.53802415789474	10.1238104736842	9.56925352631579	10.0642305526316	9.70134951315789	10.0624215263158	9.867026	9.89865584210526	10.1064432894737	9.90297189473684	10.0847365263158	9.80522834210526	9.90935031578947	10.2723046184211	9.98335511842105	9.79720381578947	9.99270563157895	10.0857086842105	9.58020110526316	9.56344447368421	10.2480795394737	9.91125989473684	10.0238233684211	10.1520186578947	9.867026
DBNL	12.0133527368421	12.5191311315789	12.3273886842105	12.2357148684211	12.2028122631579	10.0123790789474	11.6322224210526	12.2503052894737	11.8819943684211	11.5250568684211	11.9244493421053	12.1366641578947	11.4764917368421	11.4647041315789	11.6918507631579	11.7829018947368	11.9121901578947	11.4210349210526	11.4676664210526	11.885145	11.2795203157895	12.1985552631579	11.4434444736842	11.7721941052632	11.6160505	12.1553385263158	11.5608652368421	11.6006330526316	11.9634314473684	11.8558801315789	11.6448008684211	11.4718964473684	11.6268833684211	11.7220376842105	11.6396128947368	11.9750917631579	12.0348954736842	11.9330320789474
STAT5B	12.5271517631579	12.5359823157895	11.9394169473684	12.1553385263158	11.2833805526316	13.0702568421053	10.0340393684211	9.70508563157895	9.5969017631579	9.96642113157895	10.2878531842105	10.0744288947368	9.98467823684211	10.3538574210526	9.66415052631579	10.0980995526316	10.1027253947368	9.6567000131579	9.77364952631579	10.5200323947368	10.0892343684211	10.4535147763158	10.1621350526316	9.94467534210526	10.5673689473684	10.1409679210526	9.70594368421053	10.0513027368421	10.0456951315789	10.2825586578947	9.92427923684211	9.66093586842105	9.85211421052632	9.75742847368421	9.62648342105263	9.90935031578947	9.76347697368421	9.90843507894737
PSCD4	11.2513326842105	12.0772503684211	10.4333053684211	12.6679238947368	12.4574090263158	12.5840320526316	12.6473472105263	12.7297267894737	12.2141612105263	12.4029041842105	12.8155255526316	12.5415385789474	11.9842800789474	11.9244493421053	12.0772503684211	12.0600526315789	12.6525304736842	12.0007606578947	12.2391216315789	13.1293419736842	12.0252338421053	13.021397	12.6135592631579	12.4915318157895	12.5653395	12.6135592631579	11.8330409210526	12.8376597105263	13.2325300526316	13.1651649210526	12.4823546315789	12.0070205526316	12.0383234473684	12.2391216315789	11.9057943421053	12.3898397105263	12.2503052894737	12.6829444473684
CTGLF3	11.1166696315789	11.9330320789474	11.8197880263158	12.6325398421053	12.2743214210526	9.24664125	10.3750320789474	9.76106097368421	9.99555178947368	10.4364780789474	10.3592555263158	10.0642305526316	9.97470321052632	9.84903968421053	9.901166	9.42911435526316	9.17836931578947	9.66329728947368	10.0522879210526	9.67570475	10.4120455394737	10.0344937763158	10.4229354736842	10.3919666842105	10.4574468947368	10.4975599210526	10.4936971710526	10.6187330789474	10.4988707631579	10.6635810526316	10.0095908684211	10.1172654868421	10.7063145526316	10.0055324210526	10.4610835526316	9.91915818421053	10.4080272894737	10.4075098157895
RPL35	12.6173648421053	12.3460711842105	12.2615982894737	11.7251587105263	12.2211457894737	11.2814059736842	12.3772613947368	12.3427698947368	12.4740135526316	13.1351707894737	12.0133527368421	12.3310157105263	13.021397	12.7885522105263	13.0272987105263	12.3460711842105	12.8433077368421	12.4786294210526	12.4611489736842	12.5935502105263	13.3037901842105	11.9300924736842	12.2995858421053	12.7834423157895	11.7858067368421	12.0007606578947	12.8376597105263	13.0631797105263	11.8355076578947	11.9244493421053	12.8433077368421	12.6771162631579	12.5456746578947	12.1836733157895	12.4104691052632	12.4534748421053	12.9338810789474	12.1768837631579
CLK3	11.8726200526316	11.9973778947368	11.2894123684211	12.6037081842105	11.7408653421053	9.97043421052632	10.3476193947368	10.1053943684211	10.4703994736842	9.99919394736842	10.314025	10.4276823421053	9.6064352368421	10.0149786578947	9.85060489473684	10.0522879210526	10.3130158684211	10.2308277368421	10.4693101578947	10.3592555263158	9.76276352631579	10.4375811578947	10.3257341710526	10.3187220263158	10.2867315	10.1489645526316	9.88770928947368	10.3389311578947	10.6937127894737	10.6187330789474	9.92616239473684	9.92075318421053	9.71394389473684	10.1206082105263	9.60971618421053	9.90747955263158	10.0852226052632	10.3750320789474
GPI	12.2178918421053	12.1366641578947	11.3325859736842	11.8696886578947	11.6344597368421	11.5147676315789	8.99593552631579	9.28638781578947	9.31333514473684	8.85728613157895	8.99593552631579	9.13159557894737	9.07503413157895	8.83041457894737	9.30265836842105	9.71619207894737	9.71973376315789	8.86272060526316	9.06944614473684	8.84122560526316	8.98065631578947	9.01024039473684	9.27919636842105	9.02922339473684	9.51813528947368	9.40267565789474	9.26110978947368	8.61132277631579	8.82844277631579	9.0350782631579	9.33205915789474	9.14883318421053	9.23508286842105	9.3030542368421	9.07175042105263	9.51309021052631	9.11799432894737	8.89036321052632
ANKFY1	12.5415385789474	11.8197880263158	11.6242953684211	11.6618822105263	11.7499867105263	11.8642713157895	8.95037313157895	8.92774859210526	9.10771842105263	8.53273439473684	8.962414	9.29277323684211	8.53684357894737	8.57972194736842	8.86821402631579	8.60458071052632	8.78380007894737	9.26418613157895	8.70520886842105	9.18795113157895	8.33380517105263	9.07503413157895	8.88319528947368	8.70353060526316	8.77509421052632	8.85847455263158	8.70828340789474	9.02661392105263	9.30376957894737	9.34779331578947	8.56939639473684	8.54641565789474	8.63215184210526	9.07745952631579	9.11025171052631	8.96876621052632	9.11496234210526	8.91598859210526
BTG2	12.4189619736842	12.083782	12.0668171842105	13.0325085526316	13.7816260789474	12.6272778684211	10.2435424736842	9.43654260526316	9.68156339473684	9.3181937368421	9.85940675	9.56408286842105	9.95862760526316	9.86905536842105	9.34779331578947	9.80786460526316	9.64802784210526	9.70993284210526	9.5543145	9.76106097368421	9.96454544736842	9.7247205	9.86126727631579	9.73380331578947	9.99315884210526	9.60295297368421	9.6166432368421	9.82866865789474	10.6979018947368	9.93480676315789	9.10239894736842	9.44125568421053	10.3199648947368	9.63398410526316	9.80331436842105	9.58969510526316	9.64285282894737	9.55146861842105
RUNX1	11.8937953421053	9.74534244736842	10.7739851842105	11.0902521315789	12.3460711842105	14.0068271315789	8.82435713157895	9.01965410526316	9.07474101315789	8.78893563157895	9.14782569736842	9.22494344736842	8.42501317105263	8.66442773684211	8.86208036842105	8.96428971052632	9.03663163157895	8.81012823684211	8.52792298684211	8.94449415789474	8.53824502631579	9.09491451315789	9.02635776315789	8.83760821052632	9.10435652631579	8.92841575	8.8550737368421	8.7817210131579	9.082657	8.88809435526316	8.71449942105263	8.89969136842105	8.57002882894737	9.26900628947368	9.07659118421053	8.82095442105263	8.86854114473684	8.84630572368421
ITGA5	12.7342548157895	12.0600526315789	13.5890876842105	12.3119345526316	11.3283246578947	8.80353492105263	10.1049549473684	10.8220930263158	10.363952	10.1017940526316	10.5648840263158	10.3451977631579	9.55278468421053	9.63317042105263	9.68555105263158	9.74206155263158	10.6510632894737	9.50699281578947	10.0763956052632	10.3548147631579	9.34516923684211	10.6538914473684	10.2957191315789	10.0362555263158	9.8678652631579	10.1754684473684	9.25919418421053	10.1206082105263	10.8030180789474	10.8487205526316	10.0887782368421	9.96496661842105	9.65556876315789	10.3592555263158	10.0309643815789	10.3435794868421	10.1013699078947	10.5737333157895
DCTN3	12.2615982894737	11.9809385263158	12.4534748421053	11.7969198157895	11.6918507631579	13.1900291842105	10.5013387105263	10.1732276052632	10.4201441315789	10.5364539736842	10.6130253815789	10.5648840263158	10.4201441315789	10.3932255789474	10.2505027631579	10.3796106315789	10.3508398421053	10.2359861578947	10.1935924736842	10.3283022105263	10.4196257368421	10.4866820789474	10.4287743157895	10.6383496578947	10.3130158684211	10.5300805789474	10.4344668947368	10.2957191315789	10.3568998157895	10.3199648947368	10.5075522368421	10.3988531842105	10.2017011842105	10.1311402894737	10.3283022105263	10.3568998157895	10.4610835526316	10.3863203684211
FAM113B	11.0682792105263	11.8613081578947	11.6893631578947	12.3531075526316	13.0823441842105	11.0954801578947	10.2645787894737	10.5749127105263	10.7049086578947	10.9285876315789	10.7418001842105	10.8783530263158	10.6494389736842	10.2349553157895	10.9997342105263	10.1794330526316	9.92616239473684	9.74534244736842	9.97166678947368	9.87397223684211	10.1794330526316	10.6314514473684	10.5802140263158	10.8487205526316	10.6856657105263	10.9260525	10.6481983947368	10.582748	10.3988531842105	10.5175646578947	10.7452044605263	10.4893240526316	10.6211737894737	10.8801325	10.6523800263158	10.3740065789474	11.0716393157895	10.314025
EDF1	12.2430870263158	11.9030619473684	11.7579891315789	11.5316528157895	12.5271517631579	12.8433077368421	12.0869139736842	12.1366641578947	12.0962772631579	12.3040228684211	12.2615982894737	11.9539986578947	12.4534748421053	12.0446709736842	12.5056113157895	12.0703300263158	12.0070205526316	11.8819943684211	12.0252338421053	11.7669033421053	12.2659288421053	11.8032099210526	12.2887343684211	12.4189619736842	12.2780630263158	12.2468651052632	12.381302	11.6766016184211	11.9361145263158	11.8252066315789	12.5143272631579	12.4148500263158	12.1030753684211	12.3735202631579	12.3569937894737	12.1553385263158	12.0133527368421	11.6702018421053
CUTL1	12.5010264736842	10.4853127105263	11.6859789210526	10.8801325	11.8092719736842	14.3668861578947	9.28571993421053	9.34655284210526	9.06376190789474	8.91874447368421	9.79000502631579	9.50699281578947	9.04704036842105	9.43716115789474	8.93891728947368	9.49071923684211	9.07534315789474	9.04609702631579	8.88728194736842	9.55179913157895	9.13127084210526	9.53442289473684	9.42911435526316	9.18224231578947	9.48232502631579	9.42161873684211	8.596358	9.02389731578947	9.66571078947368	9.96538778947368	9.4590825	9.17593336842105	9.13537855263158	9.60577942105263	9.39579515789474	9.77025518421053	9.10771842105263	9.86606694736842
TJAP1	12.6272778684211	12.4697979473684	12.4740135526316	12.9908981052632	12.8320109736842	7.09058597368421	9.2700225	9.568484	9.68650289473684	9.31301407894737	9.73752755263158	9.93340175	9.09234569736842	8.72040377631579	9.57806042105263	9.0099432368421	9.47837126315789	8.9193455	9.20636502631579	9.59540984210526	9.21072863157895	9.90070110526316	9.67147678947368	9.64846356578947	9.22305134210526	9.50268485526316	9.43991143421053	9.7412395	9.63928868421053	9.78445231578947	8.98626246052632	8.97221026315789	9.25496328947368	9.53690146052632	9.37169786842105	9.40420039473684	9.94384794736842	9.54253013157895
C10orf58	12.3199905789474	13.2112990263158	12.1905520263158	11.7220376842105	11.8032099210526	11.2718938157895	11.6893631578947	12.5359823157895	12.1593008421053	12.2615982894737	12.1257138157895	12.0668171842105	12.3945578947368	12.2178918421053	12.3273886842105	11.5198742105263	12.5143272631579	11.9723724473684	12.2028122631579	12.4454366052632	12.4313600789474	11.8909126052632	11.4280211842105	12.1405182105263	11.9809385263158	12.0224031315789	11.6970391842105	12.5191311315789	11.3224993421053	12.0476757631579	12.5508351842105	12.2100674473684	11.9030619473684	12.5508351842105	12.2615982894737	12.6426503947368	12.4574090263158	12.6473472105263
RBM15	11.8878322105263	12.5653395	12.0600526315789	12.9629962894737	13.1900291842105	7.16607057894737	9.05099765789474	8.9605297631579	8.96650046052632	9.03663163157895	8.70245323684211	8.98196860526316	9.02922339473684	9.19413906578947	9.20837147368421	9.12063763157895	8.90672764473684	9.12182997368421	9.32971736842105	9.21217178947368	9.19063968421053	8.8550737368421	9.24781215789474	9.05911144736842	8.81142596052632	8.66924584210526	9.12348307894737	9.67532407894737	8.89682389473684	8.962414	8.67458368421053	9.2624805	9.02578025	8.50097484210526	8.88319528947368	8.61111963157895	8.95732907894737	8.76740865789474
TEGT	12.4353803157895	12.4786294210526	11.8997927105263	11.7120143947368	11.6945310263158	11.7120143947368	13.4122456842105	13.708295	13.5243971315789	13.1238712894737	13.5069944736842	13.5069944736842	13.1293419736842	13.0756099473684	13.2249322894737	13.2389537894737	13.4424071052632	12.9446399736842	13.5642149210526	13.3839508947368	12.9793322368421	13.688407	13.6980023947368	13.4795498157895	13.7414012105263	13.6157666578947	13.4795498157895	13.1766323684211	14.0578754473684	13.5316902894737	13.1351707894737	13.3037901842105	13.4795498157895	13.7200917368421	13.5642149210526	13.5149596842105	13.5149596842105	13.5069944736842
VCL	12.2780630263158	12.7430789736842	12.8650620263158	11.6512668157895	11.3513611052632	9.23334247368421	11.8696886578947	12.0224031315789	12.3310157105263	11.5982933157895	11.6779699210526	11.8529853947368	11.6488765526316	11.4346732631579	11.5888308947368	12.5056113157895	11.8753188157895	12.3388268684211	11.7579891315789	11.4741228421053	11.7005718421053	12.3460711842105	11.6779699210526	11.3806994473684	12.2575826578947	12.8214147894737	12.0772503684211	11.5701798421053	12.6374883947368	12.3569937894737	11.5387315789474	11.9229843684211	11.7499867105263	12.3649392631579	11.9607608947368	12.4189619736842	12.1329937631579	12.2539215789474
SIL1	11.8780377631579	11.9873261578947	12.5098176842105	11.8147881052632	12.4272486578947	12.7386316842105	8.46793384210526	8.8047497368421	8.83920731578947	8.38709634210526	8.60744067105263	8.80249128947368	8.20497215789474	8.25858021052632	8.42723601315789	8.58194068421053	8.9605297631579	8.48610426315789	8.64114671052632	8.73291313157895	8.016084	8.62266036842105	8.47799836842105	8.46674944736842	8.61480321052631	8.69084769736842	8.50564955263158	8.38312857894737	8.55965973684211	8.36994967105263	8.71651738157895	8.25307078947368	8.31140952631579	8.46822615789474	8.46501652631579	8.84306065789474	8.57450721052632	8.49923526315789
POGZ	12.3388268684211	11.6641985789474	11.8529853947368	12.5415385789474	12.1768837631579	13.4562685	7.86870392105263	7.55563203947368	8.28115347368421	8.70061028947368	8.42446817105263	8.3640275	8.21464881578947	8.04324722368421	8.01002360526316	8.0314247631579	7.71030642105263	8.13715418421053	8.37476331578947	8.05752647368421	8.29254398684211	8.10335321052632	7.8759935131579	8.50675205263158	8.42533052631579	8.32289421052632	8.53911584210526	8.05894289473684	7.75304010526316	8.28816194736842	8.78407115789474	8.523427	8.23651198684211	8.60769642105263	8.61480321052631	8.34343797368421	8.58391919736842	8.51583697368421
SUCLG1	11.8475182105263	12.6173648421053	12.1030753684211	11.7332949736842	12.0133527368421	11.1128212368421	9.57945418421053	9.42911435526316	9.7914337631579	9.80287747368421	9.53076907894737	9.60178628947368	9.622494	9.54362640789474	9.58096092105263	9.66030697368421	9.55355678947369	9.65868421052632	9.69450502631579	9.62508434210526	9.58702097368421	9.56376367105263	9.60901923684211	9.57451031578947	9.31883681578947	9.56268986842105	9.80995690789474	9.71518873684211	9.52469509210526	9.62137497368421	9.67854284210526	9.84674939473684	9.70919371052632	9.39524539473684	9.71755511842105	9.4394872631579	9.79809110526316	9.65297031578947
EXOSC6	12.1836733157895	11.6970391842105	11.5608652368421	12.3735202631579	11.5526226315789	10.2308277368421	8.64695726315789	8.32038806578947	8.37565660526316	8.47488856578947	8.42179192105263	8.46282157894737	8.77006068421053	8.4222454868421	8.49790136842105	8.43594771052632	8.26610423684211	8.6803635	9.18734223684211	8.153342	8.76594871052632	8.45841044736842	8.48743568421053	8.74196305263158	8.59962405263158	8.5777777631579	8.83223142105263	8.67308578947368	8.32894068421053	8.50034802631579	8.52460982894737	8.61480321052631	8.82406523684211	8.80841603947368	8.46232186842105	8.66677302631579	8.77362769736842	8.6585915
MYL9	13.5316902894737	13.1117356842105	11.1570529736842	11.4549561842105	11.3079565263158	10.1252769210526	7.49131365789474	7.39209610526316	7.64023826315789	8.34433518421053	7.26865052631579	7.3686077631579	7.57966030263158	8.48829105263158	7.82371571052632	9.77450492105263	8.35796086842105	9.21451672368421	8.240347	8.08654789473684	8.76859968421053	8.27004218421053	7.26698234210526	7.10207697368421	7.78090165789474	8.61539871052632	7.66366189473684	7.08861623684211	8.2998935	7.62457663157895	7.97297756578947	7.88366015789474	7.93293419736842	7.84016222368421	7.1501437631579	8.37531902631579	7.02851355263158	7.66818030263158
MOBKL2A	11.8120481842105	11.9474138684211	12.1405182105263	12.3310157105263	12.1905520263158	10.1839618947368	9.99555178947368	10.8351109473684	10.1037072368421	9.93128734210526	10.4988707631579	10.5109722368421	9.39524539473684	9.74051607894737	9.74371226315789	9.93214289473684	10.4311940526316	9.45804805263158	9.92075318421053	10.4931657631579	9.22365013157895	10.7361495263158	10.0954392894737	10.0532253421053	9.98194076315789	10.1815560526316	9.12119952631579	9.80522834210526	10.4287743157895	10.7317471578947	9.99457657894737	9.92154313157895	9.58020110526316	10.4046562631579	9.88184331578947	10.363952	9.97362039473684	10.5891176052632
TSPAN17	11.5817165	11.774687	10.8304722105263	12.3495647631579	11.7357524736842	11.0191298947368	9.55587297368421	9.60094465789474	9.98554489473684	9.59783718421053	9.51701810526316	9.73344318421053	9.33105630263158	9.357518	9.7412395	9.72435207894737	9.85211421052632	9.64637628947368	9.53297831578947	9.94467534210526	9.44828275	9.57261190789474	9.56344447368421	9.95681805263158	9.60971618421053	9.90654689473684	9.88363113157895	9.93920339473684	9.47979273684211	9.5148337631579	9.70031592105263	8.76403826315789	9.29971186842105	9.54181118421053	9.51973647368421	9.38727656578947	9.61510602631579	9.53297831578947
PTP4A2	11.8529853947368	12.8320109736842	12.5010264736842	11.9121901578947	12.0070205526316	10.1897543947368	13.0449296842105	13.2466873947368	13.2599906315789	12.9504101842105	13.0272987105263	13.2960780789474	13.0508653684211	12.6988665263158	13.2760320789474	12.7998653157895	12.9446399736842	12.8492993421053	13.3179709210526	13.1598944210526	12.8492993421053	13.1835266315789	13.2892786052632	13.1969002631579	13.0631797105263	13.1414096052632	13.4350023421053	13.0272987105263	13.2681139473684	12.9186426578947	13.2112990263158	12.9853392105263	12.8155255526316	13.1056175	13.2050037368421	13.1598944210526	13.1969002631579	13.0325085526316
UBE2M	11.9458527763158	12.0476757631579	12.0314423684211	12.0162716315789	12.4313600789474	10.3782569736842	10.7376082631579	10.6369068684211	11.0033262894737	10.7288996578947	10.6466702631579	10.7550369210526	10.4843606315789	10.8113876052632	10.5225474736842	11.3245579210526	11.0562574210526	10.6198512631579	11.0103558157895	10.8220930263158	10.3735035921053	10.9382782368421	10.7697410789474	10.6411925526316	10.7232920526316	10.4988707631579	10.5959811578947	10.3240916052632	10.8831679210526	10.8472265	10.8113876052632	10.6510632894737	10.1765156578947	10.5891176052632	10.3819580789474	10.6675031052632	10.5868598947368	10.7218983421053
EVI5L	11.7799446315789	12.6936858157895	11.6724439210526	12.1097398947368	12.3649392631579	11.0648916578947	7.92059886842105	8.34731297368421	8.13437027631579	7.89369034210526	8.15878515789474	8.26633046052632	7.804519	7.7097762368421	8.14538534210526	7.90393010526316	8.17515996052632	7.73153981578947	7.82249761842105	8.27979981578947	7.97697242105263	8.38035313157895	8.09865209210526	7.94976576315789	7.85236997368421	8.27548714473684	8.16393686842105	7.95804371052632	7.96743305263158	8.25336121052632	8.04734873684211	7.83202921052632	7.727629	8.22329765789474	7.93220192105263	8.21248548684211	8.46307963157895	8.33979136842105
AP1M1	12.6135592631579	12.5508351842105	12.7485066578947	12.5191311315789	12.2995858421053	8.52121013157895	10.1865116578947	10.7218983421053	10.2635437894737	9.98379705263158	10.1946424210526	10.3819580789474	9.78601042105263	9.52353557894737	10.0484090789474	10.1262997105263	10.3430145263158	9.71719065789474	10.0651419473684	10.2495340526316	9.41490471052632	10.4115278157895	10.161139	10.0727825526316	9.99829318421053	10.0698983684211	10.0492515789474	9.91342505263158	10.2195180526316	10.5611940526316	9.99829318421053	10.0638146842105	10.0175196052632	10.4588255526316	10.1561956315789	10.2558915	10.7641692631579	10.6051046315789
SPTBN1	12.0508483421053	12.5010264736842	12.3688103684211	11.5680205789474	11.1532979473684	11.9691614736842	7.63073376315789	7.92411842105263	7.8346352631579	7.78881332894737	7.85413692105263	7.91686611842105	7.63596864473684	7.64009613157895	7.73926163157895	7.24247038157895	7.47638742105263	7.79199964473684	8.49083876315789	7.33300194736842	7.49857309210526	7.66845368421053	7.62089657894737	7.68195034210526	7.65496139473684	8.04481344736842	8.05354036842105	7.64813768421053	7.29416021052632	7.97530286842105	8.54217784210526	8.06626963157895	7.95608836842105	8.64370677631579	8.07374185526316	8.21090839473684	8.11335455263158	7.67975153947368
RPL24	12.0042372368421	11.7829018947368	11.3728232894737	11.7552803157895	11.7773119473684	13.0449296842105	12.9564769473684	12.6325398421053	12.9793322368421	13.4190438421053	12.9124966052632	12.9564769473684	13.4562685	13.1969002631579	13.4046238421053	12.8320109736842	13.0029442631579	12.9504101842105	12.7732443421053	12.7041983157895	13.4046238421053	12.7578808421053	12.9124966052632	13.0325085526316	12.8597175526316	12.8155255526316	13.4562685	13.1835266315789	12.3156082631579	12.4574090263158	13.2760320789474	13.0272987105263	13.2466873947368	12.7834423157895	13.1835266315789	12.7732443421053	12.8492993421053	12.3199905789474
ACTN4	12.1131549736842	11.8032099210526	10.7232920526316	12.0600526315789	11.1035140526316	13.1651649210526	9.93084294736842	10.7347132105263	10.4157936842105	9.68434044736842	10.4975599210526	10.3083433421053	9.46017589473684	9.39689282894737	9.98017597368421	10.1140097105263	10.3041759736842	9.84215642105263	9.99457657894737	9.85824044736842	9.11249722368421	10.577592	10.0560826052632	9.90347951315789	10.8205543684211	10.7390028421053	10.1111667368421	9.36151284210526	10.762443	10.8187737368421	10.20819075	10.2728368684211	10.2189823157895	11.3283246578947	10.8413217894737	10.8085141315789	10.3315199473684	10.6267073026316
MED6	12.5559386842105	12.5982040263158	12.7781583947368	12.1875647105263	12.7781583947368	7.31260248684211	10.0081176052632	9.83882921052632	9.97081007894737	10.0417290789474	9.94544313157895	10.1712154473684	10.3441444473684	10.0775612894737	10.160255	9.91993407894737	9.67292	10.1885556578947	10.2645787894737	9.88443234210526	10.2677396578947	10.0132772894737	9.90843507894737	10.2782216842105	9.93340175	10.1144653552632	10.1902391842105	10.2098358157895	10.0522879210526	10.1140097105263	9.7247205	10.0551352105263	10.2206297894737	9.886879	9.85731926315789	9.81529523684211	10.4152547236842	10.2286779210526
RHOQ	11.9607608947368	13.0702568421053	13.0570982105263	11.9905600789474	12.1030753684211	7.53949877631579	12.0508483421053	11.5982933157895	11.6563311842105	12.0536323947368	11.7197720789474	11.8330409210526	11.5537761578947	11.6057263947368	11.7941183157895	11.4434444736842	11.6859789210526	11.7858067368421	12.0314423684211	11.4686305921053	11.8171869736842	11.5490937631579	11.4302884210526	12.1131549736842	11.5888308947368	11.7885229210526	11.8252066315789	12.2246037105263	11.4974183947368	11.6322224210526	12.3119345526316	11.7384514736842	11.5744719210526	11.4718964473684	11.522552	11.4974183947368	11.8642713157895	11.7885229210526
GPBAR1	12.1695208421053	12.7342548157895	10.8975984473684	12.0446709736842	11.0783852894737	11.0578607368421	10.1525388815789	9.87706493421053	10.0590473684211	9.44789852631579	9.51278568421053	10.0105110263158	9.87303047368421	9.47313406578947	10.1300374736842	9.71162052631579	10.1765156578947	10.6161840526316	10.1991229078947	10.2017011842105	8.8794865	10.0465767105263	9.77584389473684	9.7988207368421	9.86606694736842	10.1448931315789	10.1222989736842	10.2174848684211	9.97852221052632	9.70594368421053	9.84291239473684	9.51407610526316	9.24212273684211	9.77193955263158	9.66030697368421	10.3401177894737	10.2206297894737	9.79720381578947
HARS	11.9300924736842	11.8968457368421	12.3607324210526	11.8001243684211	12.0962772631579	10.5711835263158	8.92935565789474	9.61285805263158	9.34318194736842	9.18441634210526	9.35966697368421	9.48929531578947	9.05309415789474	8.79487473684211	9.59902853947368	8.99059555263158	9.24705568421053	8.70640063157895	9.16601017105263	9.21660044736842	8.88262113157895	9.53762072368421	9.34096439473684	9.31535007894737	9.26829210526316	9.25401240789474	9.14815478947368	9.22687063157895	9.64603068421053	9.39656210526316	9.49994231578947	8.99882422368421	8.94630231578947	9.42806005263158	9.32734421052632	9.12603668421053	9.36378005263158	8.89109565789474
FTHL7	12.6426503947368	12.0508483421053	12.1519931578947	12.0703300263158	12.0224031315789	11.8780377631579	14.2572514210526	14.2572514210526	14.1685121578947	13.9929218157895	14.4014412894737	14.0290940789474	13.9118180789474	14.4114301842105	13.9688438157895	14.6022278421053	14.2401707631579	14.2401707631579	13.8903267894737	14.2401707631579	13.9118180789474	14.4014412894737	14.2179081842105	14.0373033684211	14.1984841578947	14.2664069210526	14.0475763684211	13.8903267894737	14.5320508947368	14.2179081842105	14.0068271315789	14.2084345263158	13.9336425263158	14.0290940789474	14.1357279473684	14.3439911315789	13.8687306842105	14.0180185
AURKAIP1	11.9723724473684	12.0962772631579	10.6746558947368	12.4272486578947	11.9085118157895	9.97923339473684	11.2567581578947	11.4927235789474	11.4456119210526	11.4624326578947	11.2383576052632	11.6618822105263	11.2857811052632	11.3245579210526	11.4624326578947	11.2740499210526	11.8444918947368	11.4254842894737	11.6970391842105	11.5744719210526	11.1532979473684	11.5582726315789	10.9891288421053	11.4003646315789	11.1128212368421	11.4676664210526	11.1074122631579	11.3283246578947	11.0699626842105	11.3026228157895	11.6032456578947	11.2545480789474	11.2095298157895	11.1551687105263	10.9074798947368	11.2773194736842	11.2833805526316	11.1307628421053
BBS4	11.6185911578947	11.7168863947368	12.0193236578947	11.7885229210526	11.3000652105263	11.4787724210526	7.68195034210526	7.91781235526316	7.78304355263158	7.821781	7.89443585526316	7.86599771052632	7.72945073684211	7.26803234210526	7.78987289473684	7.31799396052632	7.5461792631579	7.76963031578947	7.61169776315789	7.76322896052632	7.63456925	7.78748460526316	7.76676765789474	7.87406342105263	7.63912521052632	7.81374114473684	7.80565536842105	7.95879444736842	8.04120022368421	7.8520687631579	7.8811705	7.81654771052632	7.60066818421053	7.60630413157895	7.69763838157895	7.54198039473684	7.73907826315789	7.47705534210526
HLA-A	12.4104691052632	11.8529853947368	11.1419179736842	12.8847896842105	12.8492993421053	13.4122456842105	14.5725312105263	14.6461535526316	14.6022278421053	14.6202822105263	14.7058539473684	14.6202822105263	14.8039697631579	14.6650245	14.7603409736842	14.8885457105263	14.8039697631579	14.8885457105263	14.6848073947368	14.8039697631579	14.6202822105263	14.6848073947368	14.5586405263158	14.6022278421053	14.6022278421053	14.5586405263158	14.7603409736842	14.8885457105263	14.8885457105263	14.7603409736842	14.7603409736842	14.8885457105263	14.7603409736842	14.8885457105263	14.5868551315789	14.7058539473684	14.7314417105263	14.4233255526316
SDF2L1	11.2073298684211	11.6268833684211	12.5508351842105	12.5884680526316	13.0029442631579	11.9723724473684	9.8037512631579	10.0406993947368	10.1765156578947	9.74206155263158	9.81200894736842	10.0358492894737	10.4709190394737	9.75927781578947	10.3187220263158	8.71480664473684	9.97470321052632	10.2297672105263	10.2940868552632	10.1083821052632	10.0570086842105	10.1140097105263	9.98554489473684	10.3675992631579	9.52159822368421	9.98877288157895	10.114921	10.3000435526316	9.80597131578947	9.96169903947368	10.348144	9.70100036842105	9.68156339473684	9.95959542105263	9.92242992105263	9.92776997368421	10.3628622105263	9.44374981578947
TRAPPC3	11.8355076578947	12.3040228684211	13.0124862105263	12.269603	12.3531075526316	8.82867352631579	9.72541886842105	9.84632773684211	9.7645142631579	9.8678652631579	9.8403525	9.68473252631579	9.92337481578947	9.40300927631579	9.83798642105263	9.68306242105263	9.64889928947368	9.77025518421053	9.75506102631579	9.36022686842105	9.81446223684211	9.68723881578947	9.65588773684211	10.0340393684211	9.52911302631579	9.70763944736842	9.7412395	9.74286184210526	10.0406993947368	9.9183155	10.2145711315789	9.7988207368421	9.43362463157895	9.69361352631579	9.45081426315789	9.50232468421053	10.0285978947368	9.89333326315789
AHNAK	12.0668171842105	11.9750917631579	12.9504101842105	11.5867307631579	11.2363094473684	12.7732443421053	11.2285330526316	11.3613357631579	11.6724439210526	10.8098742368421	11.0766502894737	11.2482023157895	11.1145660789474	10.4942285789474	11.0522525526316	10.6594656052632	10.9285876315789	10.8364991578947	11.1931745789474	10.7697410789474	11.4858131052632	11.0279656578947	11.2285330526316	11.5722242105263	11.6918507631579	11.0449928947368	11.8819943684211	11.3962690526316	11.4647041315789	11.4456119210526	11.0415822368421	11.0682792105263	11.3162712105263	11.4858131052632	12.0133527368421	11.5559934210526	11.7669033421053	11.6641985789474
HM13	12.0703300263158	11.2631059210526	12.3460711842105	12.2028122631579	12.7342548157895	11.4810196315789	8.83305684210526	8.72760486842105	8.8924687631579	9.34984994736842	8.74070284210526	8.72353286842105	9.19620118421053	9.13094610526316	8.33880526315789	8.42369847368421	8.35555942105263	8.752002	8.58391919736842	8.32289421052632	9.09129505263158	8.73667271052632	8.72698207894737	9.10661415789474	8.67281565789474	9.30067478947368	8.92774859210526	8.60552378947368	8.09931328947368	8.9891245	9.80163192105263	9.59540984210526	8.85219144736842	9.18042768421053	8.90168260526316	9.21139594736842	8.95916739473684	9.04915460526316
SOD2	12.5790318157895	10.9909540526316	11.5124478947368	12.2743214210526	12.5884680526316	12.1062963684211	13.7513759210526	13.7200917368421	12.8320109736842	13.0325085526316	13.8591990789474	13.5484567894737	12.9504101842105	13.0570982105263	13.0823441842105	13.3330624210526	13.5069944736842	13.1476571315789	13.4795498157895	13.7816260789474	12.9124966052632	14.5320508947368	13.8484717894737	13.3037901842105	13.3549708947368	13.3485038421053	11.5722242105263	12.7834423157895	13.6980023947368	13.6446078421053	12.9564769473684	13.5806698947368	13.5069944736842	12.5559386842105	12.7781583947368	12.9687926315789	12.5456746578947	13.0631797105263
ZDHHC1	12.381302	12.4148500263158	12.8433077368421	11.8092719736842	11.0484688421053	8.75528857894737	7.69620676315789	7.91434051315789	7.44066802631579	7.44143361842105	7.62017971052632	7.52156534210526	7.30552873684211	7.52290784210526	7.62786481578947	7.28572823684211	7.64601827631579	7.67222228947368	7.62610821052632	7.36555378947368	7.432085	7.61216810526316	7.34810205263158	7.60310822368421	7.3259065	7.48275763157895	7.54574221052632	7.63110840789474	7.55541607894737	7.26524922368421	7.67379209210526	7.45682407894737	7.30093142105263	7.28367	7.10077671052632	7.65741261842105	7.46586778947368	7.43625538157895
BCKDHA	11.8583242368421	11.9607608947368	12.3569937894737	11.7145148157895	11.8753188157895	12.3607324210526	9.41075505263158	9.862625	9.76347697368421	9.46811460526316	9.6166432368421	9.9365295	9.29425481578947	9.07689573684211	9.63241907894737	9.61399953947369	9.8037512631579	9.14294160526316	9.52353557894737	9.66030697368421	8.96995502631579	9.74371226315789	9.39524539473684	9.51813528947368	9.51611619736842	9.74600697368421	9.67688542105263	9.15202460526316	9.69568476315789	9.70763944736842	9.52911302631579	9.46316707894737	9.32197594736842	9.8643807368421	9.44125568421053	9.73344318421053	9.76942660526316	9.41178993421053
GNS	11.6641985789474	12.6374883947368	11.8092719736842	12.8958477368421	12.0536323947368	7.47806281578947	12.0418209473684	12.5790318157895	12.3460711842105	11.7858067368421	12.4454366052632	12.5982040263158	11.8444918947368	11.8001243684211	11.8197880263158	12.3199905789474	11.9873261578947	11.9539986578947	11.9152236578947	12.2430870263158	11.2264051315789	12.5313199736842	12.2503052894737	11.9244493421053	12.2391216315789	12.4740135526316	12.2141612105263	11.8937953421053	12.9564769473684	12.3199905789474	12.1553385263158	11.6083996315789	11.9057943421053	12.2357148684211	12.1875647105263	12.5741962631579	12.1062963684211	12.4313600789474
ABL1	12.8320109736842	12.6679238947368	12.6883605263158	12.5313199736842	11.8529853947368	7.27073997368421	8.00910313157895	8.32667034210526	8.31218392105263	7.83533773684211	8.04821459210526	8.41643178947368	7.70676619736842	7.46125707894737	8.09199455263158	7.70574835526316	8.07299834210526	7.64860007894737	8.07374185526316	7.87248615789474	7.45171607894737	8.32913334210526	8.06887436842105	8.13382389473684	7.9664855	7.99847707894737	8.13328627631579	7.96627810526316	8.10335321052632	8.22778544736842	8.15588973684211	8.01773002631579	7.94038118421053	8.67662969736842	8.32088078947368	8.22910984210526	8.17180826315789	7.97887431578947
RING1	11.6806047894737	11.6779699210526	12.8376597105263	11.8383584210526	11.8444918947368	11.1092431052632	10.1955182105263	10.7999694473684	10.5959811578947	10.4843606315789	10.5013387105263	10.8113876052632	10.429978	10.0727825526316	10.7608127894737	10.3441444473684	10.481951	10.2645787894737	10.5722694473684	10.3107332631579	10.1102220789474	10.53139	10.5501558421053	10.582748	10.3988531842105	10.762443	10.7218983421053	10.4035142894737	10.3771074210526	10.4735867368421	10.9125490526316	10.6198512631579	10.4622738157895	10.9074798947368	10.7949258684211	10.9267563157895	10.9335451578947	10.6609782631579
CIRBP	12.1946256842105	11.8937953421053	11.9121901578947	11.3123649210526	12.0252338421053	13.0272987105263	11.0798788157895	11.2588405526316	11.2740499210526	11.0716393157895	11.3183541315789	11.5582726315789	11.2363094473684	11.1815960526316	11.1056053157895	10.4669480789474	11.2116684473684	10.8143088157895	11.2116684473684	10.8657206052632	11.3941563684211	11.5316528157895	10.9302668157895	10.8642019210526	10.8487205526316	11.2200666578947	11.3263688421053	11.0758488947368	10.7218983421053	11.0309225	10.9092445526316	11.0798788157895	11.4115513947368	11.6806047894737	11.1275089736842	11.4026511052632	11.5982933157895	11.0309225
PSMB2	12.2468651052632	11.5722242105263	11.8001243684211	12.2246037105263	12.2246037105263	11.8968457368421	10.1348717105263	10.1685870657895	10.3498629473684	10.2098358157895	10.086689	10.1357265	10.1572007368421	9.96809286842105	10.5501558421053	10.2466392105263	10.4648075526316	10.3498629473684	10.1430991052632	10.2485539473684	9.99457657894737	10.2174848684211	10.1214481052632	10.2466392105263	10.0819871052632	10.2771956315789	10.1955182105263	9.61950253947368	10.0166633684211	10.0264238421053	10.5328467631579	10.2767137236842	10.2313472763158	10.2056914210526	10.2825586578947	10.2324254342105	9.85565752631579	9.75027586842105
ZBTB4	11.9842800789474	12.2178918421053	12.5056113157895	11.4410216315789	11.5490937631579	11.546547	9.94830065789474	10.2635437894737	10.2957191315789	9.99361205263158	10.3174293421053	9.83207163157895	10.0794847894737	9.79477371052632	10.5063715	9.77228071052632	9.87931197368421	9.98291318421053	10.3886641842105	9.49345505263158	9.92698328947368	10.0000996578947	10.314025	10.0551352105263	10.829141	10.3863203684211	10.6136478421053	9.52815930263158	10.3604638157895	10.1907239736842	10.3628622105263	10.5162104210526	10.5622534736842	11.0597476052632	10.9589647368421	10.7536588421053	10.2819881973684	10.0285978947368
SOX8	11.2814059736842	11.7721941052632	13.6716638421053	11.9085118157895	10.1252769210526	7.44279943421053	7.56995694736842	7.43694332894737	7.41088771052632	7.57874718421053	7.56605357894737	7.71589644736842	7.59992789473684	7.38121531578947	7.82035060526316	7.13309263157895	7.51306390789474	7.53383478947368	7.06633207894737	7.12739471052632	7.21029076315789	7.33300194736842	7.36957230263158	7.40618238157895	7.4332625	7.60127981578947	7.41569615789474	7.81611221052632	7.58428777631579	7.43382278947368	8.00595986842105	7.38769255263158	7.40123578947368	7.84306176315789	7.62952978947368	7.58832639473684	7.71747976315789	7.34101994736842
VPS41	11.6370955526316	12.1875647105263	11.3123649210526	12.4104691052632	11.8171869736842	8.38367928947368	10.4257947763158	10.0600895	10.1262997105263	10.2856132631579	10.3000435526316	10.3283022105263	10.3025774736842	10.4434753157895	10.3220350263158	10.5288472105263	9.76312025	10.4588255526316	10.3548147631579	10.0027267894737	10.1083821052632	9.70763944736842	10.3107332631579	10.6353021842105	10.5538298421053	10.5820673815789	10.3420241315789	10.2174848684211	10.1479332631579	10.4375811578947	10.3650526052632	10.4772527368421	10.3604638157895	10.3548147631579	10.3220350263158	9.96367355263158	10.3174293421053	10.4599272631579
TIMM17B	11.6893631578947	12.0314423684211	12.6771162631579	12.1768837631579	12.4823546315789	10.0977010526316	8.20497215789474	8.31316547368421	8.17839573684211	8.34760757894737	8.04821459210526	8.25835694736842	8.29962313157895	8.26090434210526	8.20092494736842	8.45052806578947	8.54855076315789	8.47303173684211	8.39836055263158	8.63434055263158	8.02282473684211	8.13051086842105	8.08833905263158	8.4370190131579	7.89896207894737	8.16067671052632	8.00737781578947	8.41227305263158	8.25498276315789	8.33953005263158	8.44596182894737	8.10656997368421	7.99629602631579	8.09256513157895	8.00118078947368	8.25835694736842	8.27867403947369	8.22561694736842
GTPBP2	12.1658340526316	12.0224031315789	12.0635905526316	11.8415889736842	11.9510900263158	12.4697979473684	7.26988410526316	7.19650946052632	7.28686339473684	7.13151955263158	7.20745257894737	7.08213546052632	7.12076860526316	7.28132898684211	7.31260248684211	7.49196842105263	7.29395610526316	7.64668202631579	7.34215452631579	7.27604026315789	7.02634868421053	7.24942944736842	7.23932735526316	7.07983875	7.42896302631579	7.38318534210526	7.23757886842105	7.38723240789474	7.68778576315789	7.26524922368421	7.15146275	7.24464642105263	7.189484	7.44143361842105	7.21109407894737	7.23736059210526	7.09765886842105	7.1774757368421
SLC12A9	11.101914	11.8878322105263	11.6110613684211	12.4740135526316	11.9394169473684	11.1966217631579	11.4434444736842	12.0314423684211	11.764073	11.6970391842105	12.1329937631579	12.0348954736842	11.3490383157895	11.4549561842105	11.101914	11.2341903421053	11.7032279736842	10.7845130657895	11.3728232894737	12.4189619736842	11.2651238157895	12.1329937631579	11.6242953684211	11.6006330526316	11.4695947631579	11.4368693684211	10.4516418947368	12.2319255789474	11.4003646315789	12.0962772631579	11.4389943421053	11.0866275526316	11.2073298684211	11.4323818684211	10.9891288421053	11.2631059210526	11.52621575	11.8753188157895
ACACB	12.9338810789474	13.4270596842105	11.3533248947368	11.6160505	11.1003447631579	10.2777086578947	8.08502253947368	8.46067836842105	8.08961771052632	7.95655122368421	8.03319215789474	8.58973218421053	8.01803490789474	7.66984936842105	8.20543573684211	7.6338987368421	8.01456921052632	7.81541171052632	8.08263278947368	8.05583665789474	7.63746596052632	7.86817792105263	8.27951760526316	8.004367	8.06048247368421	7.88823128947368	7.92194602631579	7.70078092105263	8.39536231578947	8.34837653947368	8.09094381578947	7.91332653947368	7.84811355263158	8.36792178947368	8.18776681578947	8.10453976315789	8.04628705263158	8.26457634210526
CDK10	11.0578607368421	11.3079565263158	10.3262123684211	12.2887343684211	12.3075504210526	9.6001885	8.88319528947368	9.57142705263158	9.70594368421053	9.47704568421053	9.68473252631579	9.84215642105263	8.69557875	8.77563176315789	9.63078368421053	8.44596182894737	9.47671671052631	8.83760821052632	9.17899002631579	9.32796344736842	9.03867207894737	9.6689682631579	9.36275776315789	9.76574994736842	9.5243305	9.69535171052632	9.39042871052632	9.77262186842105	9.69405927631579	9.65512214473684	9.73935764473684	8.9193455	8.94570839473684	9.83921430263158	9.59311028947368	9.10597263157895	9.54517873684211	9.29833410526316
NDUFA3	11.7332949736842	12.0348954736842	10.5749127105263	11.5411708684211	12.7041983157895	14.3439911315789	11.5198742105263	11.2463763157895	11.8032099210526	11.774687	11.9057943421053	11.1451369736842	11.8299807894737	12.1985552631579	11.8627897368421	12.1131549736842	11.764073	11.5340212368421	11.7251587105263	11.1435304473684	11.9842800789474	11.1451369736842	11.6032456578947	11.7552803157895	11.7885229210526	11.5316528157895	11.7941183157895	10.8534865526316	11.2383576052632	11.2960410263158	12.1257138157895	11.6702018421053	11.5794071315789	11.7941183157895	11.7669033421053	11.4456119210526	11.5294411842105	11.0682792105263
GATAD2A	11.8503888421053	11.8583242368421	12.2659288421053	12.4786294210526	11.6213464736842	10.3220350263158	10.363952	10.8900621315789	10.6552299210526	10.4455724473684	10.7288996578947	10.5855645789474	10.13628425	10.2258468947368	10.3315199473684	10.8750777105263	10.7837938947368	10.0736016842105	10.2623747105263	10.6870589473684	10.0386310526316	10.9023505263158	10.6051046315789	10.4276823421053	10.5212422105263	10.6979018947368	10.0937161315789	10.0158542894737	11.4525631578947	10.7641692631579	10.2526019736842	10.1681273684211	10.1222989736842	10.7852322368421	10.3401177894737	10.5000741315789	10.3335318684211	10.5562207894737
NAG18	12.0070205526316	12.1519931578947	11.1896477894737	11.7307558684211	12.0635905526316	12.0931883684211	14.1779478947368	14.3439911315789	14.3340185263158	14.2478824210526	14.3242288157895	14.3340185263158	14.1471342894737	14.2084345263158	14.4335009736842	14.1025542631579	14.2869618157895	14.2179081842105	14.3148984473684	14.2478824210526	14.3242288157895	14.1576378947368	14.1576378947368	14.2401707631579	14.2768937894737	14.3051119473684	14.2084345263158	14.5725312105263	13.8004152105263	14.3793035263158	14.1984841578947	14.3242288157895	14.1779478947368	14.7603409736842	14.5725312105263	14.6848073947368	14.2768937894737	14.4444667631579
RBPMS2	12.3273886842105	12.7190206842105	13.0124862105263	11.2621275	10.3771074210526	9.23957805263158	7.53131656578947	7.68084542105263	7.46452344736842	7.59454067105263	7.41539231578947	7.49752976315789	7.29468557894737	7.85738989473684	7.69841939473684	8.26257832894737	7.67660968421053	7.89157369736842	7.88213142105263	7.77364086842105	7.44901026315789	7.97297756578947	7.63176757894737	7.38881847368421	8.12492107894737	8.12272068421053	7.56290155263158	7.22025171052632	8.03119097368421	7.58408360526316	7.24073228947368	7.61727189473684	7.58408360526316	7.50943215789474	7.55982786842105	7.58098130263158	7.34008276315789	7.3958915
COX7C	12.3075504210526	11.885145	11.9184071578947	12.0102291578947	12.2615982894737	10.6288992894737	12.2961557368421	11.9691614736842	11.9300924736842	12.8320109736842	11.9361145263158	11.8383584210526	12.8958477368421	12.7530080263158	12.9564769473684	12.3531075526316	12.2503052894737	12.3199905789474	12.2246037105263	12.1366641578947	13.021397	11.6618822105263	12.7140905789474	12.7342548157895	11.5436828684211	10.6369068684211	12.7834423157895	12.5010264736842	11.4456119210526	10.8220930263158	12.3495647631579	12.5456746578947	12.5508351842105	10.6817520263158	11.3703164210526	11.0648916578947	11.52621575	10.6466702631579
CEBPB	11.9044281447368	11.9057943421053	12.3119345526316	11.6185911578947	11.4577525789474	10.5489129210526	13.2325300526316	13.2179172894737	13.1414096052632	12.7041983157895	13.2821121842105	13.4270596842105	13.0570982105263	12.8958477368421	12.5884680526316	13.0631797105263	13.2249322894737	12.8047581842105	13.0823441842105	13.8396699473684	12.6626412631579	13.5399469736842	13.2249322894737	13.0942418157895	12.9394991842105	13.0154440789474	12.8801081315789	13.5890876842105	13.7606276842105	13.3839508947368	12.5056113157895	12.8047581842105	13.1056175	12.6679238947368	12.6829444473684	12.9070007105263	12.9014198684211	13.4190438421053
EPAS1	12.3460711842105	12.5935502105263	10.5983993684211	12.1162335	11.0522525526316	9.85211421052632	7.34676944736842	6.90294706578947	7.16811318421053	7.06472436842105	7.37377773684211	7.47976240789474	7.17976573684211	7.06797836842105	6.94826989473684	7.24579952631579	7.37240815789474	7.32266965789474	7.24579952631579	7.31712019736842	7.04758960526316	7.15212153947368	7.18459636842105	7.18253310526316	7.52821422368421	7.31758013157895	7.02023539473684	7.0759624868421	7.14108863157895	7.25345727631579	7.06914613157895	7.30337555263158	7.13742863157895	7.09075760526316	6.97507694736842	6.99456960526316	6.93745511842105	7.24159747368421
FLNB	12.3898397105263	11.6032456578947	11.2036680789474	11.5176532105263	11.3305219210526	13.3616427631579	8.22346425	8.53156526315789	8.25988021052632	8.0491300131579	8.81288165789474	8.70492194736842	8.15751973684211	7.70344613157895	8.52315892105263	7.78952665789474	8.2998935	7.76820877631579	8.31381418421053	7.68642634210526	8.29062796052632	8.3584957631579	8.37628268421053	8.54408364473684	8.4899125	8.41738902631579	8.3567637368421	7.97866140789474	8.39013518421053	8.46729121052632	8.45486884210526	8.39153818421053	8.27181732894737	8.76403826315789	8.21277063157895	8.26380181578947	8.57972194736842	8.19736605263158
RAB11B	12.4148500263158	11.8171869736842	11.8475182105263	11.9184071578947	12.0348954736842	12.4406009210526	7.26056436842105	7.13710113157895	6.99521811842105	6.97582486842105	7.0200057368421	7.05489981578947	6.98385239473684	7.66984936842105	6.96871472368421	7.40070286842105	7.10447805263158	7.30927089473684	7.02488552631579	6.89043289473684	6.95649607894737	7.08323692105263	6.95979389473684	7.08309389473684	7.85360259210526	7.21952753947368	7.28132898684211	6.77505603947368	6.75895985526316	7.2546692368421	7.44418321052632	7.46166689473684	7.30722477631579	7.58703959210526	7.46804517105263	7.43440265789474	6.98446639473684	7.030088
AK3	12.0193236578947	12.1905520263158	11.764073	12.0772503684211	12.1836733157895	10.2728368684211	9.28193365789474	9.00173623684211	8.86408818421053	8.973178	9.03478484210526	8.84073334210526	9.23862527631579	9.41295871052632	9.41359168421053	9.11768134210526	9.09809331578947	9.12496763157895	9.24411568421053	9.2309495	9.49628031578947	8.98065631578947	9.37020831578947	9.33076542105263	8.94825171052632	8.83657286842105	9.31301407894737	9.33410081578947	9.11416552631579	8.75871155263158	8.98517581578947	9.19924565789474	9.32303334210526	8.59852076315789	8.804985	8.48685578947368	9.28418784210526	8.72633202631579
ANGEL2	11.9044281447368	11.9361145263158	10.9285876315789	12.3075504210526	11.8937953421053	9.21984497368421	9.84215642105263	9.28638781578947	9.66748078947368	9.84327043421053	9.39984807894737	9.82785778947368	10.0140772368421	9.96897392105263	9.99361205263158	9.54949942105263	9.38229476315789	10.0574906315789	9.82054051315789	9.79809110526316	10.3187220263158	9.4747765	9.96049642105263	10.1111667368421	9.67448855263158	9.15517703947368	10.2076949736842	10.5787654736842	9.46017589473684	9.29488152631579	9.36545902631579	9.52200655263158	9.81773894736842	8.92065523684211	9.51657652631579	9.0334845	9.7247205	9.27987402631579
POLDIP3	11.9691614736842	11.4647041315789	11.8288026184211	12.2391216315789	11.6724439210526	11.3770422105263	9.88616139473684	10.2017011842105	10.0221635263158	10.0551352105263	10.2236261842105	9.98834686842105	10.0437031315789	9.75067826315789	10.1632753947368	9.8704622368421	10.160255	9.97416180263158	10.3568998157895	9.98108002631579	9.94921244736842	9.78112563157895	10.1732276052632	10.1774778684211	10.0660436315789	10.1102220789474	9.93295839473684	9.96049642105263	10.5340721578947	10.3988531842105	10.1177210263158	9.88770928947368	9.93832718421053	10.2145711315789	9.65938065789474	10.1726885526316	10.1489645526316	10.2383236578947
CD99L2	11.9215193947368	12.4353803157895	12.4697979473684	11.6242953684211	11.9809385263158	9.18933368421053	9.60805828947368	10.2814177368421	10.0908058684211	9.80786460526316	9.93749618421053	10.0406993947368	9.67783844736842	9.4639027631579	9.85980568421053	9.78721440789474	9.77364952631579	9.68079936842105	10.1140097105263	10.2118708947368	9.27522368421053	10.0551352105263	9.9365295	9.92242992105263	9.91125989473684	9.81621444736842	10.0579725789474	9.81446223684211	10.1272254736842	10.2318668157895	9.93214289473684	9.66944385526316	9.6124975	10.2856132631579	10.0763956052632	9.91732265789474	10.0202735	9.88011939473684
C17orf70	11.4210349210526	11.5537761578947	12.0735159736842	11.3513611052632	11.8197880263158	13.0095283421053	9.81200894736842	10.4813491184211	10.1053943684211	10.1535247894737	10.1092105789474	10.2297672105263	9.92514865789474	9.49994231578947	10.0246819473684	9.85301060526316	10.1262997105263	9.37883571052632	10.1469434473684	9.94728155263158	10.0551352105263	9.87523963157895	10.0513027368421	10.4006553552632	10.0688715789474	10.0980995526316	10.2098358157895	10.3615226842105	9.89601918421053	10.0254841578947	10.4305860263158	9.83959939473684	9.4832947368421	10.2247482368421	9.9356435	10.1242543157895	10.4703994736842	9.96771439473684
SIPA1	10.9802098421053	11.3435107894737	11.1666482105263	12.2319255789474	12.0668171842105	11.8997927105263	10.5162104210526	11.2718938157895	11.0365622894737	10.3863203684211	11.0921206052632	11.1344760263158	10.0085950526316	9.83045531578947	10.7797386315789	10.5463824736842	11.2875686842105	9.64094515789474	10.4333053684211	11.2003584210526	9.691098	11.3703164210526	10.6397541842105	10.8783530263158	10.4832060263158	10.7592923157895	9.81851507894737	10.8657206052632	11.1435304473684	11.409232	10.4540360789474	10.0838697105263	9.92776997368421	10.5275203947368	10.3420241315789	10.5841914210526	11.0783852894737	11.0648916578947
HLA-DRA	12.9504101842105	11.8558801315789	9.89333326315789	12.8102406052632	11.8558801315789	12.1192438157895	14.1685121578947	13.5069944736842	13.4190438421053	13.3402872368421	13.4562685	13.6446078421053	13.7513759210526	13.3330624210526	14.0687405526316	13.5642149210526	13.3839508947368	14.2478824210526	13.7606276842105	13.5149596842105	13.6052839473684	14.0578754473684	14.0578754473684	13.8798669473684	13.6533568421053	13.9226386578947	14.3548857105263	13.688407	14.1357279473684	13.6980023947368	13.8687306842105	13.9118180789474	14.2951223157895	13.4190438421053	13.8484717894737	14.1139846842105	13.6980023947368	13.688407
UBE2D3	11.9121901578947	11.5514691052632	12.1695208421053	11.6370955526316	12.2062241052632	10.3841734210526	12.7386316842105	11.7609278684211	12.4104691052632	12.1366641578947	12.2028122631579	12.2430870263158	11.9634314473684	12.6173648421053	12.1097398947368	12.8958477368421	12.2468651052632	12.5010264736842	11.9030619473684	12.2246037105263	12.3735202631579	12.3987462631579	12.3851047368421	12.2430870263158	12.3199905789474	12.144258	12.4353803157895	12.269603	12.1030753684211	12.1627592368421	11.9085118157895	12.3388268684211	12.5143272631579	12.0807242105263	12.3649392631579	12.0931883684211	12.2961557368421	12.3234445
C21orf2	11.387631	11.7197720789474	11.5045843684211	11.4905268947368	11.5962147631579	12.6473472105263	8.56208757894737	9.39858757894737	8.54855076315789	9.00394702631579	8.93134313157895	8.88728194736842	8.39744498684211	8.20593589473684	9.07941718421053	7.90922555263158	8.78458302631579	7.84679773684211	8.64818307894737	8.84254005263158	8.43158163157895	8.87740093421053	8.58657734210526	8.99524228947368	8.6585915	9.01513113157895	8.39013518421053	8.77983286842105	8.72490902631579	9.03082394736842	8.91563660526316	8.38924319736842	8.26633046052632	9.09641771052632	8.71851644736842	8.84097947368421	9.101701	8.81108223684211
RNMTL1	11.6779699210526	12.2961557368421	11.8383584210526	12.2178918421053	11.8252066315789	9.76852884210526	8.84721571052632	9.09529834210526	8.86548311842105	8.85358181578947	8.7982435	8.75229518421053	9.07316536842105	8.46533134210526	9.12089828947368	8.69830052631579	8.95161136842105	8.77335357894737	8.88902131578947	8.77509421052632	8.717932	8.76979734210526	8.8057397368421	9.03023155263158	8.67689105263158	8.87707813157895	9.00423297368421	8.97426244736842	8.72940297368421	8.70747613157895	9.10367818421053	8.97769996052632	8.68167402631579	8.94723467105263	8.80870210526316	8.98811336842105	8.96395905263158	8.70690139473684
SCRIB	12.0383234473684	12.4494552894737	12.6729151315789	12.2503052894737	12.1593008421053	7.09058597368421	7.92891878947368	8.75438947368421	8.48143357894737	8.02106498684211	8.38765244736842	8.55632640789474	7.84886832894737	7.74643539473684	8.33616318421053	7.85118397368421	8.51229098684211	7.69975721052632	8.03243360526316	8.28791190789474	7.70676619736842	8.52283360526316	8.24291118421053	8.11389710526316	8.26633046052632	8.35796086842105	7.97500760526316	8.23955017105263	8.46447531578947	8.53998871052632	7.97482890789474	8.11970598684211	8.04821459210526	8.68262407894737	8.43443313157895	8.56066730263158	8.58258215789474	8.61084510526316
PFN1	11.6563311842105	11.8503888421053	12.6626412631579	12.1257138157895	11.8780377631579	11.0541944473684	14.0373033684211	14.2179081842105	14.1576378947368	13.9455623684211	14.0790903157895	14.1025542631579	13.8903267894737	13.5723503947368	13.8687306842105	13.7816260789474	14.2768937894737	13.5978302631579	14.3242288157895	13.9814147368421	13.5890876842105	14.1779478947368	13.9016697631579	13.9688438157895	13.9226386578947	14.2401707631579	13.9455623684211	13.8798669473684	14.1139846842105	14.1025542631579	13.8396699473684	13.8903267894737	13.9226386578947	14.0180185	13.9814147368421	14.0290940789474	14.4233255526316	14.1779478947368
NCSTN	11.7523427105263	11.3770422105263	11.0834344210526	11.9573746052632	12.0102291578947	13.4715869736842	10.4529934736842	10.7852322368421	10.8624084473684	10.2612599210526	11.1855887894737	11.2383576052632	10.1168099473684	10.3031057105263	10.0775612894737	10.2189823157895	10.2247482368421	9.96212502631579	10.3410747368421	10.6111851052632	9.7914337631579	11.2341903421053	10.6817520263158	10.5802140263158	10.6211737894737	10.8380983421053	10.0502809736842	10.6235659736842	11.0066553947368	11.0766502894737	10.0847365263158	9.99457657894737	10.2728368684211	10.7550369210526	10.3345380789474	10.6148217105263	10.7671494473684	11.0229554210526
RBM39	11.4230831052632	11.7005718421053	10.8351109473684	11.2718938157895	11.9873261578947	11.5176532105263	9.1446275	9.60417036842105	9.64802784210526	9.77496905263158	9.54181118421053	9.35630231578947	9.15281410526316	8.98286818421053	8.87037614473684	9.04643477631579	9.08203205263158	9.58511718421053	9.98554489473684	9.21851121052632	8.87373786842105	9.37537039473684	10.2277441052632	9.69896281578947	9.38763823684211	9.49628031578947	9.89333326315789	9.26453371052632	10.2530985657895	9.70422686842105	10.0595684342105	9.72082273684211	9.46919160526316	9.77670781578948	9.65297031578947	9.4556737631579	9.41148523684211	9.17271560526316
FXYD5	11.7425365131579	11.3941563684211	12.854832	12.144258	11.5018741578947	11.4525631578947	12.1593008421053	12.3119345526316	12.3427698947368	12.4786294210526	11.9937751842105	12.5559386842105	12.4189619736842	12.0162716315789	12.1985552631579	12.3273886842105	12.5840320526316	11.5962147631579	12.4272486578947	11.9184071578947	12.4915318157895	12.2357148684211	11.9905600789474	12.5699491578947	12.5010264736842	12.6374883947368	12.6578477894737	12.0635905526316	11.8383584210526	12.3495647631579	12.5741962631579	12.2743214210526	11.9272352368421	12.1593008421053	12.4406009210526	12.4868432105263	12.8155255526316	12.0807242105263
HBA2	11.2056439210526	12.4611489736842	8.92433713157895	10.1681273684211	10.7726199473684	14.1025542631579	14.5067085526316	14.7314417105263	14.7058539473684	14.4538396315789	14.8885457105263	14.4335009736842	14.4014412894737	14.4233255526316	14.5320508947368	14.6461535526316	14.4738614210526	14.6848073947368	14.4233255526316	14.5868551315789	14.7058539473684	14.7603409736842	14.6202822105263	14.6461535526316	14.8885457105263	14.7603409736842	14.6461535526316	14.5435523421053	14.4014412894737	14.4114301842105	14.6848073947368	14.5725312105263	14.6022278421053	14.6202822105263	14.5320508947368	14.7314417105263	14.8885457105263	14.8885457105263
SH3BGRL3	12.1097398947368	11.1646617368421	12.9394991842105	11.8583242368421	12.0807242105263	11.6588260526316	12.4574090263158	12.1553385263158	12.4786294210526	12.5359823157895	12.2062241052632	12.0252338421053	12.5559386842105	13.1766323684211	12.7834423157895	13.2527304473684	12.8847896842105	12.8899524736842	12.6679238947368	12.1162335	12.4969425263158	12.4868432105263	12.5098176842105	12.1802486578947	12.8492993421053	12.7297267894737	12.6679238947368	11.6242953684211	13.0449296842105	12.4064721578947	12.9186426578947	12.6325398421053	12.6228352631579	12.9070007105263	12.8801081315789	12.7885522105263	12.2430870263158	12.1192438157895
FAM96B	12.3156082631579	11.5982933157895	11.6563311842105	11.0834344210526	11.9750917631579	13.3251909473684	9.51565586842105	9.29365	9.58203052631579	9.51278568421053	9.22098784210526	9.56268986842105	9.66608902631579	9.60728918421053	9.37883571052632	9.41075505263158	9.57866757894737	9.62543981578947	9.44789852631579	9.75336573684211	9.64846356578947	9.39656210526316	9.48727952631579	9.63525709210526	9.18637517105263	9.33479231578947	9.4011875	9.87564263157895	9.5267985	9.33205915789474	9.44866697368421	9.23697581578947	9.34408675	8.85266621052632	9.33479231578947	9.11416552631579	9.75927781578947	9.43264090789474
TAF1C	11.8753188157895	12.2357148684211	12.7140905789474	11.8878322105263	12.1294606315789	8.58226142105263	9.77830053947369	10.3410747368421	10.4807472368421	10.2837024473684	10.1916935263158	10.3162151052632	10.0611001578947	9.82247742105263	10.4529934736842	9.76781944736842	10.1712154473684	9.51565586842105	9.78915744736842	9.9183155	9.97362039473684	10.3782569736842	10.3518888684211	10.2762318157895	10.5063715	10.4157936842105	10.6579933684211	9.98919889473684	10.3498629473684	10.3052799210526	10.3356151842105	10.1520186578947	9.7988207368421	10.7754211842105	10.5660392631579	10.3830442105263	10.6817520263158	10.5599153684211
ANTXR1	12.6988665263158	12.3945578947368	12.8273299210526	11.5093528684211	11.0505553684211	7.99453386842105	7.49672131578947	7.36427534210526	7.73337313157895	7.42696	7.32353925	7.61480163157895	7.37240815789474	7.06982931578947	7.45060213157895	7.49615801315789	7.63090905263158	7.53541546052632	7.15975910526316	7.40070286842105	7.25853971052632	7.42553034210526	7.34101994736842	7.15385313157895	7.35067297368421	7.36245594736842	7.36673973684211	7.33149803947368	7.727629	7.48208792105263	7.62475711842105	7.30183031578947	7.34676944736842	7.63912521052632	7.39477618421053	7.79045802631579	7.31089676315789	7.84548484210526
TOP3A	10.7505808157895	11.5794071315789	11.2463763157895	11.9244493421053	12.0383234473684	10.5611940526316	9.26453371052632	9.83045531578947	9.51145110526316	9.81529523684211	9.54870255263158	9.87181405263158	9.06053909210526	9.14165007894737	8.7232762631579	9.04126360526316	8.68529918421053	8.94317313157895	9.4011875	9.310478	8.86043869736842	9.94651552631579	9.25873707894737	9.56039955263158	9.48786352631579	9.58132430263158	9.04915460526316	9.14658313157895	9.05489847368421	9.42601778947368	9.95420152631579	9.65051705263158	8.97622242105263	9.91125989473684	9.22365013157895	9.68434044736842	9.51070086842105	9.73971242105263
TAX1BP1	11.9750917631579	11.7094078157895	11.9330320789474	12.0869139736842	12.0869139736842	11.4741228421053	11.2857811052632	11.5072277894737	11.3283246578947	11.2056439210526	10.8816438947368	11.4525631578947	11.2482023157895	10.9769750263158	11.2505018947368	11.4280211842105	11.5559934210526	11.2323249210526	11.1608476052632	11.2383576052632	10.7935820526316	11.1419179736842	11.2875686842105	11.3325859736842	10.5300805789474	10.5635398421053	11.1128212368421	11.2545480789474	10.7021660263158	10.5212422105263	10.9785276315789	11.3703164210526	11.0259704736842	10.2803804473684	10.3430145263158	10.3580400526316	10.5635398421053	10.6979018947368
RHBDF2	11.764073	11.1608476052632	10.0717915	13.6622144210526	14.0180185	7.28686339473684	9.99055448684211	9.886879	10.0651419473684	9.51931214473684	10.1140097105263	9.95000089473684	9.75027586842105	9.41359168421053	10.2607676052632	10.0254841578947	9.89773526315789	10.0285978947368	9.867026	10.7481281184211	9.66819234210526	10.4168602894737	9.76347697368421	9.82008878947368	9.8513935	10.160255	9.44681082894737	10.5300805789474	10.4540360789474	10.5599153684211	9.69821721052632	9.57866757894737	9.5969017631579	9.99829318421053	9.98467823684211	10.1300374736842	10.2612599210526	10.3498629473684
FAM53C	11.6032456578947	11.9510900263158	11.6588260526316	11.7799446315789	12.269603	9.19130113157895	10.6773728421053	10.9837626578947	10.7521673157895	10.4965271842105	10.9891288421053	11.2084298421053	10.0076401578947	10.5406607368421	9.77792542105263	10.2782216842105	10.8900621315789	10.0492515789474	10.3052799210526	11.3513611052632	10.0295360526316	11.7251587105263	10.8501891578947	10.6552299210526	10.5150305526316	10.6111851052632	9.14040081578947	10.762443	11.7442076842105	11.2200666578947	10.3750320789474	10.1700557105263	10.0727825526316	10.5401202105263	10.0132772894737	10.4142087105263	10.4504886052632	11.0127702236842
NFX1	11.4477761842105	11.8147881052632	11.4434444736842	12.3945578947368	12.4740135526316	9.21283334210526	8.48143357894737	8.61364421052632	8.52369507894737	8.57450721052632	8.72401076315789	8.47243415789474	8.9353397631579	8.56730018421053	8.78837571052632	8.29335844736842	8.15358096052632	8.67902069736842	8.66139553947368	8.32696078947368	9.08203205263158	8.40993302631579	8.48281834210526	8.47625160526316	8.51613457894737	8.79623239473684	8.79623239473684	8.44813775	8.23724781578947	8.47157515789474	8.80165202631579	8.8550737368421	8.97221026315789	8.93248107894737	8.87772373684211	8.708022	8.65334989473684	8.68427640789474
NSUN5	11.8299807894737	11.8383584210526	11.5680205789474	11.7694437105263	12.4232616842105	11.8032099210526	8.6803635	9.22628397368421	9.04730821052632	9.07316536842105	9.37750981578947	9.23229281578947	8.85579590789474	8.75042355263158	9.25652292105263	8.85847455263158	9.27987402631579	8.41544110526316	8.76053876315789	8.77362769736842	9.15007265789474	8.86886826315789	8.89279423684211	8.99818478947368	9.15758169736842	9.20993805263158	9.10715918421053	8.83829757894737	9.00394702631579	9.04192768421053	9.45499952631579	9.07175042105263	8.76199	9.63830326315789	9.16565555263158	9.32941771052632	9.03753682894737	9.04021568421053
CPSF1	11.1501622894737	11.4525631578947	12.3945578947368	12.1405182105263	12.3898397105263	11.1399891842105	8.29904496052632	8.81473822368421	9.13812086842105	8.575362	8.77481261842105	9.19924565789474	8.08635136842105	7.82371571052632	8.47322810526316	8.22484461842105	8.77208547368421	7.97273855263158	8.36593740789474	8.76832986842105	8.34001917105263	9.25617003947368	8.60301534210526	8.49715157894737	8.47062544736842	8.586823	8.60769642105263	8.95257444736842	8.70883457894737	8.54053871052632	8.61818534210526	8.21853907894737	7.69651115789474	8.99196947368421	8.20203234210526	8.60857447368421	8.63084271052632	8.88697423684211
UBC	11.9873261578947	11.4210349210526	12.0901985526316	11.6448008684211	11.4974183947368	13.1056175	14.5183816578947	14.6650245	14.4444667631579	14.1685121578947	14.5586405263158	14.6461535526316	14.2179081842105	14.2768937894737	14.3793035263158	14.2951223157895	14.4014412894737	14.1251589736842	14.0790903157895	14.4335009736842	13.7697896842105	14.6650245	14.5435523421053	14.3668861578947	14.4014412894737	14.6022278421053	14.3439911315789	14.2768937894737	14.5868551315789	14.6202822105263	14.2768937894737	14.3793035263158	14.3548857105263	14.5586405263158	14.5183816578947	14.6650245	14.5725312105263	14.6022278421053
MNT	11.7066313684211	11.7799446315789	12.4611489736842	11.9272352368421	11.9152236578947	8.85018839473684	9.7955515	10.0838697105263	9.55921018421053	10.0085950526316	9.41148523684211	9.65051705263158	9.6166432368421	9.38023210526316	9.42562107894737	9.60178628947368	9.91549697368421	9.39007969736842	10.2979680526316	9.59945968421053	9.72541886842105	9.79111842105263	9.73532992105263	9.86944328947368	9.83377592105263	10.1744098421053	9.67372673684211	9.78283665789474	10.0323637368421	10.2890355526316	10.3335318684211	10.0027267894737	9.79640947368421	10.6466702631579	9.77025518421053	10.2782216842105	10.0344937763158	9.91549697368421
LMO4	11.4927235789474	11.8726200526316	11.1703227105263	12.4189619736842	12.9310385789474	9.52118989473684	10.2505027631579	9.50363218421053	9.41910136842105	10.2825586578947	9.64603068421053	9.4755757631579	10.4574468947368	10.577592	9.66646726315789	9.95502605263158	9.4714147368421	11.1236664473684	10.6411925526316	9.95302347368421	10.6161840526316	9.44228715789474	9.84291239473684	9.88443234210526	10.0638146842105	10.429978	10.5512624736842	9.63317042105263	9.75667736842105	9.92616239473684	10.2424116842105	10.5475306578947	10.4168602894737	10.2707799736842	10.4410289210526	10.26295925	9.70724880263158	9.75927781578947
PPP2R2D	11.5316528157895	11.6893631578947	11.2814059736842	11.8197880263158	11.8669724210526	10.3909702368421	8.9646554868421	9.14981285526316	9.1679077631579	9.18866468421053	9.25168797368421	9.34750007894737	9.07745952631579	9.14437073684211	9.12867344736842	9.18734223684211	9.24844644736842	9.0244845	9.02998194736842	9.30173286842105	9.3030542368421	9.22164607894737	9.16251557894737	9.2288747368421	9.18042768421053	9.26517902631579	8.93667889473684	8.95732907894737	9.35966697368421	9.30067478947368	9.00083876315789	9.19444381578947	9.06697073684211	9.38023210526316	9.01769236842105	9.06909339473684	8.88622592105263	9.22494344736842
NOL6	11.7307558684211	11.7471517894737	12.6936858157895	11.764073	12.1097398947368	9.8766065	9.11221660526316	9.5403412631579	9.46846097368421	9.42601778947368	9.52200655263158	9.43481115789474	9.26599021052631	8.88290821052632	9.68650289473684	9.13895521052632	9.35055071052632	8.90894538157895	9.22335073684211	8.93272811842105	9.028529	9.32662171052632	9.4011875	9.44443157894737	9.41490471052632	9.40817284210526	9.50395890789474	9.28129528947368	9.12526414473684	9.41700081578947	9.46630723684211	9.25369702631579	9.09581644736842	9.86170263157895	9.56714931578947	9.65868421052632	9.51657652631579	9.28418784210526
PTGES2	11.1588922368421	11.8909126052632	11.4368693684211	12.0383234473684	12.1519931578947	9.57866757894737	8.56100042105263	9.08608582894737	8.97341953947369	8.54855076315789	8.74441265789474	8.54591061842105	8.58514207894737	9.01842734210526	8.97119581578947	8.78380007894737	8.85694852631579	8.62015681578947	8.6173512368421	8.53430719736842	8.58657734210526	8.55433657894737	8.76740865789474	8.75727102631579	9.07503413157895	9.05031326315789	8.89578728947368	8.3682105	8.19567828947369	8.54535910526316	9.17593336842105	8.84488313157895	8.90103218421053	9.028529	8.79259247368421	8.93297515789474	8.83431239473684	8.26330428947368
EHD1	10.6675031052632	11.5888308947368	11.9442916842105	11.9723724473684	11.0415822368421	10.5787654736842	11.9905600789474	12.3199905789474	12.0133527368421	11.3831637631579	12.4406009210526	11.9607608947368	11.2505018947368	11.4160302894737	11.3026228157895	11.8415889736842	11.4810196315789	11.2116684473684	11.8937953421053	12.1192438157895	11.4230831052632	12.3273886842105	11.6322224210526	11.6213464736842	12.0193236578947	11.9661998684211	11.3453291315789	11.7251587105263	11.7094078157895	12.3898397105263	12.0162716315789	11.5250568684211	11.4003646315789	11.7120143947368	11.5411708684211	11.8092719736842	12.0383234473684	12.0772503684211
PEA15	11.6588260526316	12.3851047368421	12.1329937631579	12.0536323947368	11.8355076578947	8.52814828947368	10.2067494736842	9.74685552631579	9.98291318421053	9.98151039473684	9.54949942105263	10.2021501973684	10.0669409736842	10.1996788157895	10.2108657105263	10.0775612894737	10.1357265	10.4853127105263	10.3825011447368	10.0123790789474	10.0238233684211	9.76781944736842	10.1387785263158	9.96897392105263	9.76276352631579	9.96049642105263	10.3476193947368	9.97664652631579	10.1168099473684	9.5573817631579	9.64889928947368	9.8234472631579	10.0037403157895	9.73133513157895	9.77716102631579	10.0037403157895	9.95000089473684	9.78200823684211
HMGCL	10.8364991578947	12.4232616842105	10.8487205526316	11.5630707368421	11.6671566842105	10.9929188684211	7.83555468421053	8.01653851315789	7.78502753947368	8.07269194736842	8.03741325	7.94494802631579	7.80290467105263	7.82721623684211	7.98657697368421	7.60898289473684	7.77059143421053	7.91145786842105	7.88443089473684	7.96043210526316	7.555848	8.05553171052632	7.88524384210526	8.02925523684211	7.79323548684211	7.93200286842105	7.85413692105263	7.80565536842105	8.03216244736842	7.935636	7.86001207894737	7.73171075	7.86491867105263	7.77236471052632	7.86290460526316	7.98634126315789	8.01882123684211	7.91711934210526
SLC16A12	11.8383584210526	12.0007606578947	11.0155901578947	11.0849125526316	12.1192438157895	11.7332949736842	13.4795498157895	13.8197003947368	13.7606276842105	13.8484717894737	13.8197003947368	13.8484717894737	13.8287335	13.4871195	13.6446078421053	13.3549708947368	13.7200917368421	13.5069944736842	13.5978302631579	13.7697896842105	13.8004152105263	13.5243971315789	13.4190438421053	13.8591990789474	13.7513759210526	13.8197003947368	13.4424071052632	13.8484717894737	13.0997891052632	13.8798669473684	13.9588992894737	13.8004152105263	13.7513759210526	14.1025542631579	13.9688438157895	13.9226386578947	13.9016697631579	14.0290940789474
RPUSD4	11.6859789210526	12.1226799736842	12.3040228684211	11.5910703684211	12.0476757631579	9.62917278947368	9.93749618421053	9.87971568421053	9.80559982894737	9.99015910526316	9.81851507894737	9.71082165789474	10.1632753947368	9.88858605263158	10.1158721052632	9.63241907894737	9.50912152631579	9.77108476315789	10.0896905	9.67028856578947	10.2878531842105	9.69956378947368	9.955923	10.2174848684211	9.85301060526316	9.67688542105263	10.2837024473684	10.1783972894737	9.42376094736842	9.50161210526316	9.886879	9.89985830263158	10.1572007368421	9.69450502631579	9.80448213157895	9.62579528947368	10.4807472368421	9.47414213157895
PHF21A	11.6536432631579	11.9215193947368	11.7442076842105	11.9873261578947	11.7858067368421	10.7592923157895	11.3552138157895	11.3918937631579	11.0259704736842	11.1257166578947	11.6467548157895	11.1501622894737	10.762443	11.2804631447368	11.0562574210526	11.4254842894737	11.0954801578947	11.1646617368421	11.5722242105263	12.1658340526316	11.1065087894737	11.7197720789474	11.4974183947368	11.3052335526316	11.4905268947368	11.2631059210526	10.6746558947368	11.1703227105263	11.1931745789474	11.4764917368421	11.1931745789474	10.9947516315789	11.2200666578947	10.8234278157895	10.7641692631579	11.0614540789474	10.8413217894737	11.4026511052632
SS18L2	12.0162716315789	11.9300924736842	12.1658340526316	12.1627592368421	12.9070007105263	6.92762197368421	11.3831637631579	10.9125490526316	11.293984	11.5273746315789	10.9528073421053	11.2419253947368	11.8642713157895	11.5559934210526	11.4927235789474	11.1217888947368	11.0682792105263	11.5842104210526	11.6536432631579	11.1517845263158	11.9781423947368	10.9125490526316	11.4647041315789	11.6779699210526	10.8174249473684	10.8262763947368	11.7307558684211	11.6295126578947	10.9368156315789	10.5959811578947	11.4884047631579	11.4927235789474	11.7799446315789	10.5673689473684	11.1570529736842	10.8157942631579	11.3392684210526	10.7837938947368
TGFBI	11.2440086315789	11.7032279736842	12.8801081315789	11.1948034736842	11.1551687105263	10.7797386315789	11.4695947631579	11.3204343157895	11.4346732631579	11.6724439210526	11.4210349210526	11.8299807894737	11.2036680789474	11.4810196315789	11.0766502894737	11.6970391842105	11.4927235789474	11.2302493947368	11.2200666578947	11.3162712105263	10.7536588421053	11.2505018947368	11.4003646315789	11.1915486315789	11.4947855	11.8299807894737	11.7005718421053	10.8334268157895	11.5045843684211	11.4741228421053	11.0119660263158	11.3052335526316	11.7885229210526	11.6918507631579	11.7609278684211	11.8120481842105	11.5072277894737	11.7197720789474
ATP5G2	11.7425365131579	11.7969198157895	12.3735202631579	11.4368693684211	11.6467548157895	12.3531075526316	11.6032456578947	11.7552803157895	12.0314423684211	11.7499867105263	11.7552803157895	11.6893631578947	11.764073	11.7773119473684	11.9937751842105	11.4577525789474	11.9030619473684	11.4186511315789	11.4884047631579	11.5316528157895	11.8642713157895	11.7357524736842	12.0252338421053	11.885145	11.7251587105263	11.5817165	11.9973778947368	11.4741228421053	11.1948034736842	11.4833573684211	11.9691614736842	11.5147676315789	11.6032456578947	11.7145148157895	11.8968457368421	11.6588260526316	11.5962147631579	11.4434444736842
C2orf29	11.6833236052632	12.1461752368421	12.2062241052632	11.8819943684211	12.0568252894737	9.30521644736842	10.3345380789474	10.5275203947368	10.5275203947368	10.3796106315789	10.4317311710526	10.7418001842105	10.5098444210526	9.80786460526316	10.6965680263158	10.0651419473684	10.6211737894737	9.89411315789474	10.4681442368421	10.2867315	10.3356151842105	10.4179878421053	10.4759267105263	10.8013874210526	10.4681442368421	10.2383236578947	10.5648840263158	10.3685391315789	10.4191073421053	10.397751	10.6198512631579	10.1383423289474	10.3518888684211	10.5635398421053	10.4953075	10.577592	10.7852322368421	10.4157936842105
IHPK1	11.9085118157895	11.9676806710526	11.6752333157895	11.2419253947368	11.5654728684211	10.4012438684211	10.2935963684211	10.4375811578947	10.2612599210526	10.2266518684211	10.5959811578947	10.2896724868421	9.88104786842105	10.3315199473684	9.92242992105263	10.4125632631579	10.5930286315789	10.0437031315789	10.3441444473684	10.2825586578947	9.80958936842105	10.5351752894737	10.3020492368421	10.1053943684211	10.5437991842105	10.5437991842105	9.93214289473684	9.57945418421053	10.3796106315789	10.6051046315789	10.0213069736842	10.3628622105263	9.91641044736842	10.7376082631579	10.1311402894737	10.6843705	9.85301060526316	10.161139
MT1X	13.1238712894737	11.6512668157895	12.3156082631579	11.2363094473684	11.5910703684211	12.9446399736842	9.60178628947368	9.83624071052632	9.83207163157895	10.1401496052632	9.38763823684211	10.0600895	10.1187495526316	10.06468625	9.75108065789474	10.3740065789474	9.91641044736842	9.92337481578947	9.84362847368421	9.53658563157895	10.4046562631579	9.68555105263158	9.5403412631579	9.84815202631579	9.07778736842105	9.71719065789474	9.6689682631579	10.1242543157895	9.18669936842105	9.58934021052632	10.4795873684211	9.40547281578947	9.49071923684211	9.81621444736842	9.77364952631579	9.81889465789474	9.63357726315789	9.35055071052632
RPL19	12.0735159736842	11.7910410263158	11.1307628421053	11.1501622894737	11.5198742105263	12.2961557368421	13.8687306842105	13.8687306842105	14.0687405526316	14.4114301842105	14.1139846842105	13.9588992894737	14.2478824210526	14.1576378947368	14.4738614210526	14.0912411842105	14.1025542631579	14.0475763684211	13.9455623684211	13.6980023947368	14.6461535526316	13.8687306842105	14.0373033684211	14.2478824210526	14.1025542631579	14.2572514210526	14.2664069210526	14.1576378947368	14.3793035263158	13.8687306842105	14.5183816578947	14.3439911315789	14.4233255526316	14.3439911315789	14.3340185263158	14.3148984473684	14.4335009736842	13.7414012105263
COASY	11.7005718421053	11.6185911578947	12.2995858421053	11.7197720789474	12.0007606578947	10.4115278157895	9.62137497368421	10.2485539473684	10.0229109210526	9.92698328947368	10.1774778684211	10.2878531842105	9.55146861842105	9.63830326315789	9.94651552631579	9.7955515	10.2383236578947	9.59122380263158	9.93832718421053	10.2098358157895	9.52566647368421	10.2329840526316	9.901166	9.886879	9.73971242105263	9.85900781578947	9.67783844736842	9.69227761842105	10.2135464473684	10.4035142894737	10.0968748552632	9.83283565789474	9.56487539473684	10.3078628289474	10.0140772368421	9.95766481578947	9.98834686842105	10.1422042368421
MYADM	11.8819943684211	12.0997373684211	12.8047581842105	11.4927235789474	10.7505808157895	10.9754007105263	12.3119345526316	12.6679238947368	12.2028122631579	11.5559934210526	13.2050037368421	12.144258	11.3613357631579	11.3026228157895	11.9184071578947	11.774687	12.269603	11.2463763157895	12.3945578947368	11.9244493421053	10.8591753947368	12.7635845	12.9234318421053	12.0568252894737	12.4823546315789	12.2743214210526	11.0155901578947	11.4833573684211	12.9629962894737	12.5699491578947	11.3787533421053	11.8937953421053	11.9330320789474	12.0600526315789	12.1519931578947	12.5098176842105	11.5608652368421	12.4406009210526
FKBP1A	12.1192438157895	11.6563311842105	10.8943102631579	11.774687	11.1492887763158	12.9742794210526	11.6671566842105	11.2419253947368	11.1983734210526	11.4139203421053	11.4974183947368	10.9335451578947	11.7799446315789	12.3427698947368	11.5411708684211	12.1519931578947	11.7471517894737	11.9330320789474	11.8032099210526	11.1722271052632	11.8355076578947	11.3123649210526	11.2224025789474	11.0434224736842	11.9442916842105	11.6702018421053	11.7799446315789	10.7091618684211	11.6006330526316	11.1948034736842	12.0508483421053	11.8726200526316	11.9842800789474	11.9607608947368	11.7220376842105	11.9781423947368	10.9056574210526	11.0127702236842
RCC2	10.6922351315789	11.0328337368421	10.8234278157895	12.4611489736842	11.3369778421053	14.1357279473684	9.91549697368421	10.3210579736842	10.2266518684211	9.92075318421053	10.0633988157895	10.4599272631579	9.77066997368421	9.31395422368421	10.3486686052632	9.93384510526316	10.0755906315789	9.74600697368421	10.4759267105263	9.91549697368421	9.35994692105263	10.3107332631579	10.1712154473684	10.1131309736842	10.1996788157895	10.1632753947368	10.2926357894737	10.0484090789474	10.4455724473684	10.1325035789474	9.78755968421053	9.86399707894737	9.94011097368421	10.0340393684211	10.2782216842105	10.1955182105263	10.4772527368421	10.2349553157895
GSK3B	11.6512668157895	11.6918507631579	11.6806047894737	11.8226728947368	11.774687	10.9637493157895	9.65793168421053	10.2541664605263	9.5148337631579	9.4886085	9.79391176315789	9.61833568421053	8.88644622368421	9.61918497368421	8.74805644736842	9.73308305263158	9.7360465	9.55468296052632	9.60971618421053	9.88652019736842	8.7811680131579	9.77625460526316	9.50995092105263	9.71308607894737	9.21283334210526	9.74534244736842	8.80325289473684	9.15550597368421	10.0238233684211	9.92514865789474	10.2383236578947	9.6472305	9.12089828947368	9.59373797368421	9.13278742105263	9.51657652631579	9.03237865789474	9.57035568421053
RAC1	12.4823546315789	11.5962147631579	12.0418209473684	11.7910410263158	11.4410216315789	11.1835027631579	11.3640111578947	11.0294860526316	11.1588922368421	11.2773194736842	11.1145660789474	11.4026511052632	11.2341903421053	11.3414571842105	11.1217888947368	11.4624326578947	11.2028565263158	11.1795723421053	11.1757528421053	11.2611490789474	11.0766502894737	11.2161861842105	11.5176532105263	11.1628428421053	11.2631059210526	11.3472148947368	11.4434444736842	11.0578607368421	11.7910410263158	11.3183541315789	10.9351587105263	11.4323818684211	11.5198742105263	11.2611490789474	11.6422538947368	11.3472148947368	11.1666482105263	11.0902521315789
CKAP5	11.3369778421053	11.8669724210526	12.0703300263158	12.3234445	11.5867307631579	12.8102406052632	8.92738065789474	9.27446436842105	9.35485602631579	8.72118855263158	9.27446436842105	9.35346586842105	8.65309077631579	8.38924319736842	9.16503647368421	8.94849935526316	9.05309415789474	8.68343144736842	9.05818797368421	8.50066143421053	8.51445436842105	9.35817584210526	9.31141877631579	9.07444789473684	9.46551315789474	9.69821721052632	9.76347697368421	8.68550530263158	9.71865015789474	9.46882628947368	9.23152115789474	9.09358981578947	9.05729805263158	9.82099223684211	9.58702097368421	9.56998297368421	9.43789973684211	9.42806005263158
C1orf123	11.8171869736842	12.2100674473684	11.5198742105263	11.4947855	11.0938286842105	10.2403525	9.46591019736842	9.53721728947368	9.62137497368421	9.56487539473684	9.46919160526316	9.71719065789474	9.40231884210526	9.34174157894737	9.79640947368421	9.28129528947368	9.62692596052632	9.4886085	9.29015478947368	9.36545902631579	9.48757152631579	9.75506102631579	9.52272492105263	9.52505968421053	9.3658517368421	9.60936771052632	9.76942660526316	9.58549544736842	9.44296605263158	9.28474647368421	9.54442621052632	9.4590825	9.37093673684211	9.34655284210526	9.54517873684211	9.35966697368421	9.821702	9.35414655263158
TAGLN	12.9014198684211	12.8749511315789	11.0648916578947	11.3684610263158	10.6174419210526	9.99170126315789	8.87275484210526	9.82483992105263	9.73680339473684	8.85481185526316	9.18406965789474	10.1348717105263	9.32734421052632	8.904104	8.95732907894737	8.58576342105263	9.73680339473684	9.23229281578947	9.39296151315789	9.32517215789474	8.948747	9.75837497368421	9.03267973684211	9.50304502631579	9.48455553947368	9.65425789473684	9.41669644736842	9.56998297368421	9.51070086842105	9.60610732894737	9.63928868421053	9.23829697368421	8.05681703947369	9.24308939473684	8.63434055263158	9.06164068421053	9.28271413157895	9.80039321052632
RDH5	12.0962772631579	13.7904673157895	11.2440086315789	12.0418209473684	11.2084298421053	6.688005	7.77692868421053	8.11701471052632	7.9961309868421	7.99873592105263	8.31807652631579	8.32113778947368	7.61994396052632	8.02282473684211	7.7967465	7.96068876315789	8.1522705	7.70838444736842	7.97321657894737	8.13873636842105	7.74072065789474	8.089911	7.75108535526316	7.74385236842105	7.78859023684211	7.97786334210526	7.61480163157895	7.93950806578947	8.09797863157895	8.01510782894737	7.80194092105263	7.65074434210526	7.4233415	7.87543502631579	7.63886247368421	7.63625565789474	8.0172375	8.05729440789474
LGALS1	12.0997373684211	12.1802486578947	12.6087701052632	11.4071372368421	11.5582726315789	11.6536432631579	11.7609278684211	11.3513611052632	12.1729035789474	11.6918507631579	11.5045843684211	11.2756384736842	11.4434444736842	11.7442076842105	12.1046858684211	12.3427698947368	12.1553385263158	11.7066313684211	11.7197720789474	11.6588260526316	11.5842104210526	11.4160302894737	12.1695208421053	11.5176532105263	11.7094078157895	11.4741228421053	11.9184071578947	11.1166696315789	12.0931883684211	11.2440086315789	11.9419436315789	11.5340212368421	11.1741200263158	11.2505018947368	11.6213464736842	11.7721941052632	11.7579891315789	11.3663843684211
FGFR1	12.1802486578947	12.2141612105263	11.6970391842105	11.1666482105263	10.6148217105263	11.1323812631579	6.6623075	6.73042776315789	6.69985860526316	6.67774343421053	6.65821518421053	6.67033878947368	6.65281973684211	6.64671813157895	6.64671813157895	6.7156367631579	6.75314390789474	6.75544302631579	6.73042776315789	6.69081376315789	7.38951219736842	6.58657502631579	6.60906757894737	6.74400375	6.72917723684211	6.6623075	6.67368484210526	6.58657502631579	6.67968760526316	6.68085175	6.66861344736842	6.69182235526316	6.73409809210526	6.73922102631579	6.77214034210526	6.71089115789474	6.63987676315789	6.77594081578947
LARGE	11.9458527763158	12.2995858421053	11.5938006578947	11.9300924736842	12.4029041842105	8.06626963157895	7.14094436842105	7.34366292105263	7.08048889473684	7.17452355263158	7.57104944736842	7.28699144736842	7.2242830131579	6.87987384210526	7.54678059210526	7.06982931578947	7.09552268421053	6.99705882894737	7.27865352631579	6.89560610526316	7.24137331578947	7.33406739473684	7.14481189473684	7.19848951315789	7.12242813157895	7.17161234210526	7.40949342105263	7.42485276315789	7.10021913157895	7.10655927631579	7.25385053947368	7.50574128947368	7.39461794736842	7.40906802631579	7.00966321052632	7.33345084210526	7.29395610526316	7.34237003947368
NME4	11.7910410263158	11.9152236578947	11.0798788157895	11.4186511315789	11.9442916842105	11.8753188157895	9.80039321052632	8.94630231578947	10.0149786578947	9.53143373684211	9.08295040789474	8.80016781578947	9.59859739473684	9.94651552631579	9.56751181578947	9.93832718421053	9.42736042105263	10.0600895	9.46017589473684	8.34312443421052	9.66571078947368	8.99651221052632	9.58355110526316	9.24089965789474	10.6038209210526	9.30521644736842	9.98291318421053	9.38023210526316	9.81363292105263	9.06853934210526	10.2455605	9.27077140789474	9.08324381578947	9.85211421052632	9.49845997368421	9.66329728947368	9.57491472368421	8.86208036842105
ARHGAP1	12.6829444473684	11.6370955526316	11.6344597368421	11.5537761578947	11.6702018421053	10.1621350526316	10.3389311578947	10.5959811578947	10.7190366578947	10.1652528157895	10.7361495263158	10.6609782631579	9.80039321052632	10.0447643684211	10.1520186578947	10.3162151052632	10.5334594605263	9.8037512631579	10.1045155263158	10.2429770789474	9.83283565789474	10.7042283157895	10.6481983947368	10.3199648947368	10.6161840526316	10.8085141315789	10.6064389473684	10.1422042368421	10.7445407105263	10.8501891578947	10.3532887894737	10.4147157631579	10.4000668421053	11.0103558157895	10.6038209210526	10.9106946578947	10.7190366578947	10.6337911052632
MTCH1	11.1108853157895	11.5436828684211	11.3749594473684	12.1946256842105	10.9125490526316	10.0731921184211	12.2280104473684	12.0869139736842	12.1875647105263	12.1593008421053	12.3898397105263	11.9973778947368	12.1946256842105	12.2028122631579	11.9691614736842	11.9905600789474	11.8032099210526	11.9750917631579	12.1768837631579	11.9661998684211	12.3427698947368	12.1131549736842	12.3427698947368	12.3310157105263	12.5313199736842	12.2995858421053	12.3460711842105	12.3945578947368	12.381302	12.0703300263158	12.0735159736842	12.144258	12.1946256842105	12.3075504210526	12.3388268684211	12.2246037105263	12.0536323947368	12.2743214210526
RBM10	11.4456119210526	11.7773119473684	12.269603	11.4047133684211	11.7799446315789	11.1166696315789	11.0049096578947	11.4160302894737	11.0468554736842	10.8576773947368	11.4741228421053	11.2363094473684	10.7376082631579	10.3568998157895	10.9637493157895	10.1111667368421	10.7671494473684	10.4125632631579	10.8501891578947	10.8534865526316	10.5944084210526	11.2773194736842	11.0349685526316	11.2224025789474	11.2402190526316	11.1983734210526	11.0172562631579	10.8501891578947	10.8767998947368	11.2919019473684	11.0989143157895	11.0014007368421	10.9140951578947	11.6185911578947	11.1217888947368	11.3263688421053	11.3787533421053	11.3000652105263
RBCK1	11.0365622894737	11.7066313684211	11.8613081578947	11.5436828684211	11.7829018947368	11.6467548157895	10.0194395	10.1875548684211	10.0246819473684	10.04522975	10.2914262894737	9.84903968421053	9.81851507894737	9.68473252631579	10.0185152105263	10.1214481052632	10.0633988157895	10.3162151052632	10.0090929605263	10.6187330789474	9.68306242105263	10.0285978947368	9.92883071052632	9.59373797368421	9.79080307894737	10.2155007368421	9.2069715	9.88960697368421	9.96367355263158	10.2692967894737	9.71939442105263	9.5403412631579	9.56714931578947	10.0908058684211	9.86744563157895	10.3174293421053	10.1459582105263	10.4970435526316
FILIP1L	12.2503052894737	12.2430870263158	11.8288026184211	11.4974183947368	10.1946424210526	11.0938286842105	6.94470044736842	6.96859842105263	7.04886446052632	6.96212805263158	7.08464376315789	7.01839084210526	7.00448667105263	7.06427034210526	6.92210510526316	7.09423057894737	7.06459028947368	7.08878215789474	7.08048889473684	7.12565789473684	7.40660880263158	7.04358564473684	6.99628559210526	7.03537909210526	7.06472436842105	6.96192718421053	7.0375695	7.04575881578947	7.10901544736842	7.17067494736842	7.05928315789474	6.99765871052632	7.09942944736842	7.04988177631579	6.93303631578947	7.031345	7.12337257894737	7.11752013157895
OGDH	12.6473472105263	12.1695208421053	11.7858067368421	11.6396128947368	11.8276244473684	12.8047581842105	8.750154	9.04677252631579	9.11025171052631	8.89136364473684	8.88902131578947	8.71707218421053	8.58194068421053	8.6173512368421	8.54380486842105	9.06616728947368	8.89805544736842	8.95065539473684	9.29365	8.46020186842105	8.61389775	8.86102631578947	8.85182606578947	8.91598859210526	9.36658297368421	8.94449415789474	9.19825071052632	8.35391552631579	9.27328405263158	9.08134613157895	9.74286184210526	9.10771842105263	8.80353492105263	9.68881557894737	9.22628397368421	9.34750007894737	8.60226294736842	8.86014839473684
RBMS1	12.0102291578947	11.8415889736842	12.0042372368421	11.1570529736842	11.0294860526316	10.3967095526316	11.0866275526316	11.0970565789474	11.1291212631579	10.6609782631579	11.2482023157895	11.3684610263158	10.7218983421053	10.7782912368421	10.8943102631579	10.9285876315789	11.0309225	10.4975599210526	10.1252769210526	11.5340212368421	10.5549488684211	11.5250568684211	11.0818271052632	11.0730188684211	11.6833236052632	11.2919019473684	10.7797386315789	10.9335451578947	11.3123649210526	11.2521634736842	10.8262763947368	11.0119660263158	11.0309225	11.2440086315789	11.2651238157895	11.1145660789474	10.9909540526316	11.2814059736842
DEGS1	11.9573746052632	12.1030753684211	12.6525304736842	12.2062241052632	11.6893631578947	8.02865771052632	10.3707513157895	9.82099223684211	10.0005341710526	10.3538574210526	10.1053943684211	10.2435424736842	10.5635398421053	10.5549488684211	10.1794330526316	10.2645787894737	9.91379460526316	10.577592	10.5376025	10.6523800263158	10.6870589473684	10.1339766315789	10.2728368684211	10.0988461842105	10.4599272631579	10.3730006052632	10.3457895526316	10.9495789736842	10.3945067894737	10.4422637894737	10.0579725789474	10.1935924736842	10.7754211842105	9.50833960526316	10.3009516578947	10.4311940526316	10.3107332631579	10.2612599210526
C1orf108	11.409232	11.0294860526316	11.6702018421053	12.4915318157895	12.6272778684211	13.3179709210526	10.0532253421053	9.95420152631579	9.92955797368421	10.5930286315789	9.90889269736842	9.52785352631579	10.0132772894737	9.86361342105263	9.27619513157895	9.73752755263158	9.58168768421053	10.2377575263158	9.64016681578947	9.83721789473684	10.1931244736842	9.40852771052632	9.89865584210526	10.0396365789474	9.19544732894737	9.86083192105263	9.54784118421053	10.0085950526316	9.11155139473684	9.83959939473684	10.4832060263158	10.4480253684211	9.59311028947368	9.96169903947368	9.63830326315789	9.53297831578947	9.57491472368421	9.65467552631579
PLA2G4B	11.3453291315789	11.5938006578947	11.9691614736842	11.5340212368421	11.8415889736842	10.9654819736842	9.55921018421053	10.2025992105263	10.3020492368421	10.0798482631579	10.2612599210526	10.4229354736842	9.48727952631579	9.46695563157895	10.0819871052632	9.03267973684211	10.0229109210526	9.19657252631579	9.58854686842105	9.8704622368421	10.0158542894737	10.0213069736842	9.81851507894737	10.1875548684211	9.88616139473684	9.91125989473684	9.84362847368421	10.2224846578947	9.6689682631579	10.1700557105263	10.3435794868421	9.61322990789474	9.27719397368421	10.4057716578947	9.97005834210526	9.87483663157895	10.0918622894737	10.3118500526316
BTF3	12.0635905526316	12.0070205526316	10.2762318157895	10.804283	11.5340212368421	12.2814465789474	13.5567145526316	12.9124966052632	13.4046238421053	13.2050037368421	12.9446399736842	13.0702568421053	13.3251909473684	13.7904673157895	13.0631797105263	13.3179709210526	12.8320109736842	13.5149596842105	13.3549708947368	12.7781583947368	13.3769705526316	12.8102406052632	13.4350023421053	13.2599906315789	13.2599906315789	12.9014198684211	13.5069944736842	12.9687926315789	12.8749511315789	12.8847896842105	12.7686115	13.1900291842105	13.3402872368421	12.9124966052632	13.0272987105263	12.9186426578947	13.1766323684211	12.8698407368421
C4orf34	12.1593008421053	11.5124478947368	12.4786294210526	11.2981172894737	11.4787724210526	10.7273345789474	10.1242543157895	10.9528073421053	10.4311940526316	10.5425419736842	10.4698548157895	10.5013387105263	10.4480253684211	10.1539904736842	10.6746558947368	9.96169903947368	10.6817520263158	10.3009516578947	10.3972302763158	10.6075555	10.4012438684211	10.2118708947368	10.1187495526316	10.5300805789474	10.0679618684211	10.1053943684211	9.76491632894737	10.397751	9.94298744736842	10.3252559736842	10.9368156315789	10.3430145263158	10.0794847894737	10.5868598947368	9.91781907894737	10.4988707631579	10.5187571315789	10.5697952631579
SLC11A2	11.5938006578947	11.8092719736842	11.546547	11.7669033421053	11.9272352368421	7.33132634210526	8.27375463157895	8.09357392105263	8.07963536842105	8.08674442105263	8.12622921052631	8.25257980263158	8.13809113157895	8.47342447368421	8.39246923684211	8.05456926315789	8.25336121052632	8.18863993421053	8.21699802631579	8.42281060526316	8.52369507894737	8.17884228947368	8.355029	8.28387168421053	8.160105	7.77829717105263	8.43540286842105	8.49101730263158	8.47342447368421	8.17140444736842	7.96125234210526	8.06234169736842	8.21007722368421	7.69331418421053	8.11308215789474	7.83836778947368	8.43158163157895	7.91193734210526
PDLIM7	12.1257138157895	11.3898767631579	11.3000652105263	11.4503877631579	9.55179913157895	12.3199905789474	9.58702097368421	9.7835332631579	9.66858030263158	9.66991944736842	9.83959939473684	9.46316707894737	9.18255517105263	10.1500725	9.24705568421053	9.96290552631579	9.94544313157895	9.7247205	9.69361352631579	10.4965271842105	8.94160157894737	10.1805425526316	9.34586315789474	9.50069955263158	9.53297831578947	9.71865015789474	8.50707071052632	9.35848890789474	9.47729767105263	10.2286779210526	10.114921	9.5766365	9.19657252631579	9.67292	8.9264079868421	9.58237336842105	8.86272060526316	9.93832718421053
RBM22	11.2833805526316	12.2780630263158	12.2539215789474	12.4494552894737	11.7197720789474	7.40660880263158	11.2981172894737	11.0834344210526	11.2857811052632	11.2136725789474	11.409232	11.3898767631579	11.1291212631579	11.0505553684211	11.387631	11.2136725789474	11.1128212368421	10.9637493157895	11.3613357631579	11.1275089736842	11.1915486315789	11.3325859736842	11.4477761842105	11.3941563684211	11.3663843684211	11.2341903421053	11.4787724210526	11.2718938157895	11.3898767631579	11.4525631578947	10.6965680263158	11.2521634736842	11.4833573684211	11.1092431052632	11.3490383157895	11.0902521315789	11.2243291578947	11.1948034736842
CALU	11.2671151842105	10.8808881973684	11.7829018947368	11.5018741578947	11.0309225	12.3427698947368	7.50852718421053	7.43542310526316	7.73126705263158	7.55761044736842	7.36030586842105	7.73766543421053	7.6929207631579	7.74498010526316	7.61480163157895	8.06581015789474	7.59507596052632	7.71531992105263	7.58618638157895	7.60332044736842	7.68598318421053	7.55319139473684	7.6556337631579	7.61035668421053	7.59648948684211	7.72333323684211	7.81024631578947	7.56876497368421	7.90455422368421	7.45079236842105	7.64378842105263	7.55065781578947	7.90113371052632	7.52432515789474	7.65415780263158	7.65879584210526	7.49131365789474	7.48845984210526
STK36	11.5962147631579	11.1628428421053	11.4115513947368	11.6945310263158	11.1181282368421	9.4720505	8.02027189473684	8.43212015789474	8.41295026315789	8.28880378947368	8.60661631578947	8.54730989473684	7.76390676315789	7.97150513157895	8.33405057894737	8.07759792105263	8.50707071052632	7.66948952631579	8.4323755	8.29477878947368	7.98910222368421	8.52769768421053	8.51737492105263	8.44596182894737	8.58366981578947	8.334436	8.49101730263158	8.35004084210526	8.73850721052632	8.68102715789474	8.28766186842105	7.84741592105263	7.73099428947368	8.43349519736842	8.26546778947368	8.30956155263158	8.23037652631579	8.3567637368421
CALD1	12.0348954736842	11.8642713157895	11.4821885	11.2784198947368	10.5123733684211	10.9964573684211	6.97904203947368	7.06982931578947	7.09058597368421	7.31651876315789	7.00553955263158	7.103311	6.99077265789474	7.43518240789474	7.07826481578947	8.24562907894737	7.09750597368421	7.81114073684211	6.92590248684211	7.21029076315789	6.96895168421053	7.55472469736842	7.14382256578947	6.77594081578947	7.29436431578947	7.47489728947368	7.38701623684211	6.99045572368421	7.28749813157895	7.04222417105263	7.10077671052632	7.24159747368421	7.26073813157895	6.99779414473684	6.89267468421053	7.23558744736842	6.84278976315789	7.19536393421053
GAS6	11.9510900263158	11.1722271052632	10.4000668421053	11.9795404605263	12.4189619736842	13.2214247894737	7.73171075	7.54995047368421	7.80670268421053	8.17068415789474	7.70296211842105	7.77877471052632	7.55866825	7.78701197368421	7.63342307894737	8.60606847368421	7.69006765789474	8.02205403947368	7.77334278947368	7.85438960526316	7.56252355263158	7.83533773684211	7.48299577631579	7.39435943421053	7.49546921052632	7.84183447368421	7.62716526315789	7.70878410526316	7.66160447368421	7.79223981578947	7.53741657894737	7.68136578947368	7.46908157894737	7.64741072368421	7.4486175	7.78528510526316	7.42398057894737	7.42076057894737
RPS3	11.8032099210526	11.2505018947368	11.2919019473684	10.9947516315789	11.5768786315789	13.4190438421053	13.3485038421053	13.4270596842105	13.688407	14.1025542631579	13.6446078421053	13.5978302631579	13.7904673157895	13.7697896842105	13.8798669473684	13.2599906315789	13.7513759210526	12.9908981052632	13.8396699473684	13.4961880263158	14.4335009736842	13.2760320789474	13.9588992894737	13.6446078421053	13.0508653684211	13.2892786052632	13.7606276842105	13.9118180789474	12.8597175526316	13.3115279473684	13.9814147368421	13.5978302631579	13.4635021842105	13.1900291842105	13.3899092368421	13.3549708947368	13.5723503947368	13.0756099473684
RARA	11.6134043684211	11.9258422894737	11.8968457368421	11.522552	11.2718938157895	8.28880378947368	11.5045843684211	11.6512668157895	11.2285330526316	11.2814059736842	11.9691614736842	11.1323812631579	10.9909540526316	11.0468554736842	11.4186511315789	11.2814059736842	11.3435107894737	11.1399891842105	11.6563311842105	11.3325859736842	11.2631059210526	11.764073	11.4210349210526	11.3204343157895	11.6057263947368	11.5514691052632	11.1399891842105	10.9637493157895	11.2161861842105	11.7829018947368	11.5768786315789	11.5436828684211	11.1835027631579	11.7032279736842	11.4858131052632	11.6779699210526	11.0849125526316	11.4927235789474
TCEAL8	11.2020449736842	11.7357524736842	11.5768786315789	11.6641985789474	11.6281980131579	9.45804805263158	8.76951856578947	8.23105786842105	8.3059507368421	8.71511386842105	8.23483957894737	8.20303792105263	9.27789092105263	8.92557944736842	8.90946801315789	8.708022	8.52250828947368	8.99851626315789	8.85097592105263	8.29062796052632	9.2309495	8.07933707894737	8.42533052631579	8.54109705263158	8.15043035526316	8.26870239473684	8.93754932894737	8.59385265789474	8.38253571052632	8.0765647368421	8.77745418421053	8.78255710526316	8.94189518421053	8.17160635526316	8.40701186842105	8.47011736842105	8.35103834210526	8.10611531578947
TNPO2	11.8696886578947	11.9394169473684	11.8415889736842	11.8032099210526	11.4280211842105	8.62605328947368	9.25681490789474	9.66571078947368	9.61833568421053	9.75506102631579	9.56751181578947	9.72398365789474	9.24449769736842	9.15484810526316	9.47979273684211	9.17085734210526	9.22419797368421	9.30925876315789	9.68394836842105	9.40817284210526	9.47704568421053	9.54181118421053	9.41871281578947	9.53371547368421	9.67688542105263	9.99919394736842	9.9150252631579	9.63120753947369	9.64326397368421	9.79809110526316	9.79000502631579	9.454234	9.44789852631579	10.1102220789474	9.83882921052632	9.84717105263158	10.0502809736842	9.89147134210526
GPT2	11.8968457368421	13.8687306842105	11.3684610263158	11.9937751842105	10.9038882368421	8.81555628947368	7.12371942105263	7.36131548684211	7.09423057894737	7.27053836842105	7.49173136842105	7.20449618421053	7.24861489473684	6.92003038157895	7.45802547368421	7.08554780263158	7.33527773684211	7.2690665	7.24579952631579	7.11764378947368	7.01638044736842	7.33587428947368	7.30764080263158	7.5955067368421	7.22173460526316	7.48275763157895	7.18875455263158	7.09977186842105	7.30943190789474	7.40209642105263	7.44881388157895	7.37561317105263	7.21425130263158	7.2546692368421	7.18309593421053	7.38429881578947	7.19858452631579	7.46052936842105
TPM2	12.8650620263158	12.0042372368421	11.0522525526316	11.4003646315789	10.6965680263158	10.7914704210526	7.97273855263158	8.91634057894737	9.16015010526316	8.13382389473684	9.33668255263158	8.754664	7.93615331578947	7.59815515789474	8.8057397368421	7.67573717105263	8.82966032894737	7.89309585526316	8.25020123684211	8.54159771052632	8.02421465789474	8.86014839473684	8.92401435526316	9.32662171052632	8.37895575	8.85557081578947	8.20543573684211	8.39184492105263	8.76923978947368	8.79798036842105	8.72118855263158	8.45591744736842	8.40156518421053	9.20636502631579	8.52814828947368	8.61283561842105	8.76682889473684	8.80599268421053
CENPB	11.7281161842105	12.0193236578947	12.5559386842105	11.4026511052632	11.7471517894737	8.38466735526316	10.0540951842105	10.7536588421053	10.5512624736842	10.2593373421053	10.1783972894737	10.5567619605263	10.2017011842105	9.52566647368421	10.5475306578947	10.1489645526316	10.2025992105263	9.91993407894737	10.4635477368421	10.2403525	9.72435207894737	10.4338861315789	10.2076949736842	10.4147157631579	9.80958936842105	10.2206297894737	10.4574468947368	10.3174293421053	10.114921	10.0633988157895	10.3892341710526	10.0522879210526	9.92337481578947	10.3094128947368	10.0927735789474	10.3324605526316	10.7104660526316	10.3094128947368
MRPL44	11.9781423947368	11.6671566842105	12.1836733157895	11.1291212631579	11.6970391842105	11.1275089736842	8.59215126315789	8.21969702631579	8.30138118421053	8.34760757894737	8.36628036842105	8.29732228947368	8.65206865789474	8.57425984210526	8.24758702631579	8.66109107894737	8.20123178947368	9.006271	8.51445436842105	8.37232586842105	8.42871584210526	8.26655668421053	8.35441510526316	8.32232042105263	8.22684919736842	8.44447310526316	8.23578013157895	8.26633046052632	8.17884228947368	8.33532427631579	8.10335321052632	8.33022672368421	8.57425984210526	7.97697242105263	8.37768421052632	8.29104617105263	8.18262772368421	8.17012342105263
XYLT1	12.3569937894737	9.77792542105263	11.4160302894737	11.3806994473684	11.7066313684211	12.5313199736842	7.84183447368421	6.66688810526316	6.63987676315789	8.04137834210526	7.36180210526316	7.67975153947368	7.54150659210526	7.48188194736842	6.65821518421053	8.102119	7.42206984210526	7.39704515789474	6.6623075	6.60906757894737	6.60906757894737	6.69551078947368	6.65821518421053	7.40146356578947	7.69418896052632	7.55624389473684	7.53616184210526	7.5669085	6.70241555263158	8.12022507894737	7.42186421052632	7.53997539473684	7.52977526315789	6.62539668421053	8.45896492105263	7.58313323684211	6.72604063157895	6.62135036842105
PCOLCE	11.3962690526316	11.1757528421053	12.2743214210526	10.8831679210526	11.2463763157895	12.0281962894737	6.84499218421053	6.9989355	7.08413307894737	6.90881326315789	7.06557676315789	6.91842355263158	6.84920776315789	6.92662315789474	6.98839310526316	7.01814760526316	7.08815377631579	6.85686692105263	7.12316063157895	6.83136968421053	7.30220315789474	6.93037331578947	7.09267443421053	7.0566202631579	6.98044360526316	6.93192501315789	7.11580598684211	6.80084181578947	7.24506160526316	6.98338203947368	7.17853085526316	7.03199818421053	6.955148	7.12551271052632	7.06745793421053	7.0437815	6.91956481578947	6.89424857894737
GPX1	11.9361145263158	11.6859789210526	11.4974183947368	11.7499867105263	11.6422538947368	11.3369778421053	13.8091383684211	12.5313199736842	13.6980023947368	13.4795498157895	12.6272778684211	13.0154440789474	13.3977628157895	13.5806698947368	13.3179709210526	13.7300685789474	13.708295	14.0180185	13.7200917368421	12.5313199736842	13.4795498157895	12.7781583947368	12.8650620263158	12.8376597105263	14.0068271315789	13.7414012105263	13.5806698947368	12.8958477368421	13.3977628157895	13.0508653684211	13.5567145526316	13.170209	13.0997891052632	13.4046238421053	12.9014198684211	13.7200917368421	13.0325085526316	13.0508653684211
CBX6	10.6609782631579	11.6134043684211	11.1467930526316	12.0224031315789	11.3552138157895	9.68650289473684	9.34586315789474	10.1017940526316	9.90214228947368	9.82705242105263	10.0055324210526	10.1111667368421	9.84136852631579	9.56112413157895	9.568484	9.75108065789474	10.0149786578947	9.4011875	9.88770928947368	9.91265090789474	9.81773894736842	10.6261001052632	9.86126727631579	10.0158542894737	9.93039855263158	10.0744288947368	10.0465767105263	9.75417355263158	10.2516474210526	9.99829318421053	9.96454544736842	9.7412395	9.65137657894737	10.5711835263158	10.1632753947368	10.3335318684211	10.363952	10.2007405263158
RPS14	11.7669033421053	11.4624326578947	11.5910703684211	11.4858131052632	11.6488765526316	12.3945578947368	13.1766323684211	12.8650620263158	13.153847	13.9226386578947	13.1056175	13.0325085526316	13.5723503947368	13.5149596842105	13.4270596842105	13.0449296842105	13.0887404736842	13.1351707894737	13.3977628157895	13.0631797105263	13.624637	12.6325398421053	13.170209	13.3616427631579	13.1651649210526	12.9853392105263	13.6340704210526	13.7414012105263	13.2249322894737	13.0702568421053	13.8091383684211	13.3179709210526	13.3977628157895	13.2681139473684	13.4562685	13.1238712894737	13.7816260789474	13.2527304473684
SURF6	10.8928038421053	11.8001243684211	11.2341903421053	11.6322224210526	11.5680205789474	12.6829444473684	9.03082394736842	9.22365013157895	9.27328405263158	9.22963934210526	9.56568102631579	9.10959405263158	9.19444381578947	8.80599268421053	9.2624805	8.57425984210526	8.89854471052632	8.69860303947369	9.26316326315789	8.75528857894737	8.63945813157895	9.20636502631579	9.24705568421053	9.357518	8.93837257894737	9.36408790789474	9.13867372368421	8.82464902631579	9.06724671052632	9.07010273684211	9.3044625	9.15484810526316	9.43516344736842	9.28023081578947	9.17653863157895	9.04677252631579	9.52948914473684	9.42736042105263
FLJ21986	11.7094078157895	12.5056113157895	12.6272778684211	11.5722242105263	11.3346461052632	9.74371226315789	7.51754351315789	6.70566921052632	7.0093312631579	6.99403894736842	7.00188072368421	7.12242813157895	7.16186486842105	7.39435943421053	7.15163578947368	7.31303015789474	7.10042989473684	7.91711934210526	7.18414684210526	7.01366038157895	7.00790081578947	6.77427656578947	7.32035105263158	7.67931065789474	7.07428025	7.01571565789474	7.66948952631579	7.69807736842105	7.32775965789474	6.93346094736842	6.86153567105263	7.41875681578947	7.59454067105263	6.86514915789474	7.13256901315789	7.14317015789474	7.13815131578947	6.93346094736842
SCARB1	11.8061058947368	11.2671151842105	10.4091910789474	12.5935502105263	11.6281980131579	12.3772613947368	7.71531992105263	7.75971535526316	7.57323321052632	7.75950228947368	7.85647907894737	7.87660060526316	7.53904190789474	7.63314860526316	7.54973586842105	7.80833093421053	7.91781235526316	7.35899034210526	7.98612078947368	7.54574221052632	7.510119	7.51953986842105	7.79175947368421	7.76433115789474	8.20670861842105	7.91053486842105	7.52325934210526	7.37067447368421	8.154985	7.75260681578947	7.78327189473684	7.93972015789474	7.81194226315789	8.06128053947369	7.73598442105263	8.04548893421053	7.62610821052632	7.402997
PUM1	12.1519931578947	11.5340212368421	12.2100674473684	11.5490937631579	11.7579891315789	10.7564807894737	10.762443	10.8642019210526	10.9140951578947	10.4866820789474	11.0798788157895	11.1399891842105	10.4748908421053	10.2277441052632	10.9654819736842	10.5841914210526	10.6136478421053	10.2825586578947	10.5000741315789	10.5749127105263	10.4485834210526	10.9785276315789	10.9160822105263	10.7317471578947	11.1931745789474	11.0259704736842	10.9718199210526	10.6704494473684	11.0415822368421	10.9929188684211	10.7232920526316	10.7160224210526	10.9007081842105	11.4997244473684	11.4115513947368	11.3684610263158	11.2323249210526	10.9981212631579
AATF	11.4974183947368	11.1776861315789	11.1092431052632	11.0597476052632	11.7220376842105	13.6716638421053	9.86216381578947	10.4540360789474	9.95102705263158	9.62613935526316	10.3568998157895	10.1072930526316	9.57451031578947	9.30722168421053	9.93128734210526	10.0532253421053	10.0213069736842	9.66093586842105	9.78755968421053	9.92616239473684	9.27189831578947	10.0651419473684	10.0473961315789	9.862625	10.0323637368421	10.1824478421053	9.73466718421053	9.31607428947368	9.73532992105263	10.1916935263158	10.2021501973684	10.0611001578947	9.86606694736842	10.3367404473684	10.0264238421053	10.3000435526316	10.0422139736842	10.0984728684211
UBE1DC1	11.5768786315789	10.7190366578947	10.7935820526316	12.3851047368421	12.3388268684211	12.6374883947368	7.52035846052632	7.55451386842105	7.58408360526316	7.42696	7.54464289473684	7.48995002631579	7.86290460526316	7.73504592105263	7.52770555263158	7.66326347368421	7.45358418421053	7.60781709210526	7.2956637368421	7.38976207894737	7.87179106578947	7.52748231578947	7.58449194736842	7.45446063157895	7.35622939473684	7.34898068421053	7.72967371052632	7.51998927631579	7.24554776315789	7.50696028947368	7.32193015789474	7.67012643421053	7.70550142105263	7.45373014473684	7.67639094736842	7.59120547368421	7.72447876315789	7.58313323684211
STAT2	10.7893256052632	11.0902521315789	11.4947855	11.7579891315789	11.8383584210526	11.1517845263158	11.8299807894737	11.7145148157895	11.9057943421053	11.3435107894737	11.8147881052632	11.9661998684211	11.2402190526316	10.9670571052632	12.4029041842105	11.8909126052632	11.5514691052632	12.5653395	12.2280104473684	12.2539215789474	11.0866275526316	11.8444918947368	11.5910703684211	11.3513611052632	11.9030619473684	11.7384514736842	11.5982933157895	12.0997373684211	11.7471517894737	12.0383234473684	11.2981172894737	11.3770422105263	11.0834344210526	11.5842104210526	11.7969198157895	11.7552803157895	11.6588260526316	11.6724439210526
CTAGE5	11.2181865	11.2521634736842	11.2020449736842	12.2211457894737	12.0997373684211	9.00118194736842	9.11768134210526	9.98194076315789	9.31112536842105	9.10771842105263	10.0984728684211	9.57299305263158	8.56691581578947	8.92065523684211	9.38871422368421	9.57562631578947	9.49774594736842	9.01576681578947	9.35485602631579	9.69267486842105	8.64250598684211	9.70594368421053	9.34275942105263	9.76574994736842	10.0556089078947	9.36151284210526	9.1321437631579	9.02783897368421	9.98379705263158	9.68555105263158	9.88443234210526	9.37396884210526	8.82252475	9.21851121052632	9.25401240789474	9.45499952631579	9.17271560526316	9.49810296052632
PLTP	11.7694437105263	10.8864362631579	11.0921206052632	11.4139203421053	11.8061058947368	11.6488765526316	7.20833611842105	7.10924753947368	6.9989355	6.96694961842105	7.16060921052632	7.14729217105263	7.25756892105263	7.40999792105263	7.04327555263158	7.50717786842105	7.12300548684211	7.24526381578947	7.32487665789474	6.97989242105263	7.17302134210526	7.09237267105263	7.11542718421053	7.02748213157895	7.53433121052632	7.11862063157895	7.04561352631579	7.1439345	7.39318236842105	7.08401957894737	7.47325505263158	7.28392078947368	7.10484984210526	6.98622052631579	7.18095955263158	7.12921640789474	7.08679153947368	7.10474671052632
DRAP1	11.0135744210526	11.5045843684211	10.8435824473684	11.8299807894737	11.2440086315789	11.0033262894737	11.2875686842105	10.5868598947368	10.7879657368421	11.2611490789474	11.0434224736842	10.2666131052632	11.1931745789474	11.3162712105263	11.6213464736842	11.1588922368421	10.9528073421053	12.0252338421053	11.7145148157895	10.8157942631579	11.0798788157895	10.5098444210526	11.3000652105263	11.0484688421053	11.039802	11.2833805526316	11.4026511052632	10.8427157894737	11.4410216315789	10.7866284473684	11.409232	11.3806994473684	10.9837626578947	11.2264051315789	11.0834344210526	11.2694980263158	11.1257166578947	10.7968342105263
ECHDC2	11.7384514736842	11.8997927105263	12.2211457894737	10.9654819736842	11.0834344210526	10.5212422105263	10.1311402894737	10.7021660263158	10.6425406315789	10.2455605	10.7921853684211	10.7458682105263	10.4648075526316	10.0009686842105	10.8396771842105	9.84559089473684	10.3262123684211	10.0551352105263	10.0123790789474	10.2752480789474	10.8472265	10.5412012631579	10.4669480789474	10.9964573684211	10.3972302763158	10.4229354736842	11.0750475	10.4866820789474	10.1520186578947	10.6621547631579	10.6733530789474	10.4917572894737	10.3796106315789	11.1166696315789	11.2463763157895	10.6111851052632	10.9964573684211	10.4942285789474
C17orf45	11.7499867105263	11.5701798421053	11.3204343157895	11.3245579210526	11.2521634736842	11.5198742105263	11.4115513947368	10.4726428421053	11.2631059210526	12.0931883684211	10.829141	10.8928038421053	11.3854772631579	11.8968457368421	11.5842104210526	11.7799446315789	11.4280211842105	11.4718964473684	11.2521634736842	11.1128212368421	12.1405182105263	10.2728368684211	11.1966217631579	11.3490383157895	10.7488984210526	10.6438539736842	11.8726200526316	12.1519931578947	11.0328337368421	10.5622534736842	11.8032099210526	11.0766502894737	10.9819620789474	10.7035479736842	10.7049086578947	10.5983993684211	11.4503877631579	10.9074798947368
MRPL37	11.6242953684211	11.7120143947368	11.9057943421053	11.4115513947368	11.1399891842105	11.3728232894737	9.78200823684211	9.99094986842105	9.93295839473684	10.0532253421053	9.57388218421053	10.1479332631579	9.755812	9.89601918421053	10.1964600789474	10.0660436315789	10.1843712631579	9.51813528947368	10.0484090789474	9.55113810526316	9.72916342105263	9.82247742105263	9.93384510526316	9.97664652631579	9.65719331578947	10.0815555921053	9.99829318421053	9.70508563157895	9.66246155263158	9.81773894736842	10.2113683026316	9.99741913157895	9.5403412631579	9.8890965131579	9.79391176315789	10.0166633684211	10.0927735789474	9.50493684210526
ADARB1	12.5508351842105	11.5867307631579	11.3703164210526	12.1658340526316	10.8519562368421	7.10474671052632	9.08324381578947	9.70253289473684	9.35276007894737	9.38157081578947	9.71865015789474	9.94341769736842	9.49135147368421	8.76832986842105	10.2359861578947	9.08835471052632	9.27719397368421	9.18406965789474	9.41982990789474	9.04547665789474	9.81621444736842	9.94107105263158	9.40196202631579	9.77025518421053	9.7988207368421	9.43789973684211	10.0887782368421	9.53869552631579	9.42938002631579	9.35817584210526	9.82745510526316	9.79308536842105	9.67065768421053	10.1111667368421	9.84559089473684	9.67854284210526	9.85824044736842	9.5588122368421
ITGB2	11.0449928947368	11.4160302894737	10.7132727368421	12.0193236578947	12.1875647105263	11.2285330526316	14.0068271315789	14.4233255526316	14.0373033684211	13.5723503947368	14.2084345263158	14.2869618157895	13.6052839473684	13.6340704210526	13.708295	13.9016697631579	13.9455623684211	13.3251909473684	13.9336425263158	14.188904	13.4961880263158	14.3051119473684	14.2278793947368	13.8287335	14.0578754473684	14.2278793947368	13.9226386578947	13.8591990789474	14.7058539473684	14.2768937894737	13.5890876842105	13.5642149210526	13.9588992894737	14.2084345263158	14.0068271315789	14.3051119473684	14.3439911315789	14.5183816578947
LY96	11.3703164210526	11.1166696315789	11.9215193947368	11.9419436315789	12.3569937894737	9.37169786842105	10.8549474210526	10.1329614210526	9.3444272368421	10.5288472105263	9.5573817631579	8.95065539473684	10.5673689473684	11.4764917368421	10.0959432236842	10.9981212631579	10.6552299210526	11.0415822368421	10.0437031315789	11.7910410263158	11.0135744210526	9.10743880263158	10.8220930263158	10.9947516315789	8.90168260526316	8.77772532894737	9.05271080263158	11.1815960526316	9.56039955263158	9.31535007894737	9.34318194736842	10.0698983684211	8.89442794736842	7.76801307894737	8.53273439473684	8.43508568421053	8.46067836842105	9.21851121052632
MRC2	11.1931745789474	10.9335451578947	11.8819943684211	10.8609345789474	11.4139203421053	12.1226799736842	6.87505078947368	6.75009528947368	7.12633084210526	6.76568914473684	6.78954919736842	6.77997236842105	6.83557655263158	6.877005	6.76841263157895	7.10873013157895	6.90177746052632	7.22657219736842	6.79350563157895	6.87735513157895	7.2054075	6.83589223684211	6.83854960526316	6.78885377631579	7.08711890789474	6.91577384210526	6.97021061842105	6.79849552631579	6.72473115789474	6.97604668421053	7.09927476315789	6.96313523684211	6.85128609210526	7.04406168421053	6.74240810526316	7.257195	6.96720122368421	7.0126785
ATP5A1	11.5559934210526	11.3143780526316	11.6134043684211	11.3392684210526	11.5072277894737	14.1471342894737	12.5741962631579	12.4969425263158	12.4353803157895	12.2659288421053	12.2357148684211	12.5456746578947	12.6883605263158	12.2615982894737	12.5610695263158	12.3851047368421	12.1985552631579	12.0931883684211	11.9573746052632	12.1480924736842	12.4611489736842	12.6626412631579	12.5653395	12.5790318157895	12.6272778684211	12.6829444473684	12.9908981052632	12.3234445	12.4454366052632	12.1192438157895	12.3688103684211	12.6426503947368	12.7342548157895	12.5790318157895	12.7578808421053	12.5840320526316	12.6988665263158	12.3898397105263
DTX2	11.1722271052632	11.764073	12.0568252894737	11.8909126052632	12.0703300263158	7.72700944736842	9.73380331578947	10.7405135526316	10.1946424210526	9.66210977631579	10.3210579736842	10.4574468947368	9.54217065789474	9.48929531578947	9.97362039473684	9.9874712368421	10.2717723684211	9.42522436842105	10.0536602631579	10.4201441315789	9.27358540789474	10.6790168684211	10.1053943684211	10.1677082105263	9.96454544736842	10.1459582105263	9.46316707894737	10.0579725789474	10.4610835526316	10.4354495789474	10.2516474210526	10.0513027368421	9.74371226315789	10.1774778684211	9.74763994736842	10.1509600526316	10.0132772894737	10.3041759736842
ERCC1	11.9973778947368	11.2545480789474	11.9781423947368	11.3984111842105	11.7523427105263	10.6817520263158	9.52039605263158	9.3513195	9.48489976315789	9.65830794736842	9.22550623684211	8.98939781578947	9.31228847368421	9.30594773684211	9.69821721052632	9.67220073684211	9.62105243421053	9.54100142105263	9.58934021052632	8.91598859210526	9.05271080263158	9.16688763157895	9.37750981578947	9.4720505	9.44033560526316	9.78834318421053	9.68949265789474	8.98976669736842	9.19316547368421	8.95761915789474	9.56568102631579	9.44649431578947	9.43857447368421	9.46630723684211	9.31737118421053	9.73220547368421	9.17726031578947	9.22234444736842
F8A1	11.9539986578947	12.1162335	11.9510900263158	12.2141612105263	12.1162335	9.69896281578947	8.39101821052632	8.59244467105263	8.45336713157895	8.37795840789474	8.70937984210526	8.07530560526316	8.28323963157895	8.37679252631579	8.54784036842105	8.76343771052632	8.708022	8.33424328947368	8.24708807894737	8.68597144736842	8.29762186842105	8.53660486842105	8.69456239473684	8.34024697368421	9.02040952631579	8.57219413157895	8.39914143421053	8.15450713157895	8.92495205263158	8.639973	9.06318285526316	8.5385237631579	8.54271321052632	8.97366107894737	8.2820080131579	8.92811652631579	8.37531902631579	8.40366278947368
ERP29	10.9622074210526	11.1128212368421	11.9723724473684	11.7408653421053	11.9781423947368	12.5508351842105	12.0635905526316	11.9937751842105	12.0807242105263	12.1729035789474	12.1030753684211	12.2211457894737	12.4148500263158	11.8669724210526	12.5313199736842	11.9873261578947	12.1519931578947	12.1768837631579	12.3346396052632	11.9215193947368	12.2028122631579	11.9873261578947	12.2280104473684	12.4786294210526	12.0070205526316	12.4313600789474	12.3310157105263	12.3607324210526	12.4697979473684	11.8330409210526	12.2995858421053	12.1519931578947	12.1519931578947	12.0314423684211	11.9474138684211	12.0735159736842	12.3234445	11.9272352368421
ANKRD9	11.5364004473684	11.7669033421053	11.6396128947368	11.7858067368421	10.8686988947368	9.82247742105263	9.33734863157895	8.334436	9.24411568421053	8.20908157894737	8.11870717105263	8.53452428947368	8.11048359210526	9.49071923684211	8.52556489473684	10.8143088157895	8.78574518421053	9.97005834210526	8.95130821052632	9.19687347368421	8.51737492105263	9.43582652631579	8.40530113157895	7.54793836842105	8.16982052631579	9.22098784210526	8.59916834210526	8.04077346052632	8.853258	8.72175586842105	8.47862192105263	8.0416239868421	7.81306736842105	8.38253571052632	8.01351789473684	8.77509421052632	8.12784552631579	9.16859918421053
C20orf11	11.8444918947368	12.1062963684211	11.5817165	12.1729035789474	11.9030619473684	7.00510821052632	10.0095908684211	9.75506102631579	9.89865584210526	9.81927423684211	9.53143373684211	10.0046711052632	9.96733592105263	9.70031592105263	9.81285260526316	10.2429770789474	9.729884	9.90654689473684	10.1222989736842	9.389006	9.72153307894737	9.955923	9.79080307894737	9.98834686842105	10.1387785263158	9.87483663157895	10.1009457631579	9.57388218421053	10.1672890526316	9.79963647368421	9.88276678947368	9.84815202631579	10.0000996578947	10.1794330526316	10.0709081315789	10.0522879210526	10.0600895	9.70375321052632
CAMTA2	12.3945578947368	11.4036822368421	11.4730096447368	11.4718964473684	11.7609278684211	11.8878322105263	7.16990467105263	7.22721515789474	7.19175231578947	7.10094155263158	7.08723871052632	7.17593930263158	6.80732905263158	7.21821805263158	7.10377115789474	7.67086413157895	7.55624389473684	7.02242592105263	7.24680878947368	7.08554780263158	7.02796268421053	7.28572823684211	7.18062365789474	7.00151793421053	7.36180210526316	7.11998465789474	7.08413307894737	6.99765871052632	7.25260371052632	7.09880344736842	7.34237003947368	6.92126110526316	6.92414655263158	7.20276313157895	7.284898	7.19030321052632	6.70566921052632	7.0566202631579
PTPLAD2	11.5794071315789	11.7408653421053	9.95461378947368	11.4833573684211	11.9121901578947	11.9121901578947	9.79809110526316	10.8801325	10.0540951842105	11.1344760263158	10.1509600526316	10.2412997894737	10.7608127894737	10.6211737894737	10.762443	10.1592568421053	10.9929188684211	10.4311940526316	10.6211737894737	10.8702151578947	10.9237763947368	10.0579725789474	9.3181937368421	10.3210579736842	10.0755906315789	10.6716592105263	9.66093586842105	10.2979680526316	9.59783718421053	10.7999694473684	11.4186511315789	10.6051046315789	10.1158721052632	11.4026511052632	10.8380983421053	11.1966217631579	10.9589647368421	11.1776861315789
FAM38A	10.8036505394737	10.8783530263158	10.7190366578947	11.3000652105263	11.2036680789474	13.2821121842105	9.4004677368421	9.79809110526316	10.0185152105263	9.64603068421053	9.71277834210526	10.0366617631579	9.32017955263158	9.18702080263158	9.87523963157895	9.24906257894737	9.87612456578947	9.57735436842105	9.84632773684211	9.56344447368421	9.66991944736842	10.0973025526316	9.89601918421053	9.95502605263158	9.99555178947368	9.81773894736842	10.0540951842105	9.98663407894737	9.85475871052632	9.99015910526316	9.81446223684211	9.38359413157895	9.59945968421053	9.89411315789474	9.87223434210526	10.0158542894737	10.1975786315789	9.9960202631579
MCRS1	11.4280211842105	11.7281161842105	11.4047133684211	11.2784198947368	11.7251587105263	8.84385332894737	10.2046507105263	10.6011666052632	10.2349553157895	10.2118708947368	10.3740065789474	10.3580400526316	9.99555178947368	9.79809110526316	10.3303690789474	10.0887782368421	10.2740392105263	9.99829318421053	10.3825011447368	10.1700557105263	10.0437031315789	10.5175646578947	10.2707799736842	10.4240108157895	10.0786309736842	10.6573276578947	10.5025736315789	10.3819580789474	10.2570767368421	10.3898041578947	10.3983020921053	10.1712154473684	10.0579725789474	10.5611940526316	10.160255	10.5250199473684	10.7949258684211	10.3548147631579
MBTD1	11.5722242105263	11.5364004473684	11.5722242105263	11.1855887894737	11.9057943421053	10.9997342105263	9.34374626315789	10.1283329473684	9.43445886842105	9.98790905263158	10.1214481052632	9.26684602631579	9.74724773684211	9.29720285526316	9.57299305263158	9.20795353947369	9.29277323684211	9.32900218421053	9.52118989473684	9.60262739473684	9.92776997368421	9.21217178947368	8.87490073684211	9.87842939473684	9.7835332631579	9.69267486842105	8.68529918421053	9.5759335	8.39606639473684	9.85341305263158	10.5098444210526	10.0892343684211	9.39491736842105	10.0396365789474	9.73023343421053	9.93039855263158	9.63202523684211	10.2505027631579
PARP10	11.0798788157895	11.1666482105263	11.6213464736842	11.4254842894737	11.9244493421053	12.0735159736842	8.7730145	9.38091597368421	9.15410707894737	8.75438947368421	9.32231776315789	9.13895521052632	8.38221343421053	8.34975357894737	9.32517215789474	8.80950881578947	9.33534794736842	9.45355360526316	9.18406965789474	9.66496915789474	8.58749192105263	9.44296605263158	8.60769642105263	8.52072827631579	8.89036321052632	9.28271413157895	8.50179146052632	9.54743735526316	8.93948618421053	9.5403412631579	9.05667544736842	8.48281834210526	8.3059507368421	9.02783897368421	9.1290402368421	9.1679077631579	9.15410707894737	9.42161873684211
HADHA	11.5514691052632	11.6752333157895	11.2718938157895	11.1181282368421	10.9446228947368	10.7063145526316	7.97980292105263	8.5388025	8.36685639473684	8.39080497368421	8.41901667105263	8.58599728947368	8.00038897368421	8.00118078947368	8.29353418421053	8.5558372631579	8.53560328947368	7.89933492105263	8.21188522368421	8.65101892105263	7.81094723684211	8.39101821052632	8.37258443421053	8.26778567105263	8.18884205263158	8.09178743421053	8.08089355263158	8.06861232894737	7.93929597368421	8.44568521052632	8.30761431578947	8.01858051315789	7.75304010526316	7.96743305263158	7.94158373684211	8.20352852631579	8.02606265789474	8.05054378947368
GHITM	11.7220376842105	12.1257138157895	12.2246037105263	11.7442076842105	11.6396128947368	10.7049086578947	11.6083996315789	11.1628428421053	11.6185911578947	11.0946544210526	11.3143780526316	11.5888308947368	11.4186511315789	11.7307558684211	11.2756384736842	11.5842104210526	11.3533248947368	11.2718938157895	11.2285330526316	11.2588405526316	11.409232	11.4210349210526	11.5490937631579	11.7499867105263	11.2383576052632	11.1757528421053	11.6322224210526	11.4997244473684	11.6618822105263	11.2323249210526	10.6099239473684	11.3941563684211	11.6859789210526	10.8128773421053	11.4741228421053	11.2116684473684	11.522552	11.4210349210526
ST3GAL2	11.3414571842105	11.3204343157895	10.3857580657895	12.2539215789474	12.8847896842105	11.5722242105263	8.40126192105263	8.50914576315789	8.32143801315789	8.17972734210526	8.29080686842105	8.62045344736842	8.08067634210526	8.10953673684211	8.0949985	8.39047007894737	8.47545827631579	8.20352852631579	8.13790121052632	8.81942121052631	8.00765125	8.73580227631579	8.05160223684211	7.95732944736842	8.21157010526316	8.27433163157895	7.60086134210526	8.22464734210526	7.90178115789474	8.33880526315789	8.63829126315789	8.15450713157895	8.11741505263158	8.31037711842105	7.76604694736842	8.15901727631579	7.8176455	8.89307940789474
RAB7L1	9.6136017631579	10.9205844736842	10.3503513947368	12.1695208421053	10.5025736315789	13.8287335	9.81363292105263	9.50699281578947	9.64568507894737	9.64802784210526	9.61056684210526	9.628716	10.1459582105263	10.0426988684211	9.67147678947368	9.22494344736842	9.39080672368421	10.0574906315789	9.60728918421053	9.93295839473684	10.3315199473684	9.58702097368421	9.68723881578947	10.0063852368421	10.2412997894737	10.0175196052632	10.2530985657895	9.86361342105263	8.34647576315789	9.35594802631579	9.69450502631579	10.2945773421053	10.3009516578947	10.0198565	10.1621350526316	9.7412395	9.96127305263158	9.31482428947368
IDS	11.3570144210526	11.3263688421053	12.1627592368421	11.1608476052632	11.2894123684211	11.9937751842105	10.668944	10.2266518684211	10.3919666842105	10.5351752894737	10.7063145526316	10.3130158684211	10.6937127894737	10.7521673157895	9.99457657894737	10.3543360921053	10.363952	10.1843712631579	10.1695512368421	10.4311940526316	10.7685456578947	10.5526975	10.5787654736842	10.4795873684211	10.6273145	10.3707513157895	9.91224631578947	10.1712154473684	10.5983993684211	10.4091910789474	10.2547377631579	10.5300805789474	10.1550312631579	10.7190366578947	10.3771074210526	10.4965271842105	9.84717105263158	10.6087036052632
PLEC1	12.5228291052632	10.7521673157895	12.0383234473684	11.2521634736842	11.1570529736842	10.6038209210526	8.32640053947368	8.70997722368421	8.53409010526316	8.63264168421053	8.52954017105263	8.61057057894737	8.34200397368421	8.98161480263158	8.80111718421053	9.04373510526316	8.5558372631579	8.32810069736842	8.75996242105263	8.20068846052632	8.35796086842105	8.69770594736842	8.67458368421053	8.39773118421053	9.41871281578947	9.03414207894737	9.02327840789474	7.86129044736842	8.61480321052631	8.94825171052632	9.31737118421053	8.62015681578947	8.63893568421053	9.65297031578947	8.91286784210526	9.41639207894737	8.5594005	8.7109567631579
GLG1	11.3490383157895	11.5198742105263	12.4868432105263	11.4230831052632	11.6859789210526	10.4157936842105	9.95959542105263	11.1879304210526	11.0145822894737	10.4622738157895	10.5275203947368	10.7837938947368	10.114921	9.70422686842105	10.6538914473684	10.1805425526316	10.5586710526316	10.0857086842105	10.3604638157895	10.3886641842105	9.76106097368421	10.7118233421053	10.3945067894737	10.1700557105263	10.53139	10.8928038421053	10.3210579736842	10.1339766315789	10.7104660526316	10.7273345789474	10.9855208947368	10.3592555263158	10.0655927894737	11.2003584210526	10.6922351315789	11.0155901578947	10.7091618684211	10.5855645789474
TTLL5	11.5124478947368	11.8355076578947	11.5630707368421	11.0716393157895	11.101914	9.40852771052632	7.27748065789474	7.54180631578947	7.36617505263158	7.18197423684211	7.31668315789474	7.52352419736842	7.11118747368421	7.17608681578947	7.39236828947368	7.2959937368421	7.32916602631579	7.24957552631579	7.26056436842105	7.40560365789474	7.27168731578947	7.49361186842105	7.35282036842105	7.32512067105263	7.25435776315789	7.32824913157895	7.30855814473684	7.24122719736842	7.47489728947368	7.443988	7.38467552631579	7.21293515789474	7.28178046052632	7.37155205263158	7.35292268421053	7.32899965789474	7.21064707894737	7.10683522368421
CFL1	11.6322224210526	11.460016	12.1097398947368	11.6083996315789	11.7168863947368	9.89601918421053	11.9607608947368	12.2575826578947	12.2924736578947	12.3898397105263	12.0252338421053	12.3898397105263	12.2851582894737	11.9215193947368	12.2995858421053	12.5359823157895	12.4697979473684	12.2539215789474	12.4786294210526	12.5010264736842	12.0508483421053	12.1062963684211	11.9607608947368	12.0807242105263	12.1030753684211	12.7530080263158	12.7190206842105	12.0772503684211	12.7686115	12.4454366052632	12.4969425263158	12.3607324210526	12.4611489736842	12.8102406052632	12.6426503947368	12.6829444473684	12.6626412631579	12.4148500263158
FBXW7	10.9351587105263	11.1525412368421	11.0135744210526	11.885145	12.8650620263158	11.6370955526316	8.80084113157895	8.05583665789474	8.49416589473684	8.48093752631579	8.69678417105263	8.49597631578947	8.7125862368421	9.05437331578947	8.63457294736842	8.72864615789474	8.32088078947368	8.67216063157895	8.73550776315789	8.55702794736842	9.16503647368421	8.46878178947368	8.80870210526316	8.69655623684211	8.81288165789474	8.5594005	8.97555136842105	9.09904026315789	8.79961894736842	8.55609584210526	8.03216244736842	8.59686765789474	9.07628663157895	8.17042631578947	8.74988444736842	8.25177165789474	8.55355235526316	8.68199532894737
LIME1	10.3675992631579	10.6481983947368	10.3755455	12.1030753684211	12.5143272631579	12.9338810789474	10.9074798947368	11.2402190526316	11.4477761842105	11.6295126578947	11.4947855	11.0279656578947	11.7220376842105	10.9092445526316	11.4787724210526	10.7347132105263	11.2756384736842	10.8642019210526	11.6641985789474	11.1108853157895	11.7773119473684	11.1199088947368	11.1608476052632	11.4905268947368	11.2056439210526	11.3204343157895	11.2463763157895	11.6671566842105	10.6011666052632	11.1307628421053	11.7773119473684	11.0750475	11.2341903421053	11.3392684210526	11.6344597368421	11.3000652105263	12.0668171842105	11.2694980263158
GIPC1	12.2995858421053	12.3119345526316	11.0857700526316	11.3570144210526	11.0005674736842	10.7091618684211	8.91363559210526	8.63434055263158	8.70353060526316	9.23450639473684	8.54159771052632	8.41487957894737	9.16377834210526	8.78630856578947	9.33205915789474	9.03023155263158	8.73175597368421	9.04915460526316	9.45731297368421	8.33741428947368	9.14557463157895	8.63480534210526	8.90648405263158	8.90386594736842	9.5403412631579	9.26684602631579	9.75417355263158	8.53560328947368	9.27189831578947	8.94541581578947	9.77025518421053	9.44125568421053	9.56268986842105	9.7835332631579	9.84136852631579	9.57866757894737	9.08324381578947	8.68199532894737
RAB3IP	11.4695947631579	11.2960410263158	11.1815960526316	11.3143780526316	11.1056053157895	12.0070205526316	8.95037313157895	9.17808423684211	9.27446436842105	9.3829725	9.58020110526316	9.42224236842105	9.30986918421053	8.87096055263158	9.75742847368421	8.53409010526316	9.06471926315789	8.80699107894737	9.06471926315789	9.00423297368421	9.43753044736842	9.24411568421053	9.35485602631579	9.94384794736842	9.40231884210526	9.52986526315789	9.35311297368421	9.08110510526316	8.69084769736842	9.11972421052632	10.0396365789474	9.49459590789474	8.94480869736842	9.84903968421053	9.94960667105263	9.59945968421053	9.66819234210526	9.4143035
ITGB1	11.4833573684211	12.3569937894737	11.9030619473684	11.7471517894737	11.3806994473684	8.05232214473684	11.2136725789474	10.582748	11.1166696315789	10.6922351315789	10.0009686842105	10.7063145526316	11.3346461052632	10.9654819736842	11.0921206052632	11.1983734210526	10.6353021842105	11.6467548157895	11.2567581578947	11.0084526842105	11.4047133684211	10.8262763947368	11.2440086315789	11.2116684473684	10.6746558947368	10.2113683026316	11.9272352368421	11.5867307631579	10.7984465	10.2837024473684	10.0968748552632	11.0562574210526	11.2960410263158	9.66415052631579	11.0468554736842	10.043201	11.2440086315789	10.9397429210526
HUWE1	12.1905520263158	11.5744719210526	12.0007606578947	11.6859789210526	11.5411708684211	11.039802	7.41875681578947	7.64601827631579	7.58868336842105	7.45358418421053	7.65005236842105	7.51851189473684	7.35714610526316	7.40726468421053	7.4703027368421	7.44456226315789	7.39410092105263	7.24957552631579	7.47489728947368	7.32472522368421	7.49230931578947	7.58752217105263	7.57429307894737	7.38793652631579	7.76501105263158	7.50553034210526	7.62814165789474	7.10389235526316	7.63410657894737	7.55425115789474	7.77393894736842	7.44835460526316	7.54240777631579	8.11523326315789	7.88283672368421	7.82968392105263	7.26507673684211	7.34746603947368
ATG7	11.2611490789474	11.6006330526316	11.8061058947368	11.5514691052632	11.7941183157895	9.73785823684211	9.22365013157895	9.73380331578947	9.41359168421053	9.10067677631579	9.29627381578947	9.57388218421053	8.61260186842105	9.01935007894737	9.09296786842105	9.72435207894737	9.75506102631579	9.21571628947368	9.3044625	9.81446223684211	8.25177165789474	9.69670863157895	9.04730821052632	8.88780415789474	9.08134613157895	9.54100142105263	8.63727015789474	8.78549460526316	9.57388218421053	9.5439845	9.58473892105263	8.80416007894737	8.49201232894737	9.08086407894737	8.90386594736842	9.40483228947368	8.80893572368421	9.23862527631579
CDC2L6	11.1896477894737	11.5768786315789	11.7499867105263	12.0252338421053	11.2243291578947	9.93295839473684	9.78915744736842	10.0560826052632	10.0194395	9.94505923684211	10.1652528157895	10.2728368684211	9.20324089473684	9.78200823684211	9.45804805263158	9.60805828947368	10.2206297894737	9.310478	9.95502605263158	10.1072930526316	9.51211531578947	10.1469434473684	10.0847365263158	10.0027267894737	9.64016681578947	9.80689742105263	9.17653863157895	9.71082165789474	10.5225474736842	10.0140772368421	9.41669644736842	9.57107772368421	9.46695563157895	9.67688542105263	9.54326831578947	9.58473892105263	9.28811205263158	10.0119075526316
PRKDC	11.4764917368421	12.1329937631579	12.2357148684211	12.1366641578947	11.4997244473684	7.17089459210526	8.00639184210526	9.03146826315789	8.98811336842105	8.60912056578947	8.59000382894737	9.37750981578947	8.14564742105263	7.95519246052632	8.44270927631579	7.83758744736842	9.38973068421053	7.75377707894737	8.59273807894737	8.7765575	7.85584752631579	9.28161447368421	8.52715913157895	8.61111963157895	8.13669502631579	8.42281060526316	8.09276581578947	8.54159771052632	9.09201244736842	8.91167094736842	8.64461986842105	8.11741505263158	8.08635136842105	8.21993652631579	8.13902521052632	8.09621735526316	8.21878865789474	8.55827768421053
Septin 9	11.6213464736842	11.4323818684211	12.2503052894737	11.6833236052632	11.3703164210526	10.2935963684211	12.2195188157895	12.5415385789474	12.3735202631579	12.3688103684211	12.1192438157895	12.7041983157895	12.3531075526316	12.0536323947368	12.6135592631579	11.8558801315789	12.4454366052632	11.8968457368421	12.7430789736842	11.6641985789474	12.4104691052632	12.7297267894737	12.7945022631579	12.4534748421053	12.8320109736842	12.6173648421053	13.3616427631579	12.3569937894737	13.708295	12.5456746578947	12.7297267894737	12.7578808421053	12.854832	13.1117356842105	13.1900291842105	12.8749511315789	12.9687926315789	12.2468651052632
BRD2	11.4503877631579	11.6588260526316	11.7168863947368	12.0042372368421	12.6374883947368	7.92801219736842	10.4080272894737	10.9606502368421	10.9711917763158	10.5512624736842	10.5915289473684	11.0468554736842	10.4807472368421	10.1843712631579	10.7473578157895	10.1885556578947	11.1108853157895	10.2145711315789	10.8736344473684	10.8380983421053	10.4795873684211	10.9622074210526	10.8624084473684	10.7091618684211	10.3662134210526	10.6024245789474	10.5930286315789	10.5930286315789	11.2341903421053	10.9140951578947	10.4445023684211	10.4622738157895	10.2339587368421	10.9031193815789	10.7823338157895	10.5501558421053	10.9670571052632	10.6965680263158
EEF1G	10.8959832894737	11.1382407631579	11.2402190526316	11.4477761842105	11.3787533421053	12.2887343684211	12.6426503947368	12.9281960789474	13.0272987105263	13.1293419736842	12.7530080263158	12.4189619736842	13.5149596842105	12.8749511315789	13.153847	13.0570982105263	12.5359823157895	12.4868432105263	12.1405182105263	12.2319255789474	13.5069944736842	12.0668171842105	13.0756099473684	13.2389537894737	12.4534748421053	12.8433077368421	12.3531075526316	12.7140905789474	11.6160505	12.4406009210526	13.0631797105263	12.4029041842105	12.8320109736842	13.0631797105263	12.5840320526316	11.885145	13.3115279473684	12.0869139736842
NDUFS3	11.4302884210526	11.6396128947368	12.0102291578947	11.3941563684211	11.5630707368421	10.4669480789474	10.5425419736842	10.6885363157895	10.6773728421053	10.7248046578947	10.0717915	10.6411925526316	10.7550369210526	10.2526019736842	10.8098742368421	10.4364780789474	10.7564807894737	10.5231009210526	10.6325211578947	10.397751	10.8143088157895	10.2593373421053	10.5391418684211	10.7458682105263	10.2935963684211	10.3956692368421	10.9140951578947	10.6024245789474	10.2645787894737	10.1087963421053	10.9929188684211	10.6965680263158	10.4147157631579	10.3518888684211	10.4251760263158	10.6235659736842	10.8396771842105	10.3420241315789
USP4	11.2718938157895	11.2073298684211	11.1484152631579	12.083782	11.1257166578947	10.0254841578947	9.33921569736842	9.71828486842105	9.45661615789474	9.22628397368421	9.97315832894737	9.4584105	9.02818398684211	9.27446436842105	9.14236628947369	9.37020831578947	9.66496915789474	8.95790923684211	9.40015790789474	9.55587297368421	9.03381328947368	9.83721789473684	9.59540984210526	9.34850268421053	9.57451031578947	9.63928868421053	9.08950060526316	9.36937007894737	9.99919394736842	9.66646726315789	9.29897205263158	9.48455553947368	9.31571218421053	9.661758	9.51565586842105	9.66646726315789	9.51565586842105	9.60094465789474
ADAM17	11.3245579210526	11.1835027631579	10.4588255526316	11.4389943421053	11.1628428421053	12.3987462631579	8.7232762631579	9.21790265789474	8.85146068421053	9.1215007631579	9.06669476315789	8.99757246052632	8.83460377631579	8.61389775	9.0099432368421	8.59244467105263	9.42016989473684	8.87544302631579	9.03960907894737	9.36937007894737	9.17899002631579	8.97119581578947	8.68343144736842	9.01769236842105	8.82637894736842	8.60718492105263	8.25964465789474	8.99882422368421	8.69830052631579	9.27953519736842	9.24781215789474	8.84191131578947	8.38924319736842	9.06540336842105	8.83082386842105	9.3555937368421	8.93837257894737	9.45661615789474
FGD3	10.7907554736842	11.3533248947368	10.6621547631579	11.8171869736842	11.5794071315789	12.1695208421053	12.2814465789474	12.9014198684211	12.6829444473684	12.4915318157895	12.9629962894737	12.9394991842105	12.0102291578947	12.0252338421053	12.2780630263158	11.9691614736842	12.6988665263158	11.6268833684211	12.3460711842105	12.4650886052632	12.0901985526316	12.854832	12.4650886052632	12.6578477894737	12.3460711842105	12.7093809210526	12.0869139736842	12.7732443421053	12.6729151315789	12.7530080263158	12.3427698947368	12.1257138157895	11.9809385263158	12.7297267894737	12.2743214210526	12.5935502105263	12.7686115	12.9014198684211
EWSR1	11.8642713157895	11.4346732631579	11.8330409210526	11.2621275	11.4695947631579	11.6083996315789	10.0651419473684	10.1685870657895	10.1469434473684	10.2771956315789	10.4157936842105	10.2258468947368	10.2516474210526	9.93791168421053	10.2935963684211	9.87483663157895	9.74567471052632	10.2782216842105	10.2890355526316	9.95959542105263	10.1690467631579	10.1642788684211	10.2067494736842	10.3463813421053	10.0847365263158	10.7949258684211	10.6011666052632	10.0000996578947	10.4410289210526	10.1272254736842	10.3020492368421	10.3476193947368	10.5915289473684	10.6064389473684	10.5391418684211	10.6566619473684	10.2837024473684	10.3345380789474
GSDML	10.8487205526316	11.8766782894737	11.1948034736842	11.7094078157895	11.9842800789474	10.8098742368421	9.22365013157895	9.56714931578947	9.11768134210526	9.96538778947368	9.862625	10.2505027631579	9.33205915789474	9.20521371052632	9.95681805263158	8.99651221052632	9.53956465789474	9.44929752631579	9.34174157894737	10.0727825526316	9.2069715	9.8403525	9.62209660526316	10.1616370263158	9.74328705263158	9.61322990789474	9.68723881578947	9.8766065	9.72838007894737	9.86606694736842	10.2867315	9.78721440789474	9.42259572368421	10.0633988157895	9.74643125	9.10299515789474	10.0611001578947	9.88729414473684
PREPL	12.6679238947368	12.4915318157895	11.8726200526316	11.5387315789474	12.1658340526316	7.414659	7.45060213157895	7.08554780263158	7.30669119736842	7.27624709210526	7.2633925	7.66240792105263	7.47507402631579	7.186585	7.29266192105263	7.38121531578947	7.23452065789474	7.32139084210526	7.15719868421053	7.20756386842105	7.53231273684211	7.36957230263158	7.55604594736842	7.41218863157895	7.37561317105263	7.09634526315789	7.67289442105263	7.91360176315789	7.36361884210526	7.17067494736842	7.01150478947368	7.38341501315789	7.77236471052632	7.05913031578947	7.45603278947368	6.98879455263158	7.44994802631579	7.01471563157895
HSD17B12	11.293984	11.6448008684211	12.1162335	11.6422538947368	11.6370955526316	8.66677302631579	9.42667139473684	9.12215918421053	9.23300515789474	9.55505142105263	9.14522944736842	9.46630723684211	10.1348717105263	9.84136852631579	9.15607323684211	9.69670863157895	8.57690236842105	9.53956465789474	9.68798134210526	9.11277784210526	9.68555105263158	9.20183097368421	9.52353557894737	9.68949265789474	9.55179913157895	9.21139594736842	9.80786460526316	9.41359168421053	9.73466718421053	9.77792542105263	9.68602697368421	9.59945968421053	10.0763956052632	10.1197632368421	10.1300374736842	9.4143035	9.89507513157895	10.0660436315789
CFLAR	11.7858067368421	12.2887343684211	11.0857700526316	11.9539986578947	11.9184071578947	9.49667581578947	12.3945578947368	12.9687926315789	12.6325398421053	12.8047581842105	12.9338810789474	12.9234318421053	12.4915318157895	12.5228291052632	12.5559386842105	12.2211457894737	13.1900291842105	12.6087701052632	13.021397	13.2892786052632	12.6936858157895	12.8320109736842	12.4868432105263	12.7140905789474	12.8214147894737	13.0325085526316	11.9905600789474	12.7781583947368	12.3851047368421	13.021397	12.9124966052632	12.6936858157895	12.4574090263158	12.9564769473684	12.9504101842105	12.8320109736842	12.2028122631579	12.9687926315789
CCDC90B	10.6952888421053	11.0921206052632	10.9176688684211	11.0365622894737	11.9691614736842	12.6988665263158	9.53110140789474	8.86789260526316	8.9531232368421	9.2624805	9.13159557894737	8.97119581578947	9.84815202631579	9.73380331578947	9.30722168421053	9.3248447368421	8.85532227631579	9.83283565789474	9.20900155263158	9.14488426315789	10.0046711052632	8.88622592105263	9.44582657894737	9.38763823684211	9.01842734210526	8.81506668421053	9.80039321052632	9.6001885	9.10435652631579	8.55886018421053	8.86347163157895	9.40890988157895	9.52785352631579	8.61364421052632	9.03146826315789	8.74894865789474	8.84689818421053	8.85728613157895
GMFB	10.6024245789474	11.9634314473684	11.4346732631579	12.1294606315789	11.3984111842105	8.26283689473684	9.29015478947368	8.55655697368421	9.05667544736842	9.18734223684211	8.68756234210526	9.06724671052632	9.2309495	9.77364952631579	9.12603668421053	9.46695563157895	8.86408818421053	9.41359168421053	9.23957805263158	9.33668255263158	9.45499952631579	8.86633697368421	9.29073865789474	9.28731742105263	8.83713065789474	8.57475457894737	9.35817584210526	9.91455355263158	8.84488313157895	8.59852076315789	8.83760821052632	9.12119952631579	9.08003384210526	7.77810136842105	8.71851644736842	8.23928365789474	9.09392284210526	8.73850721052632
DCXR	12.0536323947368	11.8819943684211	11.2981172894737	11.4302884210526	11.9215193947368	10.7361495263158	9.3829725	9.81446223684211	9.35414655263158	9.97166678947368	9.42161873684211	9.92616239473684	9.57142705263158	9.16662621052632	9.69670863157895	9.62363915789474	9.60262739473684	9.62917278947368	9.63928868421053	9.31508718421053	9.49530723684211	9.66783656578947	9.3555937368421	9.99829318421053	9.35817584210526	9.69896281578947	9.45143081578947	9.66093586842105	9.40746032894737	9.70993284210526	10.0954392894737	9.65938065789474	9.32584210526316	9.4720505	9.66415052631579	9.57072839473684	9.90023621052632	9.76180044736842
MGC3207	11.7471517894737	11.3414571842105	11.4139203421053	10.9964573684211	11.8001243684211	10.6635810526316	9.44500494736842	9.26184228947368	9.59945968421053	9.55845756578947	9.63928868421053	9.95102705263158	9.50630610526316	9.348148	9.88403173684211	9.13694552631579	9.10067677631579	9.18605097368421	9.6064352368421	9.39891344736842	9.74980809210526	9.61213694736842	9.65938065789474	9.62363915789474	10.0624215263158	10.0055324210526	10.1926564736842	10.0358492894737	9.83534992105263	9.93255064473684	9.54632431578947	9.5243305	10.1242543157895	10.0755906315789	10.3863203684211	9.68723881578947	10.2476051315789	9.85900781578947
CARS	10.9205844736842	11.4389943421053	11.5250568684211	11.9030619473684	11.7281161842105	10.3898041578947	9.17497435526316	9.59373797368421	9.39858757894737	9.61091809210526	9.4143035	9.36408790789474	8.99851626315789	9.38691489473684	8.99162921052632	8.98225642105263	9.05575493421053	9.34516923684211	9.84815202631579	9.39264702631579	9.17271560526316	9.47979273684211	9.23697581578947	9.42884868421053	9.12867344736842	9.6166432368421	9.48727952631579	9.17808423684211	9.5267985	9.83534992105263	9.92776997368421	9.81243077631579	9.5124505	9.87223434210526	9.5403412631579	9.67448855263158	9.18508135526316	9.29554047368421
STAU1	10.9606502368421	12.1658340526316	11.9620961710526	11.9750917631579	11.7120143947368	8.54855076315789	11.4003646315789	10.5904377105263	11.039802	10.7005869473684	11.0449928947368	10.9446228947368	10.8157942631579	11.1382407631579	10.7174344473684	11.8613081578947	10.6804321315789	11.2341903421053	11.2857811052632	10.7564807894737	10.9125490526316	11.0172562631579	11.1628428421053	10.9837626578947	11.2894123684211	10.9909540526316	11.1451369736842	10.8719491842105	11.4389943421053	11.0541944473684	10.8334268157895	11.0033262894737	11.1003447631579	10.8444491052632	11.0049096578947	10.9891288421053	10.8831679210526	11.1181282368421
CTDSP1	11.7969198157895	11.1323812631579	10.8992595263158	11.5559934210526	10.6248566842105	13.1293419736842	10.8128773421053	11.0632718684211	10.6187330789474	10.7907554736842	10.9769750263158	10.3324605526316	10.5959811578947	10.8030180789474	10.8413217894737	10.8928038421053	10.8642019210526	10.4147157631579	10.7317471578947	10.9819620789474	10.6817520263158	10.46645225	10.6716592105263	10.7852322368421	10.7390028421053	11.0989143157895	10.5401202105263	10.5841914210526	10.6325211578947	11.1362792631579	10.8128773421053	10.7810188947368	10.6510632894737	10.9687	10.9176688684211	11.0449928947368	11.0522525526316	10.9327494736842
PBXIP1	11.5411708684211	11.3305219210526	11.1683491578947	12.1062963684211	11.5608652368421	12.5191311315789	7.83373207894737	8.33272419736842	8.20862742105263	8.19272094736842	8.57450721052632	8.05325607894737	7.87623315789474	7.86048721052632	8.16443168421053	7.87208455263158	8.40807781578947	7.95804371052632	8.5504782631579	7.67493031578947	7.88043661842105	8.41318352631579	8.23599061842105	8.16346322368421	8.63084271052632	8.40055318421053	8.12444328947368	7.55374703947368	8.29904496052632	8.24869810526316	8.63215184210526	8.23335265789474	8.35059578947368	8.57592257894737	8.23142240789474	8.51096086842105	7.91169760526316	8.03659855263158
TIMP2	12.2659288421053	11.6295126578947	12.6173648421053	11.5072277894737	11.0449928947368	8.48247757894737	10.5573031315789	10.8444491052632	10.7145579473684	10.0744288947368	11.2651238157895	10.9125490526316	10.5599153684211	10.8750777105263	10.3548147631579	10.8591753947368	10.7432193157895	10.3745193289474	10.1158721052632	10.8928038421053	9.93295839473684	11.1344760263158	10.8174249473684	10.3765831710526	10.6538914473684	10.8702151578947	10.3498629473684	10.4287743157895	11.3806994473684	11.3703164210526	9.79809110526316	10.6187330789474	10.8187737368421	10.8262763947368	10.762443	11.0103558157895	10.1448931315789	10.8519562368421
EIF4G1	10.9382782368421	11.5490937631579	11.1741200263158	11.5842104210526	11.7307558684211	10.9382782368421	9.17157684210526	9.63317042105263	9.72277525	9.34135298684211	9.56228378947369	9.97923339473684	9.21631576315789	8.74717893421053	9.28669378947368	9.15484810526316	9.4720505	9.04373510526316	9.661758	8.97677555263158	8.76594871052632	9.76715536842105	9.44712734210526	9.19993284210526	9.95210086842105	9.73499855263158	9.70508563157895	9.08382955263158	9.25919418421053	9.77025518421053	9.48190057894737	9.41639207894737	9.35994692105263	10.1875548684211	9.84815202631579	9.71394389473684	9.52200655263158	9.53658563157895
COPB2	10.6353021842105	10.5364539736842	11.7197720789474	11.4741228421053	11.9723724473684	12.0133527368421	9.49071923684211	9.80559982894737	9.74534244736842	9.20753560526316	9.88540284210526	9.91020868421053	9.06944614473684	8.77390181578947	9.42224236842105	9.4699717368421	9.42806005263158	9.32451731578947	9.19924565789474	9.61876032894737	9.01246721052632	10.1632753947368	9.67608542105263	9.4309005	9.44155252631579	9.77867565789474	9.64326397368421	9.33134718421053	9.81773894736842	9.91125989473684	9.12348307894737	9.37604381578947	9.41490471052632	9.55031481578947	9.38620739473684	9.62289139473684	9.67372673684211	9.72044792105263
ADCY3	12.1768837631579	12.3607324210526	11.2419253947368	11.9215193947368	11.4047133684211	7.25013842105263	8.89920181578947	8.96428971052632	9.01675238157895	9.09717618421053	8.92704021052632	9.12037697368421	9.10004538157895	8.79961894736842	9.32971736842105	9.64094515789474	8.87462092105263	9.44155252631579	9.05405984210526	10.0246819473684	9.04052178947368	9.3513195	8.91634057894737	8.99388894736842	9.11912718421053	9.45355360526316	9.15916784210526	9.13604839473684	8.99059555263158	9.26418613157895	9.08866860526316	9.17933868421053	8.97994021052632	9.55845756578947	9.22269789473684	9.37361768421053	9.17463194736842	9.26900628947368
PPP1R11	11.5537761578947	11.5630707368421	12.1257138157895	11.0229554210526	11.6536432631579	11.4389943421053	12.0772503684211	12.3607324210526	12.0162716315789	11.9361145263158	12.3688103684211	12.1192438157895	11.8753188157895	11.7251587105263	12.0070205526316	11.8444918947368	11.8696886578947	11.5072277894737	11.8120481842105	12.083782	11.6588260526316	12.2100674473684	12.1131549736842	12.3346396052632	11.8753188157895	12.1257138157895	11.8909126052632	12.1294606315789	12.1729035789474	12.4611489736842	12.1294606315789	12.0807242105263	11.8444918947368	12.2062241052632	11.9973778947368	12.1366641578947	12.4272486578947	12.2141612105263
SETBP1	12.1226799736842	11.8061058947368	12.3772613947368	11.6536432631579	11.3663843684211	7.51529748684211	8.27695065789474	8.9353397631579	8.82464902631579	7.80709657894737	8.84575230263158	8.394857	7.99629602631579	7.80027835526316	8.53409010526316	8.07458089473684	8.36043855263158	8.09376819736842	8.16148488157895	8.11280976315789	8.29353418421053	8.45432515789474	8.48909831578947	8.74894865789474	8.81555628947368	8.65658934210526	8.65979802631579	7.9196075	8.43128619736842	8.22561694736842	8.28880378947368	8.22829382894737	7.87822730263158	8.7942622368421	8.60606847368421	8.50179146052632	8.42980092105263	8.44673584210526
AZI1	11.4884047631579	11.4741228421053	11.4730096447368	11.1983734210526	11.1931745789474	10.3685391315789	7.79016546052632	8.4791787631579	8.22102160526316	7.99873592105263	8.43045847368421	8.39342071052632	7.68165806578947	7.51227714473684	8.19991360526316	7.51928386842105	8.21823973684211	7.52977526315789	7.82990118421053	8.22667968421053	7.48738821052632	8.3217382368421	7.99336409210526	7.95804371052632	7.87047526315789	8.12044797368421	7.82990118421053	7.89291147368421	7.94447521052632	8.36299734210526	8.21031092105263	7.90113371052632	7.63431442105263	8.26546778947368	7.8530752631579	8.21490307894737	8.22464734210526	8.10383578947368
PPP1R15A	11.4947855	11.8299807894737	11.4071372368421	12.3772613947368	10.5802140263158	7.05699221052632	11.0699626842105	11.3079565263158	10.9891288421053	10.8750777105263	11.4368693684211	11.1551687105263	11.0033262894737	10.4102379736842	10.4264135263158	10.4240108157895	11.0279656578947	10.7021660263158	11.2383576052632	11.2740499210526	10.6124029210526	11.2833805526316	11.2181865	11.0682792105263	10.4931657631579	10.8472265	9.85301060526316	10.9106946578947	11.1467930526316	11.2224025789474	10.4229354736842	10.5599153684211	10.8030180789474	10.3470003684211	10.3174293421053	10.4057716578947	10.1732276052632	11.0357654210526
MAP2K3	11.5842104210526	11.3854772631579	12.0997373684211	11.5273746315789	11.2919019473684	11.4434444736842	11.8355076578947	10.9670571052632	11.8696886578947	10.9335451578947	10.6217772236842	11.3123649210526	10.5489129210526	11.8197880263158	10.5930286315789	12.083782	11.546547	12.0162716315789	11.6488765526316	11.1451369736842	11.0614540789474	11.3026228157895	11.4071372368421	10.5250199473684	11.7220376842105	11.0798788157895	10.7685456578947	10.8591753947368	11.8878322105263	11.5654728684211	11.0349685526316	11.4368693684211	10.5087522631579	11.4254842894737	10.9038882368421	11.4787724210526	10.8750777105263	11.3941563684211
REXO1	11.6945310263158	11.7694437105263	11.7094078157895	12.0348954736842	11.6779699210526	8.77983286842105	8.09276581578947	8.61364421052632	8.24372243421053	7.93342090789474	8.41712081578947	8.58706865789474	7.90264048684211	7.67776384210526	8.06861232894737	7.97887431578947	8.34095440789474	7.80042863157895	8.30831206578947	8.26679384210526	7.6556337631579	8.55856893421053	8.05801931578947	8.30881455263158	8.00954657894737	8.42200044736842	7.96743305263158	8.09760105263158	8.32357578947368	8.58282959210526	8.11259665789474	7.98762206578947	7.91025425	8.34071515789474	8.22123971052632	8.4554085131579	8.54565407894737	8.68623147368421
LOC646200	11.8613081578947	11.3472148947368	11.3346461052632	11.0730188684211	11.6242953684211	11.5436828684211	12.2430870263158	12.1405182105263	12.2814465789474	12.8155255526316	12.2814465789474	12.3987462631579	12.9446399736842	12.4969425263158	12.5935502105263	12.0807242105263	12.2924736578947	12.2780630263158	12.2814465789474	11.9781423947368	13.0325085526316	12.0133527368421	12.3075504210526	12.5010264736842	12.0007606578947	11.7408653421053	12.7686115	12.5653395	11.5340212368421	11.4997244473684	12.7885522105263	12.6988665263158	12.9234318421053	12.3772613947368	12.0635905526316	12.2743214210526	12.6473472105263	11.8032099210526
RAPH1	11.1145660789474	10.6064389473684	12.5653395	11.6752333157895	10.9176688684211	10.8576773947368	7.06095318421053	6.85775551315789	6.86892065789474	6.89492384210526	6.80139322368421	7.03788792105263	6.92085113157895	6.80786660526316	7.02658365789474	6.94652457894737	6.90472076315789	7.01002707894737	6.75069118421053	6.88786784210526	6.74852831578947	7.01797215789474	7.14330243421053	6.89737546052632	7.18001463157895	6.92923355263158	7.14038468421053	7.15676623684211	7.19751536842105	6.95408180263158	6.98338203947368	7.14899456578947	7.07428025	6.86864518421053	7.01601615789474	6.96964507894737	7.10484984210526	6.89078128947368
FLJ20489	11.9809385263158	11.8252066315789	11.8503888421053	10.9606502368421	11.0970565789474	12.2028122631579	9.21072863157895	8.88780415789474	9.24026397368421	8.61335678947368	8.32062378947368	8.59332615789474	8.56150934210526	9.76180044736842	8.21993652631579	10.1642788684211	9.08416977631579	9.90214228947368	8.76543006578947	8.34837653947368	8.60372268421053	8.05160223684211	8.94189518421053	8.44813775	9.87223434210526	8.40530113157895	8.95420113157895	7.64935834210526	8.962414	8.55129521052632	8.65658934210526	8.55991897368421	8.49119584210526	9.46160613157895	8.59273807894737	8.59806621052632	8.30193734210526	8.11238355263158
PHC2	12.7635845	11.2136725789474	10.3435794868421	10.8262763947368	10.6704494473684	11.6134043684211	9.96367355263158	10.3718425263158	9.83624071052632	9.65620671052632	10.2803804473684	9.7412395	9.84457486842105	10.7536588421053	9.05271080263158	10.0070126973684	10.1131309736842	9.37604381578947	9.64406115789474	10.6223806578947	9.5264665	10.2067494736842	9.91125989473684	9.389006	9.86866744736842	9.79477371052632	8.09778984210526	9.09840336842105	9.08203205263158	10.2344570263158	9.77151215789474	9.89009538157895	9.37020831578947	9.65051705263158	9.48421131578947	9.55072646052632	8.71851644736842	10.0838697105263
ADD1	12.0568252894737	12.3075504210526	12.2887343684211	11.8475182105263	11.5559934210526	7.02941482894737	12.3987462631579	12.4574090263158	12.4534748421053	12.0070205526316	12.4104691052632	12.4650886052632	11.9607608947368	12.0314423684211	12.3199905789474	12.4697979473684	12.0772503684211	12.2851582894737	12.3607324210526	11.8878322105263	11.9394169473684	12.5359823157895	12.5271517631579	12.3735202631579	12.8047581842105	12.5228291052632	12.7430789736842	12.0703300263158	13.0508653684211	12.7485066578947	11.9937751842105	12.4494552894737	12.4232616842105	12.8214147894737	12.5935502105263	12.7140905789474	12.6374883947368	12.5699491578947
RPS6	11.9419436315789	11.4242836973684	12.0476757631579	11.409232	11.9905600789474	9.55665842105263	13.5484567894737	13.0272987105263	13.4562685	13.9814147368421	13.5723503947368	13.3485038421053	13.9455623684211	13.8903267894737	13.8287335	13.4715869736842	13.4122456842105	13.3697167631579	13.0508653684211	13.153847	14.3051119473684	12.9394991842105	13.5399469736842	13.7697896842105	13.3697167631579	13.3402872368421	13.9814147368421	13.7513759210526	12.6626412631579	12.9338810789474	13.9226386578947	13.7697896842105	13.8591990789474	13.4424071052632	13.7606276842105	13.2112990263158	13.4715869736842	12.9124966052632
ZNF682	11.3000652105263	11.2756384736842	11.5072277894737	11.0783852894737	11.6322224210526	11.4477761842105	11.7969198157895	12.6936858157895	12.0418209473684	12.8273299210526	12.3531075526316	12.4353803157895	12.7781583947368	12.1553385263158	12.6883605263158	11.7941183157895	12.6729151315789	12.0869139736842	12.2357148684211	12.5508351842105	12.8320109736842	11.9809385263158	11.7032279736842	12.6325398421053	12.3987462631579	12.4454366052632	11.8997927105263	12.3649392631579	11.1484152631579	12.2814465789474	12.9281960789474	12.5143272631579	12.3460711842105	12.7998653157895	12.5790318157895	12.6037081842105	12.5191311315789	12.7243094736842
HNRPR	11.3898767631579	10.9589647368421	10.9705636315789	11.3918937631579	11.4741228421053	11.0849125526316	9.61918497368421	9.59311028947368	9.71865015789474	9.96127305263158	9.67688542105263	10.0819871052632	9.77193955263158	8.97942381578947	9.75927781578947	9.04323234210526	8.88697423684211	9.46551315789474	10.2598063157895	9.11025171052631	9.16114578947368	9.730959	9.70327955263158	9.95000089473684	10.0417290789474	10.2286779210526	10.6024245789474	9.72277525	10.0447643684211	9.8643807368421	10.4012438684211	10.2056914210526	10.3903871973684	10.3118500526316	10.4622738157895	9.73752755263158	10.6856657105263	10.0207902368421
TROVE2	11.5701798421053	11.8475182105263	12.5741962631579	11.1382407631579	11.5045843684211	8.59061642105263	10.9670571052632	11.0449928947368	11.1257166578947	10.8719491842105	11.1628428421053	11.0597476052632	10.9176688684211	10.7577420526316	11.1879304210526	10.9430808947368	11.1003447631579	10.8975984473684	11.0666905	10.804283	10.9023505263158	11.0384350263158	10.9964573684211	11.0849125526316	11.3369778421053	11.3123649210526	11.409232	11.2482023157895	11.2419253947368	11.0259704736842	11.4003646315789	11.1703227105263	11.2894123684211	11.1666482105263	11.4389943421053	11.2671151842105	11.2795203157895	11.1879304210526
H1FX	11.6467548157895	10.5762322105263	10.6148217105263	11.1435304473684	12.3119345526316	13.9814147368421	9.3030542368421	9.41871281578947	9.31535007894737	9.16752655263158	9.41075505263158	9.11025171052631	9.21915565789474	9.31301407894737	9.48156238157895	9.49345505263158	9.5124505	9.47837126315789	9.55278468421053	8.86377990789474	9.22039692105263	9.00366107894737	9.20587373684211	9.05031326315789	9.8112247631579	9.18255517105263	9.93749618421053	9.19130113157895	9.11704273684211	9.09581644736842	9.87223434210526	9.47445931578947	9.75108065789474	9.68306242105263	9.50333860526316	9.71619207894737	9.05846671052632	8.42928573684211
DAZAP2	11.8092719736842	10.9947516315789	11.6918507631579	11.2056439210526	10.9769750263158	11.9152236578947	13.6622144210526	13.4350023421053	13.2892786052632	13.2760320789474	13.4871195	13.8091383684211	13.3485038421053	13.3977628157895	13.2599906315789	13.1117356842105	13.3115279473684	13.1117356842105	13.3616427631579	13.6533568421053	13.1117356842105	13.7414012105263	13.8287335	13.5890876842105	13.3037901842105	13.2599906315789	13.3697167631579	13.2960780789474	13.7904673157895	13.5723503947368	12.4740135526316	13.2527304473684	13.6716638421053	13.0325085526316	13.3330624210526	13.0997891052632	13.2112990263158	13.1476571315789
ANXA2	11.5198742105263	11.9085118157895	11.7066313684211	11.1199088947368	10.8277988947368	11.1757528421053	12.4697979473684	12.1802486578947	12.5982040263158	11.9842800789474	12.2141612105263	12.6374883947368	11.6702018421053	11.6242953684211	12.4064721578947	12.4740135526316	12.3945578947368	12.1366641578947	11.9121901578947	12.0133527368421	11.3613357631579	12.2924736578947	12.6829444473684	12.2357148684211	12.3310157105263	12.6679238947368	12.9338810789474	11.9300924736842	12.7430789736842	12.1131549736842	11.8583242368421	12.2814465789474	12.3495647631579	12.1553385263158	12.6135592631579	12.5790318157895	12.3987462631579	12.0267150657895
GNPTG	11.1323812631579	10.6952888421053	11.3552138157895	11.2302493947368	11.3026228157895	13.5243971315789	9.28271413157895	9.19795613157895	9.44789852631579	9.27818292105263	9.20054628947368	9.77867565789474	9.23300515789474	8.98517581578947	9.12311232894737	8.59061642105263	9.16968831578947	8.79314307894737	9.01709202631579	9.17836931578947	9.00267707894737	9.29833410526316	9.13723447368421	9.7835332631579	8.68550530263158	9.26383855263158	9.006271	9.78112563157895	9.06318285526316	9.32827505263158	8.72665705263158	9.03082394736842	8.83015788157895	8.80165202631579	8.96620392105263	8.91563660526316	9.69670863157895	9.49628031578947
EIF5	11.9184071578947	11.7885229210526	11.7251587105263	11.5608652368421	12.2141612105263	11.1199088947368	9.91455355263158	9.8678652631579	10.2814177368421	10.3187220263158	9.90297189473684	10.1379061315789	10.1469434473684	10.0358492894737	9.60136547368421	9.73900286842105	9.96733592105263	9.69601781578947	8.42369847368421	9.69535171052632	9.90747955263158	10.1242543157895	9.77584389473684	10.0600895	9.86083192105263	10.0590473684211	9.52200655263158	9.88616139473684	9.70798592105263	9.52393303947368	9.78445231578947	10.1131309736842	9.98242697368421	10.0590473684211	10.0366617631579	10.0366617631579	10.4726428421053	10.1530591052632
ATP6V0B	11.1966217631579	10.829141	11.2960410263158	11.4280211842105	11.9634314473684	14.0790903157895	12.3460711842105	12.4232616842105	12.1768837631579	12.4406009210526	12.3199905789474	12.5098176842105	12.5699491578947	12.5271517631579	11.9030619473684	12.4313600789474	12.7578808421053	12.1519931578947	12.4969425263158	12.4740135526316	12.0807242105263	12.3735202631579	12.2391216315789	12.4353803157895	12.3040228684211	12.4823546315789	11.7969198157895	12.5982040263158	12.8214147894737	12.4272486578947	12.1593008421053	11.8529853947368	12.0446709736842	12.0281962894737	11.9809385263158	12.0133527368421	12.2211457894737	12.4104691052632
CDKN2C	10.9176688684211	12.0281962894737	11.6630403947368	10.9368156315789	11.3143780526316	13.9226386578947	7.73907826315789	7.53079068421053	7.71428797368421	7.69331418421053	7.43574107894737	7.53930034210526	7.73719914473684	8.05865159210526	7.66326347368421	8.15416352631579	7.73171075	7.78476997368421	7.29192665789474	7.63410657894737	7.82721623684211	7.48349588157895	7.58832639473684	7.46125707894737	7.40447010526316	7.3651587631579	7.68110560526316	7.60630413157895	7.26773942105263	7.12764617105263	7.57411152631579	7.57447463157895	7.72135690789474	7.20511867105263	7.4614619868421	7.30220315789474	7.15676623684211	7.32416836842105
C12orf10	11.6396128947368	11.6536432631579	12.5313199736842	11.4787724210526	11.3918937631579	9.12496763157895	9.73532992105263	9.58168768421053	9.76852884210526	9.70508563157895	9.31171218421053	9.4309005	9.28271413157895	10.0386310526316	9.52200655263158	9.88443234210526	9.78112563157895	9.81446223684211	9.66858030263158	9.52313025	9.47979273684211	9.41460410526316	9.64889928947368	9.3683182631579	9.18734223684211	9.25919418421053	9.45877294736842	9.49419405263158	9.63830326315789	9.46160613157895	9.83882921052632	9.3915385	9.21480223684211	9.29073865789474	8.93009552631579	9.50873056578947	9.69188036842105	9.32734421052632
TCEAL4	11.8415889736842	11.9258422894737	12.3495647631579	11.6918507631579	11.6618822105263	7.38418064473684	9.23450639473684	9.32858665789474	8.89365596052632	8.77873944736842	8.90103218421053	9.04730821052632	9.22759621052632	8.79623239473684	9.15885357894737	8.79122742105263	9.11054618421053	8.88262113157895	9.03791452631579	8.84630572368421	9.09015139473684	8.96362839473684	9.04192768421053	9.22550623684211	8.41927005263158	9.06697073684211	9.34586315789474	9.01246721052632	8.78662136842105	8.62976268421053	9.01431825	9.14522944736842	9.26485636842105	8.53300626315789	8.83041457894737	8.85661092105263	9.11558244736842	8.93790136842105
G6PC3	11.5680205789474	11.6322224210526	11.1344760263158	11.3435107894737	11.4647041315789	12.7430789736842	7.84254718421053	7.8932802368421	7.81441515789474	7.44926182894737	7.53056869736842	7.56209673684211	7.70296211842105	8.0172375	7.83047860526316	8.1317445	8.170942	7.80670268421053	8.08217128947368	7.432085	7.55299372368421	7.58276336842105	7.77236471052632	7.62356081578947	7.76579621052632	8.01882123684211	7.90178115789474	7.4682115	7.97217189473684	7.68062788157895	8.38554589473684	7.79797244736842	7.74891015789474	8.20303792105263	7.92194602631579	8.38815976315789	7.76411896052632	7.57104944736842
IGFBP6	12.6578477894737	12.0102291578947	13.1238712894737	10.1561956315789	9.52200655263158	10.4201441315789	6.83733851315789	7.05256131578947	6.97989242105263	7.02888684210526	6.94639715789474	6.81643863157895	7.08861623684211	6.92662315789474	6.96116365789474	6.97308635526316	7.16693834210526	7.03827797368421	7.27624709210526	6.92590248684211	6.89508886842105	7.09362457894737	7.05791197368421	7.15191689473684	6.92331552631579	6.97904203947368	6.95695326315789	6.88882834210526	7.04775106578947	6.89985365789474	7.30563675	7.01126402631579	6.89369757894737	6.85544026315789	6.83136968421053	7.03827797368421	6.85297626315789	6.85251352631579
CYB5R3	11.2773194736842	11.8330409210526	12.3199905789474	11.0349685526316	11.0849125526316	9.7645142631579	12.0807242105263	12.2430870263158	12.5228291052632	11.8475182105263	11.6488765526316	12.2357148684211	11.7941183157895	11.9121901578947	12.0314423684211	12.2468651052632	12.1062963684211	12.1695208421053	11.9300924736842	11.9085118157895	11.8780377631579	12.4611489736842	11.9750917631579	11.8583242368421	12.1553385263158	12.3199905789474	12.4574090263158	11.6859789210526	12.1627592368421	11.8503888421053	12.0133527368421	12.0193236578947	11.9750917631579	12.3495647631579	12.1329937631579	12.4650886052632	12.3199905789474	12.2028122631579
PCNP	11.6970391842105	10.9734992894737	11.4764917368421	11.8120481842105	10.9479923421053	10.7125480394737	10.1572007368421	8.97942381578947	9.58203052631579	9.79080307894737	8.81239921052632	9.29178444736842	10.3199648947368	10.7260300526316	9.81200894736842	9.86083192105263	9.18072946052632	10.4635477368421	9.84995947368421	10.1401496052632	11.1128212368421	9.09098840789474	10.2593373421053	10.4201441315789	9.36151284210526	8.99196947368421	10.1794330526316	10.9125490526316	9.52846507894737	9.23032389473684	8.56939639473684	9.8678652631579	10.1464508289474	8.40156518421053	9.53143373684211	8.55886018421053	9.7988207368421	9.4864402631579
ST5	11.8558801315789	10.8205543684211	11.1074122631579	11.1108853157895	10.4975599210526	11.9300924736842	7.10655927631579	7.213053	7.06965797368421	7.17679173684211	7.07013489473684	7.14891505263158	7.20320607894737	7.25738196052632	7.0481077631579	6.99765871052632	7.28276690789474	7.10611202631579	7.13554389473684	7.26163407894737	7.19616360526316	7.14183821052632	7.00004971052632	7.12551271052632	7.02517994736842	6.95998456578947	6.87329571052632	7.03959407894737	7.04511884210526	7.13136715789474	7.28946976315789	7.09765886842105	7.02398205263158	7.14499825	7.08540913157895	6.93175128947368	7.04002898684211	7.17185352631579
SLC2A6	10.2216490263158	10.0775612894737	9.88363113157895	12.4534748421053	12.7430789736842	11.6833236052632	8.65101892105263	8.49898310526316	8.72040377631579	8.62293240789474	8.55237211842105	8.92065523684211	8.29567257894737	7.98042652631579	8.43508568421053	8.88902131578947	8.46501652631579	8.861702	8.50914576315789	8.43572005263158	8.05553171052632	8.78720142105263	8.41853765789474	8.38765244736842	8.54296251315789	9.04348372368421	8.60831913157895	8.75871155263158	8.44402476315789	8.414041	8.67778114473684	8.55178294736842	8.52556489473684	8.32062378947368	8.32088078947368	8.99425046052631	8.72430422368421	8.57842281578947
RSPRY1	10.8831679210526	11.3592498421053	11.2651238157895	11.4764917368421	11.5387315789474	7.27463990789474	10.6235659736842	11.1257166578947	10.5787654736842	11.0049096578947	10.8736344473684	11.101914	10.8220930263158	10.4843606315789	10.9253486842105	10.3052799210526	10.9140951578947	10.6773728421053	10.9140951578947	10.6993469736842	10.7592923157895	10.6760892368421	10.7999694473684	11.0970565789474	10.9622074210526	11.0328337368421	10.9368156315789	10.8624084473684	10.4970435526316	10.9837626578947	11.2875686842105	10.9670571052632	10.5346237236842	11.2419253947368	11.0279656578947	11.1703227105263	10.8801325	10.829141
NDUFB5	10.8900621315789	11.2482023157895	10.8458888157895	11.8529853947368	11.7552803157895	12.854832	10.9285876315789	10.0202735	10.5063715	10.7445407105263	10.4216766578947	10.8213236973684	11.2440086315789	10.8380983421053	10.7866284473684	10.6481983947368	10.4137016578947	11.0597476052632	10.6552299210526	10.6411925526316	11.1501622894737	10.4563173157895	10.7035479736842	11.1236664473684	10.4251760263158	10.3527201578947	11.1628428421053	11.0119660263158	10.4726428421053	10.2086865263158	10.1426516710526	10.8900621315789	11.0434224736842	9.95210086842105	10.6716592105263	10.3782569736842	10.5364539736842	10.3518888684211
RPL8	11.5630707368421	11.1683491578947	11.8909126052632	10.8534865526316	11.4549561842105	11.6563311842105	13.5243971315789	12.9564769473684	13.5567145526316	13.6340704210526	13.3115279473684	13.1351707894737	13.5890876842105	13.5567145526316	13.7414012105263	13.1351707894737	13.2892786052632	13.0702568421053	13.3839508947368	13.0095283421053	13.8091383684211	13.2112990263158	13.3330624210526	13.6157666578947	13.0756099473684	13.1293419736842	13.8287335	13.4795498157895	13.2892786052632	12.8958477368421	13.6716638421053	13.3485038421053	13.3899092368421	13.0570982105263	13.1969002631579	13.153847	13.4350023421053	12.7732443421053
FBXO9	11.4323818684211	11.6467548157895	10.7035479736842	10.9509546315789	10.8098742368421	12.1329937631579	8.04425710526316	7.24015646052632	7.86817792105263	7.65544431578947	7.37907335526316	7.55955621052632	7.41928651315789	8.08263278947368	7.33849089473684	7.69651115789474	7.11951853947368	7.70497905263158	7.20734128947368	7.27445668421053	7.97500760526316	7.56542584210526	7.53567852631579	7.54180631578947	7.94751015789474	7.49773535526316	7.84607360526316	7.51122792105263	7.35549378947368	7.71631363157895	7.41982384210526	7.82797165789474	7.77849297368421	7.82693063157895	7.56209673684211	7.70627235526316	7.6704035	7.92465853947368
PPP1R13B	11.4676664210526	11.4810196315789	10.6773728421053	11.3414571842105	10.9555946578947	11.0562574210526	7.67271342105263	8.18336457894737	8.08731468421053	7.93773331578947	7.94816484210526	8.0929665	7.76089194736842	7.47413973684211	8.07212285526316	7.50532196052632	8.13125786842105	7.4814407368421	7.94232335526316	7.78012613157895	7.61394392105263	8.05681703947369	7.84715884210526	8.19424696052632	7.89616126315789	7.77293113157895	7.96426376315789	7.96148464473684	7.92684265789474	8.05138271052632	8.34837653947368	7.77524738157895	7.69317834210526	8.28880378947368	7.94056951315789	8.00118078947368	8.1035945	7.79700363157895
FGR	11.4186511315789	10.7317471578947	11.1637522894737	11.9634314473684	11.6032456578947	8.66442773684211	13.3977628157895	13.4122456842105	12.9742794210526	12.7945022631579	13.0887404736842	13.0887404736842	12.5884680526316	12.6374883947368	12.5143272631579	13.0272987105263	13.0508653684211	12.6936858157895	12.9908981052632	13.4424071052632	12.7190206842105	13.3899092368421	13.0887404736842	12.8958477368421	12.9281960789474	13.0508653684211	12.5271517631579	13.3977628157895	13.5642149210526	13.2821121842105	12.4104691052632	12.8155255526316	12.8214147894737	12.7635845	12.9338810789474	12.9629962894737	13.0272987105263	13.3616427631579
PSMB3	11.2894123684211	11.4718964473684	11.0614540789474	11.0954801578947	11.3749594473684	12.6679238947368	11.8878322105263	11.885145	11.7499867105263	11.9973778947368	11.8997927105263	11.764073	11.8252066315789	11.8909126052632	11.9330320789474	12.3735202631579	12.0869139736842	11.7120143947368	11.8503888421053	12.1593008421053	11.6213464736842	11.8696886578947	11.6422538947368	12.0901985526316	11.774687	12.1294606315789	11.4947855	11.5817165	12.0536323947368	11.9300924736842	11.8780377631579	11.7941183157895	11.7523427105263	11.4549561842105	11.2611490789474	11.7941183157895	11.6006330526316	11.7120143947368
TM9SF1	11.7032279736842	11.3369778421053	11.9905600789474	11.4456119210526	11.9573746052632	9.21423121052632	8.3584957631579	8.50532830263158	8.41979789473684	8.06779355263158	8.50402078947368	8.50966171052632	8.08635136842105	8.08754072368421	8.18066192105263	8.61283561842105	8.33424328947368	8.35391552631579	8.41125292105263	8.62152760526316	7.74428465789474	8.62857639473684	8.30471944736842	8.23524971052632	8.48118555263158	8.60200747368421	8.12841931578947	8.14234484210526	8.73515140789474	8.64338392105263	8.35702543421053	8.19918393421053	7.9719572631579	8.48494752631579	8.32540086842105	8.59061642105263	8.19369977631579	8.49175142105263
NDUFA12	11.9272352368421	12.1192438157895	11.2611490789474	11.6213464736842	11.8120481842105	10.7935820526316	10.4795873684211	10.3615226842105	10.6510632894737	10.7564807894737	10.8220930263158	10.5586710526316	11.0415822368421	10.2247482368421	10.7968342105263	9.91641044736842	10.4893240526316	10.3604638157895	9.80448213157895	10.1329614210526	10.8187737368421	10.4137016578947	10.5586710526316	10.4720407236842	10.1053943684211	10.3272611842105	10.5972983157895	10.4006553552632	9.95000089473684	9.8651315	10.7711402368421	10.6993469736842	10.7790149342105	10.1885556578947	10.6579933684211	10.4975599210526	10.4540360789474	9.71619207894737
BTAF1	11.2200666578947	11.7307558684211	11.4210349210526	11.8780377631579	11.7910410263158	8.15203177631579	9.52118989473684	9.26453371052632	9.70465625	9.74934031578947	9.43789973684211	9.68949265789474	9.622494	9.89819555263158	10.1672890526316	9.58096092105263	9.65868421052632	9.38763823684211	9.27847492105263	9.51973647368421	10.1140097105263	9.44033560526316	9.72612842105263	9.76852884210526	9.66496915789474	9.2154015	10.0698983684211	10.3031057105263	9.31112536842105	9.07811521052631	9.14557463157895	9.52118989473684	9.83377592105263	8.90326393421053	9.54949942105263	9.02476968421053	9.53721728947368	9.28094144736842
ATP5B	11.3052335526316	11.4905268947368	12.5610695263158	11.0989143157895	11.3684610263158	10.8143088157895	13.1351707894737	13.1238712894737	13.2681139473684	12.7998653157895	12.8273299210526	13.1835266315789	12.9234318421053	12.7342548157895	13.1766323684211	13.021397	13.0702568421053	12.7732443421053	12.9234318421053	12.7342548157895	12.6228352631579	13.1900291842105	13.0702568421053	12.9853392105263	12.9853392105263	13.0997891052632	13.1651649210526	12.5741962631579	13.170209	12.9564769473684	12.8492993421053	12.8273299210526	13.0887404736842	13.0154440789474	13.170209	13.0272987105263	13.2821121842105	12.9742794210526
[truncated: 7,098 more rows]
