# Supplementary material for: Role of ferroptosis-associated genes in ankylosing spondylitis and immune cell infiltration
Source: Front Genet. 2022 Nov 11;13:948290. doi: 10.3389/fgene.2022.948290 (PMC9691995; doi:10.3389/fgene.2022.948290)
Supplement: Supplementary file 2 [file DataSheet2.ZIP › Supplementary materials of batch correction/symbol1.txt]

geneNames	GSM616684	GSM616685	GSM616686	GSM616687	GSM616688	GSM616689	GSM616690	GSM616691	GSM616692	GSM616693	GSM616694	GSM616695	GSM616696	GSM616697	GSM616698	GSM616699	GSM1007849	GSM1007850	GSM1007856	GSM1007857	GSM1007855	GSM1007859	GSM616668	GSM616669	GSM616670	GSM616671	GSM616672	GSM616673	GSM616674	GSM616675	GSM616676	GSM616677	GSM616678	GSM616679	GSM616680	GSM616681	GSM616682	GSM616683
ACTN1	11.86697242	11.387631	11.95399866	12.58403205	10.95280734	11.45495618	12.21006745	12.49694253	12.20281226	12.03832345	11.68332361	12.46979795	11.60063305	12.34607118	11.44344447	11.96916147	14.80396976	14.80396976	14.80396976	14.88854571	14.80396976	9.539564658	11.74715179	12.35699379	11.83835842	11.94194363	12.29615574	12.25030529	11.17412003	11.69185076	10.94462289	11.64225389	12.16583405	11.53165282	11.76944371	11.84449189	11.02097776	12.77324434
RN7SK	9.121829974	9.771512158	9.431574211	10.88164389	10.31510526	9.853010605	8.983486776	9.385923092	11.48101963	10.52752039	9.658684211	10.68969268	10.60242458	10.78662845	9.7661815	9.494194053	14.76034097	14.73144171	14.70585395	14.70585395	14.76034097	14.76034097	9.156666763	9.532634526	9.180427684	11.35521382	9.399239316	9.873030474	9.668968263	9.765318395	9.159808763	9.017692368	9.273585408	9.67292	9.823447263	9.483022105	10.18054255	9.300034697
IMAA	14.42332555	14.55864053	14.57253121	14.43350097	14.68480739	14.24017076	14.02909408	14.19848416	14.188904	14.40144129	14.33401853	14.36688616	14.38907216	14.25725142	14.22787939	14.40144129	14.68480739	14.70585395	14.41143018	14.68480739	14.70585395	14.80396976	14.20843453	14.35488571	14.68480739	14.24017076	14.68480739	14.57253121	14.36688616	14.12515897	14.54355234	14.55864053	14.32422882	14.34399113	14.44446676	14.11398468	14.37930353	14.38907216
SH3GLB2	11.08662755	11.18964779	11.05974761	11.27189382	11.61859116	11.21166845	11.23232492	11.53165282	11.55146911	10.93026682	10.78379389	11.39189376	11.14841526	11.27404992	11.68332361	11.61106137	14.53205089	14.76034097	14.57253121	14.80396976	14.88854571	13.25999063	11.63709555	11.15329795	11.460016	10.89431026	11.16466174	10.99645737	10.89925953	11.23024939	11.039802	11.37875334	10.69096879	11.36638437	11.06327187	10.52752039	10.81138761	10.98196208
AKR1D1	13.40462384	13.66221442	13.42705968	13.66221442	13.35497089	13.68031163	13.19002918	13.708295	13.73006858	13.624637	13.41224568	13.79046732	13.61576666	13.63407042	13.76978968	13.89032679	14.70585395	14.68480739	14.60222784	14.58685513	14.68480739	14.88854571	13.35497089	13.76062768	13.66221442	13.65335684	13.76978968	13.91181808	13.50699447	13.31797092	13.63407042	13.20500374	13.64460784	13.23895379	13.47158697	13.68031163	13.51495968	13.76062768
NUCB1	12.82732992	12.60370818	12.92343184	12.99089811	13.01544408	12.62283526	12.59355021	13.21129903	12.86984074	12.79986532	12.67291513	13.08874047	12.70419832	13.1056175	12.87495113	12.92343184	14.62028221	14.64615355	14.76034097	14.76034097	14.6650245	14.46441371	13.08874047	13.13517079	13.170209	12.68836053	12.854832	13.00952834	12.51432726	12.80475818	12.90700071	13.153847	12.72430947	13.01544408	12.77815839	12.79450226	12.42326168	12.92819608
CIB1	12.14809247	11.97814239	11.92444934	12.06005263	12.23571487	12.10973989	12.15930084	11.85832424	11.62951266	11.80610589	11.37031642	11.86130816	11.86968866	11.83550766	12.12946063	11.73075587	14.60222784	14.60222784	14.88854571	14.64615355	14.60222784	11.38547726	11.98732616	11.70189991	12.18024866	11.60839963	11.98732616	12.44543661	12.12571382	11.5817165	11.97509176	11.33258597	11.72203768	11.57687863	12.15199316	11.73329497	11.88783221	12.20622411
VIPR1	9.259871868	9.513735421	9.408527711	9.548702553	9.684732526	9.478371263	9.806897421	9.373266526	9.995551789	9.368657289	9.212502566	10.01497866	9.889096513	9.791433763	9.657193316	9.389730684	14.88854571	14.88854571	14.51838166	14.49597063	14.33401853	11.68597892	9.114165526	9.137234474	9.089500605	9.4297555	9.566419368	9.545906934	9.093256789	9.667480789	9.504285632	8.758711553	9.418712816	8.715617868	9.385638789	8.852666211	8.892794237	9.367979237
LILRB3	14.09124118	14.37930353	14.36688616	14.38907216	14.03730337	14.05787545	13.63407042	13.90166976	14.03730337	14.21790818	14.11398468	14.29512232	14.15763789	14.10255426	13.92263866	14.188904	14.57253121	14.57253121	13.34028724	14.60222784	14.64615355	14.6650245	14.12515897	14.13572795	14.20843453	14.15763789	14.26640692	14.29512232	13.99292182	13.90166976	14.188904	13.94556237	13.95889929	14.09124118	14.20843453	14.02909408	14.09124118	14.25725142
FTL	14.47386142	14.50670855	14.50670855	14.58685513	14.53205089	14.50670855	14.57253121	14.53205089	14.60222784	14.73144171	14.20843453	14.64615355	14.55864053	14.46441371	14.53205089	14.32422882	14.49597063	14.37930353	14.34399113	14.55864053	14.54355234	14.73144171	14.58685513	14.41143018	14.54355234	14.80396976	14.6650245	14.70585395	14.41143018	14.32422882	14.64615355	14.58685513	14.60222784	14.58685513	14.46441371	14.6650245	14.49597063	14.48552755
CDC37	12.16583405	12.41485003	12.11924382	12.50981768	12.40290418	12.02240313	11.84449189	11.95737461	12.46979795	12.16583405	12.11924382	12.32738868	12.19855526	12.29247366	12.53598232	12.25030529	14.43350097	14.53205089	14.68480739	14.54355234	14.53205089	13.99292182	11.97509176	12.39874626	12.44060092	11.97237245	12.36073242	12.81024061	11.93941695	11.70322797	12.30755042	11.79691982	12.27806303	11.522552	11.98093853	12.19055203	11.90851182	12.60877011
CDC14B	7.562901553	7.732062592	7.801940921	7.880436618	7.754299803	7.625390947	7.735251526	7.643065539	7.224947961	7.611537211	7.622539263	7.567861842	7.669231289	7.571049447	7.945934868	7.976691868	14.6650245	14.62028221	14.50670855	14.57253121	14.62028221	14.70585395	7.710098632	7.568320447	7.807096579	7.594540671	7.490159855	7.753040105	7.707685579	7.849662132	7.706982974	8.206475868	7.533344763	8.031424763	7.766046947	8.035622447	8.169377105	7.956334368
MAPK3	10.58419142	10.6843705	10.48668208	10.86869889	9.781125632	10.09277358	10.46227382	11.07301887	10.57118353	10.41370166	10.7984465	10.61618405	10.12722547	10.70354797	10.22976721	10.71743445	14.64615355	14.58685513	14.29512232	14.73144171	14.45383963	12.50561132	10.63690687	10.93195379	10.48790884	10.56353984	10.93974292	10.79075547	10.30941289	10.5526975	10.19551821	10.84872055	10.85348655	10.29457734	10.63975418	11.05786074	9.989198895	11.28140597
GAK	11.10351405	11.16466174	11.08662755	11.31027745	11.19662176	11.24192539	11.16284284	11.65126682	10.92211318	10.98020984	10.71602242	11.60324566	11.293984	11.49272358	11.39626905	11.56307074	14.54355234	14.55864053	14.48552755	14.62028221	14.73144171	9.855657526	10.91254905	11.43467326	11.42548429	10.85195624	11.35924984	11.99056008	10.43446689	10.23719139	10.92211318	10.71327274	10.95559466	10.21269934	10.90388824	11.13447603	10.44102892	11.71688639
HGS	10.96220742	10.90565742	10.71743445	10.96626954	10.48320603	10.94140513	10.94462289	11.37704221	10.56736895	10.55494887	9.944675342	11.09891432	10.64385397	10.9311103	11.03496855	11.31627121	14.38907216	14.47386142	14.73144171	14.44446676	14.50670855	14.29512232	10.62485668	11.26949803	11.05974761	10.60116661	11.36638437	11.39189376	10.23298405	10.22867792	10.63017929	10.43544958	10.89925953	10.2558915	10.66358105	10.92211318	10.19646008	11.32043432
MT2A	11.14679305	10.62610011	10.96065024	10.64505797	10.78662845	11.17412003	11.0666905	11.27189382	11.30262282	11.19837342	10.52946389	10.26976921	11.17032271	10.93681563	10.61482171	10.57876547	14.73144171	12.99089811	14.45383963	14.48552755	14.58685513	14.68480739	11.62688337	10.48861645	11.53165282	10.46108355	10.62177722	10.34414445	10.0202735	11.55377616	11.59107037	11.82762445	10.97181992	12.74307897	11.13076284	10.84588882	10.63690687	11.33926842
RPL18A	13.98141474	14.31489845	13.94556237	14.16851216	14.43350097	14.35488571	13.83966995	13.89032679	14.02909408	14.11398468	14.00682713	14.05787545	13.92263866	14.05787545	14.24017076	13.80041521	14.51838166	14.51838166	14.28696182	14.43350097	14.55864053	14.60222784	14.13572795	14.07909032	14.09124118	14.50670855	13.94556237	14.24017076	14.188904	13.93364253	14.30511195	13.8287335	14.21790818	13.85919908	14.34399113	13.89032679	14.24017076	14.06874055
CD14	13.78162608	13.34028724	13.72009174	13.91181808	13.32519095	13.04492968	14.47386142	13.99292182	13.28211218	13.36164276	13.52439713	13.52439713	13.52439713	13.86873068	13.16516492	13.53169029	14.20843453	14.36688616	14.37930353	14.41143018	14.57253121	13.170209	13.49618803	13.91181808	14.04757637	13.153847	13.79046732	14.32422882	13.11807837	13.15989442	13.33306242	13.85919908	13.80913837	13.49618803	13.4562685	13.86873068	12.44543661	14.04757637
VWF	7.489950026	7.561632895	7.957543342	8.792592474	7.694398184	7.121368145	8.828442776	7.607579737	8.143187829	7.631307763	7.586798105	8.239816684	7.077472342	7.991174382	7.249429447	8.779033461	14.50670855	14.54355234	14.10255426	14.42332555	14.34399113	14.27689379	7.600668184	8.233824605	7.993096921	8.690267263	7.800681461	7.950788882	7.478062816	7.400096092	7.964454882	8.339037	7.937228579	8.291046171	7.903672447	7.996774579	7.797211789	8.954899184
F2R	14.32422882	14.46441371	14.42332555	14.49597063	14.40144129	14.30511195	14.35488571	14.34399113	14.20843453	14.33401853	14.31489845	14.28696182	14.36688616	14.19848416	14.04757637	14.16851216	14.34399113	14.38907216	14.16851216	14.50670855	14.49597063	14.54355234	14.47386142	14.12515897	14.53205089	14.12515897	14.49597063	14.50670855	14.30511195	14.10255426	14.49597063	14.26640692	14.48552755	14.31489845	14.45383963	14.21790818	14.00682713	14.58685513
FLOT2	13.44240711	13.19002918	13.43500234	13.42705968	12.7635845	13.32519095	13.30379018	13.79046732	13.16516492	13.09978911	13.03250855	13.20500374	12.81024061	13.14140961	13.29607808	13.43500234	14.36688616	14.41143018	14.47386142	14.53205089	14.42332555	14.24017076	13.24668739	13.60528395	13.09978911	13.05709821	13.55671455	13.47158697	12.72430947	12.93949918	12.79986532	13.44965018	13.42705968	12.93949918	13.34028724	14.0180185	12.68836053	13.91181808
C11orf2	10.65522992	11.11088532	10.72189834	10.97852763	11.16834916	11.02796566	10.65522992	10.81430882	11.24192539	10.61118511	10.85917539	11.05625742	10.55494887	10.94462289	11.68936316	10.8801325	14.45383963	14.42332555	13.09978911	14.6650245	14.46441371	12.82141479	10.67044945	11.09212061	11.04846884	11.19837342	10.76586389	11.24021905	10.79492587	10.40351429	10.87835303	10.56225347	10.829141	10.31073326	10.93026682	10.58804453	10.69656803	11.02597047
ROCK2	14.25725142	14.51838166	14.37930353	14.48552755	14.188904	14.51838166	13.68031163	14.64615355	14.57253121	14.54355234	14.64615355	14.53205089	14.48552755	14.51838166	14.47386142	14.31489845	14.41143018	14.44446676	14.46441371	14.33401853	14.41143018	14.47386142	14.28696182	14.49597063	14.31489845	14.73144171	14.35488571	14.42332555	14.51838166	14.38907216	14.40144129	14.06874055	14.44446676	14.19848416	14.49597063	14.50670855	14.50670855	14.35488571
MX1	12.06681718	10.51237337	12.29958584	12.55083518	12.25030529	13.31797092	12.42724866	12.66792389	11.66419858	11.72811618	11.522552	11.77731195	12.91864266	12.84330774	12.07725037	12.51432726	14.35488571	14.45383963	14.55864053	14.46441371	14.48552755	12.57903182	12.66792389	12.17290358	12.38510474	11.50187416	13.01544408	12.07033003	11.89091261	10.51875713	13.66221442	12.07725037	12.04182095	14.00682713	12.81024061	12.88995247	11.15178453	12.33463961
ZNF148	11.68332361	11.83304092	11.67796992	11.85038884	11.44777618	11.54368287	11.37495945	11.64480087	12.21951882	11.77994463	11.52944118	11.74715179	11.71451482	11.73845147	11.56307074	11.30795653	14.25725142	14.32422882	14.38907216	14.40144129	14.30511195	14.48552755	11.73575247	12.07725037	11.70322797	11.64887655	11.77731195	11.59829332	11.15889224	11.14841526	11.52505687	10.582748	11.31236492	11.24192539	11.63222242	11.26310592	11.02948605	11.57687863
FAM50A	10.5376025	10.68175203	10.30941289	10.71743445	10.59152895	10.44557245	10.32203503	10.35689982	10.66685646	10.54516645	10.32939274	10.67165921	10.39196668	10.59043771	10.81287734	10.75058082	14.26640692	14.34399113	14.49597063	14.09124118	14.20843453	14.57253121	10.38304421	11.04342247	10.91608221	10.47827758	10.68043213	10.9502668	10.24456653	10.20983582	10.57623221	10.34107474	10.84132179	10.09456426	10.33036908	10.51237337	10.12144811	10.79683421
LOC374395	11.38987676	11.40265111	11.26512382	11.56547287	11.53873158	11.70940782	11.46766642	11.45495618	11.33258597	11.36638437	11.32043432	11.4947855	11.55827263	11.62951266	11.92444934	11.69185076	14.48552755	14.46441371	14.64615355	14.51838166	14.51838166	9.716192079	11.53640045	11.37282329	11.40713724	11.66419858	11.15889224	11.46766642	11.57940713	11.41155139	11.42308311	11.38316376	11.43899434	11.44561192	11.51621042	11.42103492	11.53873158	11.22853305
CLUAP1	14.57253121	14.54355234	14.58685513	14.57253121	14.31489845	14.60222784	14.43350097	14.43350097	14.38907216	14.29512232	14.21790818	14.51838166	14.70585395	14.44446676	14.24788242	14.29512232	14.31489845	14.33401853	14.32422882	14.24788242	14.38907216	14.50670855	14.48552755	14.32422882	14.43350097	14.49597063	14.64615355	14.49597063	14.60222784	14.55864053	14.60222784	14.22787939	14.57253121	14.44446676	14.55864053	14.25725142	14.14143112	14.62028221
GPX3	7.407539737	7.502886632	7.132742974	7.512460842	6.900153658	7.075962487	7.835554684	7.671122395	7.466148289	7.089710368	7.039706013	7.539041908	7.061849	7.492573368	7.138151316	7.381215316	14.58685513	14.24017076	14.58685513	14.22787939	14.24788242	14.05787545	7.39027525	7.798143526	7.568320447	7.422705671	7.657875684	7.601939895	7.252886697	7.321390842	7.061579158	7.366739737	7.795901868	7.088782158	7.329485842	7.313410579	7.278653526	7.247766553
LOC339123	10.96548197	11.26512382	11.09025213	11.13627926	11.23232492	11.15516871	10.75216732	10.90070818	11.22432916	10.86869889	10.97540071	11.34351079	10.99973421	11.17575284	11.50187416	11.04499289	14.29512232	14.28696182	14.44446676	14.28696182	14.43350097	13.20500374	10.92058447	11.27404992	11.52505687	11.02948605	10.81809934	11.32249934	10.69223513	10.41370166	11.20204497	10.68853632	10.99645737	10.51875713	10.92675632	10.72480466	10.80987424	11.41392034
PTMS	8.102119	7.776687329	9.913794605	7.917977289	8.693491658	7.561232395	7.979263263	8.055531711	8.662193421	8.122720684	8.185684132	8.839207316	8.700904395	8.275098513	7.912582026	7.921946026	14.37930353	14.19848416	14.54355234	14.34399113	14.12515897	14.38907216	8.377013868	7.600668184	8.177906474	7.860958395	7.814032211	7.457638842	8.289331684	8.951308211	7.892094987	9.702532895	8.254507105	9.501612105	8.902899974	7.505530342	8.362158013	7.598831947
ATP9A	8.327251237	8.139523434	9.136048395	8.711776158	8.117014711	8.00066375	9.189658895	8.855795908	7.893095855	8.322607316	8.612033211	8.791227421	7.836638355	8.340715158	8.0172375	8.173696605	14.42332555	14.49597063	14.62028221	14.24017076	13.98141474	12.15533853	8.517026605	8.937901368	8.904940184	7.980912605	8.940352697	8.103353211	7.996296026	8.100162763	8.498730947	9.471414737	8.626691395	8.663252421	9.006271	9.701000368	8.402796816	8.935092289
GPR137	9.655887737	9.705943684	9.755812	9.798820737	9.633170421	9.333489132	9.363058132	9.619502539	9.637390763	9.343464105	9.041595645	9.763476974	9.250796039	9.720822737	9.593737974	9.836240711	14.27689379	14.12515897	14.43350097	14.31489845	14.188904	14.15763789	9.602627395	9.939203395	9.888586053	9.389006	9.883631132	9.730959	9.162798395	9.483294737	9.382633632	10.12833295	9.849039684	9.525059684	9.503045026	9.7360465	9.219500316	9.819274237
PPM1M	10.95422974	11.01357442	11.00140074	11.26114908	11.22240258	11.35332489	10.95747279	11.23630945	11.37704221	10.77398518	10.83511095	10.92058447	11.02446137	11.20204497	11.18558879	11.08491255	14.22787939	14.20843453	14.33401853	14.37930353	14.32422882	12.95041018	11.13824076	11.26512382	11.19480347	11.31437805	11.29811729	11.35136111	11.21367258	11.11666963	10.76854566	11.31835413	11.11990889	10.91914871	11.41392034	11.67244392	10.90565742	11.30795653
ZC3H3	9.518887816	9.497745947	9.314252237	9.577707395	9.075969408	9.337348632	9.496280316	10.07360168	9.484555539	9.294254816	9.100953474	9.770669974	9.328586658	9.687981342	9.887709289	10.15096005	14.47386142	14.40144129	13.89032679	14.27689379	14.47386142	9.040892697	9.421930553	10.12425432	9.729884	9.349256868	10.1357265	9.924279237	9.052327447	8.994250461	9.429380026	9.378835711	9.513735421	8.999132184	9.196572526	9.955026053	8.665667263	10.14793326
SLC9A4	6.843128355	6.793043132	6.881659132	6.767133684	6.788473263	6.906894618	6.773501592	6.976046684	6.950663605	6.892374947	6.886740789	6.9547025	6.843860882	6.858999421	6.800611921	6.747031026	14.32422882	14.26640692	14.35488571	14.16851216	14.31489845	12.14809247	6.873562579	7.054148447	7.050935526	6.828369408	6.814603395	6.940343342	6.988593829	6.987616237	6.922105105	6.895958316	7.048729684	6.858668132	6.770801355	6.941853934	6.857755513	6.869929763
LOC401019	13.92263866	14.14713429	13.78162608	14.11398468	14.28696182	14.20843453	13.74140121	14.04757637	14.25725142	14.0180185	14.10255426	14.24017076	14.0180185	14.24017076	14.38907216	14.03730337	14.40144129	14.35488571	13.90166976	14.36688616	14.40144129	12.70419832	14.02909408	14.04757637	13.95889929	14.25725142	13.87986695	13.94556237	14.20843453	14.00682713	14.11398468	13.98141474	14.06874055	14.03730337	14.27689379	13.80041521	14.57253121	13.68031163
LAIR1	14.50670855	14.32422882	14.53205089	14.51838166	14.51838166	14.29512232	14.17794789	14.26640692	14.62028221	14.44446676	14.44446676	14.57253121	14.44446676	14.29512232	14.30511195	14.45383963	14.28696182	14.25725142	13.43500234	14.05787545	14.35488571	14.43350097	14.43350097	14.57253121	14.48552755	14.19848416	14.41143018	14.37930353	14.45383963	14.36688616	14.51838166	14.40144129	14.76034097	14.62028221	14.57253121	14.48552755	14.36688616	14.42332555
NCOA4	14.00682713	13.40462384	13.61576666	13.49618803	13.53169029	13.53994697	13.91181808	13.40462384	13.09978911	13.688407	13.49618803	12.86506203	13.40462384	13.08874047	13.170209	13.33306242	14.15763789	14.16851216	14.19848416	14.30511195	14.22787939	13.60528395	13.99292182	14.03730337	13.99292182	13.36164276	13.96884382	13.86873068	13.08234418	13.68031163	13.20500374	14.07909032	13.80041521	13.708295	13.73006858	13.25273045	13.24668739	14.12515897
RPS27	14.37930353	14.45383963	14.24788242	13.85919908	14.57253121	14.45383963	14.03730337	13.73006858	14.37930353	14.76034097	14.45383963	13.81970039	14.22787939	14.26640692	14.40144129	14.05787545	14.21790818	13.98141474	14.31489845	14.11398468	14.27689379	14.51838166	14.49597063	14.62028221	14.45383963	14.54355234	14.48552755	14.53205089	14.29512232	14.60222784	14.44446676	14.54355234	14.53205089	14.60222784	14.33401853	14.55864053	14.25725142	14.19848416
JUND	13.65335684	13.31152795	13.63407042	13.47158697	13.72009174	13.19002918	14.10255426	13.46350218	13.57235039	13.58908768	13.76062768	13.56421492	13.58066989	13.61576666	13.64460784	13.37697055	14.33401853	14.48552755	14.53205089	14.10255426	14.19848416	12.30755042	13.57235039	13.07560995	13.36164276	13.26811395	13.12387129	12.99691132	13.34028724	13.41904384	13.50699447	14.13572795	13.18352663	13.74140121	14.04757637	12.33882687	13.19002918	13.1056175
AKT1	11.64480087	11.50935287	11.75234271	11.67244392	11.26512382	10.88643626	11.52737463	11.41392034	11.54909376	11.35701442	11.03843503	11.83550766	11.63222242	11.48335737	11.27404992	11.50458437	13.98141474	14.14713429	13.31152795	14.45383963	14.05787545	13.29607808	11.36638437	11.59107037	11.33697784	11.36846103	11.57017984	11.37282329	11.40713724	11.26512382	11.41603029	11.18350276	11.59621476	10.91409516	11.42548429	11.09382868	11.16466174	11.23835761
SRRM2	11.96343145	12.08691397	12.08072421	12.00702055	12.02240313	11.30006521	11.69453103	12.19055203	11.73075587	11.53165282	11.31027745	12.41485003	12.07725037	12.15930084	11.84158897	12.04182095	13.92263866	14.00682713	13.79046732	14.35488571	14.25725142	13.90166976	11.51476763	12.26592884	12.09318837	11.56086524	12.57903182	12.52715176	11.19480347	10.90388824	11.92151939	11.41392034	11.90579434	10.80301808	11.57687863	11.70322797	11.69703918	12.30402287
ATP5I	12.00423724	12.35699379	11.52505687	11.26949803	12.29247366	12.11924382	11.69185076	11.31437805	12.58846805	12.09318837	11.94429168	11.50935287	11.49972445	11.71977208	11.80610589	11.55599342	14.07909032	14.188904	14.30511195	14.20843453	14.10255426	14.31489845	11.94429168	11.85588013	11.99737789	12.3234445	11.74253651	11.84158897	12.31999058	12.23912163	12.13666416	12.06359055	11.774687	12.05682529	12.43136008	12.05682529	12.44945529	11.56547287
SPTAN1	9.491987816	9.237552684	9.593110289	9.938327184	9.468460974	8.752825316	9.782836658	9.875642632	9.945443132	9.307790737	9.092345697	10.22062979	9.873972237	10.02291092	9.622096605	9.659032434	14.10255426	14.27689379	14.25725142	14.29512232	13.84847179	13.36971676	9.038672079	9.808792842	9.619184974	9.169957368	9.843628474	9.448666974	8.855073737	8.446487145	9.503632184	8.819956487	9.334792316	8.651575684	9.154107079	8.709635342	8.968766211	9.544867921
AP2S1	12.95647695	12.96879263	13.1056175	13.17663237	13.24668739	12.69886653	13.06317971	12.77324434	12.96879263	12.92343184	12.84330774	12.95041018	12.82732992	13.05709821	13.05709821	12.73425482	14.06874055	14.02909408	14.02909408	14.03730337	13.95889929	14.40144129	13.36164276	12.86984074	13.12387129	12.97427942	12.63748839	12.95041018	12.93949918	13.23253005	12.85971755	13.55671455	12.90700071	13.12387129	13.153847	12.77324434	12.81024061	12.85971755
MFGE8	8.768060053	9.100676776	8.346475763	8.616152039	8.529540171	9.003037658	8.904645605	9.008471974	9.066694763	8.151541092	8.287066789	9.196873474	8.620453447	8.494501171	9.236407763	8.852428829	14.46441371	14.30511195	14.6650245	14.19848416	13.75137592	10.55494887	8.583669816	9.044608224	9.200239566	8.645333947	8.903627895	9.330765421	8.549737737	7.825669	8.930745947	7.816949711	8.75256025	7.986341263	8.660549079	8.493538579	8.524883868	8.989397816
PPP1R14A	7.344975303	7.768013079	7.412892263	7.810725579	7.400466368	7.719546289	7.460724053	7.376643579	7.740720658	7.566268513	7.513256	7.430044053	7.236977421	7.520182684	7.263092118	7.384062474	14.55864053	14.6650245	14.15763789	14.47386142	13.708295	7.360424184	7.393933592	7.349689368	7.356229395	7.769630316	7.868401395	7.625390947	7.795187671	7.862904605	7.736445816	7.704725	7.801506474	7.873357763	7.723184605	7.766969895	7.759715355	7.875594447
LOC642947	13.83966995	14.11398468	14.15763789	14.19848416	13.90166976	13.78162608	13.35497089	14.07909032	14.10255426	13.95889929	14.04757637	14.21790818	14.12515897	14.07909032	13.87986695	13.91181808	13.91181808	14.09124118	14.09124118	13.83966995	14.14713429	14.30511195	13.73006858	14.00682713	13.84847179	13.90166976	14.13572795	14.09124118	13.96884382	13.64460784	13.92263866	13.59783026	13.78162608	13.81970039	13.91181808	13.80913837	13.79046732	14.0180185
TPT1	14.73144171	14.88854571	14.64615355	14.20843453	14.6650245	14.48552755	14.48552755	14.17794789	14.58685513	14.43350097	14.68480739	13.96884382	14.43350097	13.79046732	14.64615355	14.37930353	14.12515897	13.87986695	14.0180185	13.91181808	14.21790818	14.53205089	14.73144171	14.51838166	14.51838166	14.55864053	14.25725142	14.51838166	14.58685513	14.35488571	14.58685513	14.47386142	14.31489845	14.76034097	14.50670855	14.73144171	14.33401853	14.32422882
SUMF2	10.90747989	11.15705297	11.18964779	11.35521382	11.62134647	10.89598329	10.61364784	10.92211318	11.30006521	10.92675632	10.805595	11.26512382	10.92058447	11.17768613	11.23419034	11.07838529	13.99292182	14.0180185	14.17794789	14.0180185	14.06874055	13.76062768	10.84271579	11.12912126	11.05419445	11.02796566	10.80851413	10.88316792	11.02295542	10.53517529	11.06996268	10.75774205	10.577592	10.65946561	11.24192539	10.49422858	10.85629255	10.805595
BRPF1	11.26711518	11.33464611	11.61340437	11.48581311	11.36133576	11.05625742	11.45038776	11.49162524	11.387631	11.24021905	11.37495945	12.00702055	11.60839963	11.58421042	11.65245504	11.36133576	14.13572795	14.07909032	14.22787939	13.64460784	14.16851216	13.58066989	11.17768613	11.38987676	11.19662176	11.2181865	11.40471337	11.50187416	10.95896474	10.47958737	11.23419034	10.84132179	11.14513697	10.52752039	11.15329795	10.8472265	10.92534868	11.293984
TNFRSF14	11.90579434	11.87803776	11.74715179	12.22801045	11.64480087	12.46114897	12.00423724	11.91840716	11.67523332	11.387631	11.26512382	11.66419858	11.71688639	11.56802058	12.09973737	11.88783221	13.90166976	13.89032679	14.12515897	14.12515897	13.89032679	13.80913837	11.85298539	11.81478811	11.97509176	12.09973737	12.02240313	12.03144237	11.90851182	11.67796992	11.98093853	11.67523332	12.11924382	11.67796992	12.07351597	12.19462568	11.80012437	12.06005263
OCIAD1	12.53598232	13.38395089	13.41904384	13.27603208	13.021397	13.07025684	11.86697242	13.41904384	13.624637	13.34028724	13.05086537	13.75137592	13.688407	13.59783026	13.44240711	13.69800239	14.02909408	14.05787545	13.58066989	13.90166976	14.15763789	13.95889929	12.59820403	13.23253005	13.19690026	13.53994697	13.34028724	13.14765713	13.27603208	12.79450226	13.31152795	12.68294445	13.13517079	12.88478968	13.03250855	12.93388108	13.19690026	12.78855221
Septin 4	7.257017026	7.331326342	7.360424184	8.031424763	7.375950421	7.731881684	7.492309316	7.311639105	7.32353925	7.156452658	7.221268105	7.130992158	7.048999237	7.318825289	7.113003632	7.385905632	14.09124118	14.31489845	13.47158697	13.95889929	13.80041521	12.48684321	7.666655789	7.371135737	7.337292947	7.122850342	7.394934421	7.598625974	7.339498434	7.407264684	7.580981303	7.721356908	7.498169118	9.330017026	7.599179105	8.293534184	7.701605132	7.676390947
UBA52	14.76034097	14.6650245	14.70585395	14.73144171	14.88854571	14.80396976	14.60222784	14.88854571	14.88854571	14.68480739	14.80396976	14.70585395	14.80396976	14.80396976	14.6650245	14.80396976	14.14713429	13.99292182	13.81970039	13.96884382	14.09124118	14.49597063	14.88854571	14.80396976	14.55864053	14.88854571	14.57253121	14.6650245	14.88854571	14.88854571	14.80396976	14.68480739	14.62028221	14.80396976	14.70585395	14.41143018	14.76034097	14.70585395
MXD4	10.85195624	11.10924311	10.95422974	11.01725626	11.05786074	10.86420192	10.48531271	10.86093458	10.582748	10.668944	10.59975287	11.14841526	10.80067843	10.86093458	11.55827263	10.97181992	14.24017076	14.17794789	14.40144129	14.06874055	14.11398468	9.385638789	10.64667026	10.82779889	11.04499289	10.53139	10.87507771	11.02097776	10.29142629	9.739712421	10.72036205	10.09980416	10.86572061	10.1357265	10.93354516	10.42877432	10.67673104	10.95747279
SUSD2	7.045916658	7.020560197	6.991928789	6.9009045	6.808231987	7.000439342	6.995218118	6.963979237	6.861535671	6.919383737	6.901523895	6.992538355	6.898801605	6.855077474	6.983177816	7.013487158	14.19848416	14.11398468	13.85919908	14.188904	13.32519095	13.55671455	6.775056039	7.311992658	6.931118355	7.001517934	6.973828289	6.955148	6.918965526	6.857519263	6.958640724	6.770801355	6.971552237	6.873295711	6.978191868	6.962898737	6.987899237	7.042047237
SLC25A23	8.720924829	8.796795421	8.570895526	9.031772921	8.658948329	8.938644934	8.751116237	9.036012789	8.919890368	8.926699763	8.809508816	8.997572461	9.143696105	8.965338697	9.080864079	8.877400934	14.30511195	14.43350097	14.24017076	14.32422882	14.44446676	9.849039684	8.862080368	9.088354711	8.818303	8.8270015	9.071750421	8.671686158	8.845178474	8.422245487	9.172715605	8.692888842	8.643383921	8.524335789	8.938372579	8.957329079	8.621527605	8.977990658
DOPEY2	9.316395526	9.486440263	9.452175947	9.683505395	9.445004947	9.555872974	9.612136947	9.777161026	10.10539437	9.684732526	9.220396921	9.939203395	9.416392079	10.02216353	9.687981342	9.869443289	13.80913837	13.81970039	13.708295	13.94556237	13.80913837	13.72009174	9.326231908	9.938327184	9.551799132	9.654675526	9.774504921	9.705085632	9.607289184	9.59005	9.648899289	9.363058132	9.814462237	9.301997684	9.544867921	9.525059684	9.499942316	9.557381763
OAS2	10.57491271	9.984678237	10.47358674	10.65389145	10.92058447	11.01559016	10.63834966	10.54516645	9.865599224	10.06796187	10.04925158	10.314025	10.83649916	10.95095463	10.64819839	10.23917108	13.65335684	13.78162608	14.21790818	14.38907216	14.28696182	12.09627726	10.71602242	10.09932517	10.93195379	9.743712263	10.47489084	10.83188663	9.759277816	9.0851585	11.80927197	10.02291092	10.47143861	12.22114579	10.49175729	10.34866861	9.571077724	10.62117379
CTSB	11.82762445	11.42308311	12.13666416	12.14809247	12.00423724	11.61340437	12.15533853	11.82762445	12.10629637	11.49741839	11.79411832	12.11315497	11.61106137	12.62283526	11.67523332	11.92444934	13.84847179	13.54845679	13.83966995	14.04757637	13.90166976	13.33306242	12.25030529	11.88783221	12.72972679	11.96076089	11.86427132	12.48235463	11.69703918	11.36401116	11.774687	11.47189645	12.26592884	11.91522366	11.53165282	11.64225389	11.45495618	11.97237245
EEF1A1	14.80396976	14.70585395	14.73144171	14.88854571	14.70585395	14.68480739	14.73144171	14.73144171	14.80396976	14.51838166	14.70585395	14.80396976	14.76034097	14.60222784	14.58685513	14.76034097	13.94556237	13.76062768	14.24788242	13.72009174	13.79046732	14.37930353	14.60222784	14.76034097	14.80396976	14.76034097	14.76034097	14.88854571	14.42332555	14.80396976	14.73144171	14.6650245	14.68480739	14.70585395	14.88854571	14.76034097	14.58685513	14.80396976
UPP1	10.30004355	10.6319863	10.53517529	10.45882555	10.36219245	10.88837529	10.45048861	10.44450237	10.77973863	10.20674947	9.961273053	10.18975439	10.09080587	10.21844658	10.68853632	10.55015584	13.8287335	13.58066989	12.60370818	14.02909408	13.72009174	12.92343184	10.46931016	10.57623221	10.45299347	10.60992395	10.7984465	10.65522992	10.71182334	10.74051355	10.47143861	10.87679989	10.88643626	10.54120126	10.50491653	11.45775258	10.27283687	10.71327274
OAZ1	14.88854571	14.76034097	14.46441371	14.80396976	14.46441371	14.73144171	14.29512232	14.57253121	14.73144171	14.64615355	14.88854571	14.54355234	14.62028221	14.88854571	14.37930353	14.55864053	13.49618803	13.74140121	14.07909032	13.92263866	14.17794789	13.96884382	14.42332555	14.88854571	14.88854571	14.70585395	14.73144171	14.80396976	14.76034097	14.62028221	14.88854571	14.73144171	14.73144171	14.53205089	14.51838166	14.88854571	14.47386142	14.88854571
TSPO	13.63407042	13.32519095	13.17663237	13.52439713	13.31152795	13.34850384	13.76978968	13.83966995	13.34850384	13.23253005	13.170209	13.14140961	13.09424182	13.33306242	13.41224568	13.32519095	14.0180185	14.10255426	14.42332555	13.93364253	13.99292182	9.454234	13.63407042	13.53994697	13.53994697	13.28927861	13.65335684	13.68031163	13.36164276	13.47158697	13.23253005	13.76978968	13.83966995	12.90700071	13.41904384	13.99292182	12.91864266	13.73006858
SNORD48	6.799434171	6.770801355	6.835576553	7.141655053	7.043161316	7.042401105	6.786577632	6.742998645	7.398357039	6.963135237	6.840712013	7.189293184	7.2600935	7.279639684	6.803893132	6.927128763	14.16851216	13.90166976	13.80041521	13.81970039	14.02909408	14.25725142	6.806411632	6.826822816	6.813297789	7.080062368	6.811564447	7.202876789	6.754570342	6.895088868	6.912653842	6.823289526	6.652819737	6.834406474	6.835892237	6.881384737	6.866348211	6.805664461
C9orf19	13.23253005	13.18352663	13.11173568	13.20500374	12.84330774	12.88010813	13.4871195	13.32519095	12.88995247	12.90141987	12.88995247	12.77815839	12.88478968	12.854832	12.66792389	12.93949918	13.96884382	14.29512232	14.27689379	14.17794789	13.58908768	10.13834233	13.30379018	13.26811395	13.08234418	13.05086537	13.25273045	13.4562685	12.88010813	13.11807837	12.92819608	13.22493229	13.19690026	12.99691132	13.29607808	13.63407042	12.78855221	13.40462384
EML3	10.69528884	10.76081279	10.87435608	10.80987424	10.77114024	10.55622079	10.76416926	10.82627639	11.09382868	10.76081279	10.3680692	11.27952032	10.97540071	11.24021905	11.16834916	10.97056363	13.87986695	13.92263866	14.03730337	13.65335684	13.83966995	13.21129903	10.39670955	11.20564392	10.86093458	10.81742495	10.8801325	11.08417349	10.09456426	10.13834233	10.64119255	10.41686029	10.90565742	9.883631132	10.76714945	10.79075547	10.07442889	11.16284284
CCR6	14.48552755	14.29512232	14.48552755	14.47386142	14.22787939	14.44446676	14.24017076	14.45383963	14.50670855	14.48552755	14.51838166	14.44446676	14.35488571	14.57253121	14.32422882	14.54355234	13.80041521	13.80913837	13.93364253	13.47954982	13.86873068	14.12515897	14.15763789	14.31489845	14.38907216	14.44446676	14.37930353	14.48552755	14.49597063	14.33401853	14.32422882	14.32422882	14.36688616	14.14713429	14.25725142	14.45383963	14.35488571	14.21790818
RPS28	11.24192539	11.90306195	12.55083518	11.82520663	12.42724866	12.12267997	10.96705711	11.40036463	13.07560995	12.44543661	12.98533921	12.72430947	12.40647216	12.39874626	12.27432142	11.86427132	14.188904	14.24788242	13.06317971	14.15763789	14.36688616	10.12229897	11.32636884	11.49052689	11.36638437	12.63253984	11.15516871	11.33464611	12.82732992	12.61355926	12.72972679	12.14051821	11.87803776	12.16583405	12.50981768	11.43899434	13.26811395	10.81287734
PH-4	8.334050579	8.449834789	8.283067342	8.330483211	8.306245197	8.746896316	8.461744395	8.640857158	8.527697684	8.286081737	7.997339711	8.515836974	8.371251368	8.327536974	8.641441263	8.615398711	14.11398468	14.06874055	13.86873068	14.14713429	13.92263866	7.212175276	8.091994553	8.502029474	8.585763421	8.578735316	8.462321868	8.649513	8.212991566	7.794231013	8.369371105	8.032704763	8.650426684	7.907016316	8.251443184	8.543804868	8.139314053	8.523695079
RPS16	13.99292182	14.07909032	13.688407	14.05787545	14.15763789	14.28696182	13.75137592	13.688407	14.29512232	14.17794789	14.30511195	14.22787939	14.19848416	13.83966995	14.188904	14.13572795	14.03730337	14.15763789	13.98141474	14.07909032	14.13572795	10.59440842	14.06874055	13.61576666	14.10255426	14.22787939	13.92263866	13.83966995	14.32422882	13.98141474	14.21790818	13.76062768	13.98141474	13.96884382	13.80041521	13.84847179	14.24788242	13.79046732
C14orf173	9.481224184	9.622096605	9.403342895	10.11116674	9.792351395	9.832835658	9.237552684	10.11313097	9.896959947	9.188999184	8.864088184	10.06604363	9.908435079	9.910208684	10.23495532	9.946515526	13.74140121	13.84847179	14.00682713	13.47158697	13.34850384	13.31152795	9.495616711	10.32673678	9.793911763	9.985544895	9.742061553	10.14694345	8.989766697	8.836851763	9.981940763	9.782422447	9.660306974	9.34408675	9.164096026	9.63279475	8.865127316	10.22362618
ADAM15	9.841368526	10.21354645	9.659380658	10.44981504	10.50755224	9.981940763	10.33785258	10.23832366	10.29457734	10.00191903	9.493824553	10.49887076	9.397963079	10.64254063	10.25812492	10.29030942	13.75137592	13.85919908	14.05787545	13.624637	13.37697055	13.19690026	10.1357265	10.43119405	10.2455605	10.14220424	10.15720074	10.23917108	10.02642384	9.748431868	10.314025	10.57373332	10.27719563	9.689904671	10.15503126	9.958627605	9.351695197	10.22248466
CAPNS1	11.19154863	10.85195624	11.55599342	11.59107037	11.71977208	10.25260197	11.34903832	11.04342247	11.522552	11.44344447	11.19837342	11.57447192	11.28578111	11.57447192	10.81430882	10.90924455	14.05787545	13.91181808	13.42705968	13.688407	13.68031163	14.09124118	11.26310592	11.29811729	11.38316376	11.07301887	11.07301887	10.86420192	10.84655766	11.09212061	11.15178453	11.76817353	11.26949803	11.17222711	11.26310592	10.66489316	10.60242458	11.15889224
LOC91561	14.6650245	14.57253121	14.51838166	14.54355234	14.73144171	14.43350097	14.20843453	14.36688616	14.70585395	14.80396976	14.53205089	14.45383963	14.42332555	14.36688616	14.48552755	14.57253121	13.59783026	13.47954982	13.96884382	13.76978968	13.8287335	13.94556237	14.53205089	14.48552755	14.49597063	14.60222784	14.47386142	14.47386142	14.6650245	14.50670855	14.68480739	14.76034097	14.54355234	14.41143018	14.53205089	14.37930353	14.51838166	14.37930353
ORC6L	14.44446676	14.49597063	14.43350097	14.46441371	14.42332555	14.41143018	14.26640692	14.42332555	14.33401853	14.70585395	14.37930353	14.6650245	14.49597063	14.38907216	14.51838166	14.41143018	13.86873068	13.83966995	12.40647216	13.73006858	13.96884382	14.188904	14.46441371	14.38907216	14.46441371	14.68480739	14.44446676	14.34399113	14.25725142	14.44446676	14.55864053	14.28696182	14.45383963	14.49597063	14.64615355	14.47386142	14.28696182	14.47386142
AARS	9.855208118	9.846327737	10.11634103	10.34202413	10.46354774	9.846327737	10.12527692	10.08198711	10.11680995	9.849959474	9.739712421	10.71182334	10.61482171	10.50564401	10.37184253	9.972696263	13.708295	13.80041521	13.50699447	13.99292182	13.76062768	13.05086537	9.644986579	10.28038045	10.12336663	9.774969053	10.10094576	10.23495532	9.596901763	8.962414	10.22362618	9.769426605	9.677361934	9.2975285	9.753365737	9.308592368	9.290154789	10.07599312
ITIH5	14.34399113	14.48552755	14.45383963	14.62028221	14.48552755	14.31489845	14.07909032	14.55864053	14.49597063	14.47386142	14.40144129	14.43350097	14.25725142	14.15763789	14.29512232	14.28696182	13.79046732	13.76978968	12.38510474	13.80913837	13.76978968	14.17794789	14.6650245	14.29512232	14.57253121	14.43350097	14.62028221	14.68480739	14.53205089	14.43350097	14.35488571	14.37930353	14.88854571	14.46441371	14.41143018	14.40144129	14.40144129	14.49597063
IGFBP4	7.087795237	7.248614895	7.255821711	7.16462	7.432696342	7.122639237	7.090433487	6.880319816	7.313030158	7.297568645	7.297394553	7.313716211	6.982936158	6.951683316	7.1073595	6.951844789	14.04757637	13.68031163	12.91864266	13.25999063	13.61576666	13.38990924	6.962128053	6.816106	6.809031395	7.092464026	7.098803447	7.012353474	7.252886697	6.937176237	7.397045158	7.225997171	7.1439345	7.145184605	7.385905632	7.013660382	7.296323737	6.869929763
RN7SL1	14.58685513	14.58685513	14.47386142	14.41143018	14.54355234	14.76034097	14.32422882	14.6650245	14.48552755	14.6650245	14.54355234	14.60222784	14.88854571	14.64615355	14.28696182	14.50670855	13.78162608	13.59783026	14.06874055	13.29607808	14.00682713	14.41143018	14.40144129	14.70585395	14.35488571	14.57253121	14.53205089	14.46441371	14.73144171	14.31489845	14.70585395	14.80396976	14.37930353	14.55864053	14.6650245	14.70585395	13.95889929	14.54355234
HECTD3	8.081596026	8.002141882	8.171808263	8.160105	8.058651592	7.933166053	8.365594447	8.213480211	7.988357579	7.856983763	7.648920053	8.225849816	7.995220618	8.003791211	8.238782763	8.034467329	13.56421492	13.95889929	13.44240711	13.57235039	13.87986695	11.45038776	7.993096921	8.372843	8.139314053	7.818530684	8.044257105	8.146586158	7.809348342	7.692663184	7.957329447	8.312679632	8.098415474	7.958794447	7.894672368	8.141744237	7.497735355	8.310111395
DNAJC8	11.4947855	11.63445974	11.09548016	11.101914	11.63709555	11.460016	11.24637632	10.90388824	11.23419034	11.35019971	11.50722779	11.03283374	11.25675816	11.05419445	11.41155139	10.89925953	14.24788242	14.04757637	14.36688616	14.13572795	14.07909032	7.412188632	11.28140597	11.38547726	11.44344447	11.19662176	11.16664821	11.47877242	11.48335737	10.61744192	11.61859116	10.79683421	11.24400863	10.99728932	11.37031642	11.16084761	11.20564392	11.26114908
FAM62B	11.78852292	11.94741387	12.05084834	11.49272358	12.00076066	11.50935287	11.48840476	11.43238187	11.56547287	11.67244392	11.64480087	12.29958584	11.85038884	11.59380066	11.91522366	11.51987421	13.69800239	13.93364253	14.14713429	13.42705968	12.95647695	14.32422882	11.34532913	11.05055537	11.57940713	11.71688639	11.46243266	11.45775258	11.78290189	11.18964779	11.60063305	11.00140074	11.32249934	11.10741226	11.70663137	10.79218537	11.61859116	11.37282329
TMEM115	8.840452066	8.835228039	8.936678895	8.926407987	8.570895526	8.619860184	9.023278408	9.163429776	8.845178474	8.745638632	8.423130684	9.003037658	8.680112737	8.957909237	8.930745947	8.663010382	13.72009174	13.65335684	14.188904	13.53169029	13.58066989	10.65946561	8.743804605	9.119127184	9.057909237	8.867293118	9.056088026	9.152024605	8.583919197	8.717932	8.645874105	9.021387868	9.020738974	8.685711421	8.898055447	9.017692368	8.505007053	9.235660158
PLSCR3	11.94429168	11.98894312	11.67523332	12.24308703	12.08072421	12.05363239	11.57940713	11.92151939	11.83550766	11.61106137	11.89091261	12.05084834	11.82267289	11.83304092	12.50981768	11.96343145	13.58908768	13.46350218	13.59783026	13.89032679	12.94463997	10.86869889	11.774687	11.92444934	11.90851182	11.55827263	11.87262005	12.40647216	11.76092787	11.02948605	12.15930084	11.36846103	11.4947855	11.22240258	11.67244392	11.27731947	11.30795653	12.17688376
FASN	8.235249711	7.941583737	8.140509724	8.281153474	8.375319026	7.915318368	8.345408395	8.308059842	8.059714329	7.872681013	7.871497579	8.567655487	8.245002658	8.453575289	8.296717921	7.981120684	14.44446676	14.50670855	13.73006858	13.58908768	12.79450226	11.61106137	7.991406711	8.244628026	8.279517605	7.727629	7.950981605	8.357287132	7.740508737	7.679504895	8.054796789	8.058651592	8.059421947	7.593242658	7.824673316	7.857389895	7.560184105	8.434145566
RPL39	12.73425482	12.95041018	12.64265039	11.98428008	13.28211218	13.47158697	12.12267997	11.77731195	13.36164276	12.96879263	12.7635845	12.01932366	12.31999058	12.31999058	12.94463997	12.31193455	14.00682713	13.58908768	13.74140121	13.30379018	13.688407	14.16851216	12.68836053	12.1162335	12.71902068	13.41224568	12.56994916	12.48684321	12.96299629	13.56421492	13.30379018	13.12934197	13.23253005	12.91249661	12.56994916	12.50981768	13.56421492	11.65633118
C19orf31	14.70585395	14.73144171	14.38907216	14.50670855	14.58685513	14.42332555	13.90166976	14.46441371	14.28696182	14.62028221	14.43350097	14.35488571	14.24017076	14.32422882	14.16851216	14.38907216	13.67166384	13.56421492	12.98533921	13.76062768	13.85919908	13.44965018	14.14713429	14.36688616	14.62028221	14.32422882	14.54355234	14.54355234	14.57253121	14.30511195	14.50670855	14.35488571	14.43350097	14.36688616	14.54355234	14.13572795	14.16851216	14.55864053
ATF4	11.61859116	11.81204818	11.64675482	11.89979271	12.10973989	11.81478811	11.44344447	11.46470413	11.76944371	11.74715179	11.78580674	11.73845147	11.87531882	11.70663137	11.90306195	11.64675482	13.76062768	13.94556237	13.75137592	14.00682713	14.24017076	9.386914895	11.70940782	11.71201439	11.68936316	12.04767576	11.52505687	11.49272358	12.09318837	11.97509176	11.86278974	11.80320992	11.82267289	11.90851182	11.96916147	11.71688639	12.29958584	11.37495945
ILVBL	8.467612526	8.721188553	8.682316632	8.817137487	8.595857579	8.551523921	8.290806868	8.644029632	9.027838974	8.380581816	8.331078632	8.893364579	8.594413868	8.723019658	8.830414579	8.539708947	12.62283526	13.72009174	13.03887729	13.84847179	13.24668739	11.82520663	8.407553632	8.908692842	8.724010763	8.438082921	8.686840342	8.874900737	8.439123026	8.049666526	8.732672434	8.304228711	8.759962421	8.205435737	8.460678368	8.527159132	8.153342	8.764623553
CXCL16	10.63379111	10.11219724	10.23186682	10.47358674	9.789157447	10.07360168	11.49272358	10.38195808	10.0896905	9.991701263	10.10272539	10.12425432	9.789157447	9.938327184	9.761800447	10.44557245	13.31797092	13.16516492	12.97933224	13.98141474	13.69800239	10.47827758	10.46480755	10.45882555	10.69656803	10.04657671	10.81579426	10.4953075	9.744537974	10.16327539	9.720822737	10.42014413	10.47489084	10.10272539	10.68705895	10.92377639	9.358801974	11.0309225
IFITM1	13.11807837	13.24668739	12.90700071	13.23574192	12.72972679	14.06874055	13.31152795	13.15989442	13.19002918	13.19690026	12.99089811	12.64734721	12.81552555	12.83765971	13.1056175	13.19002918	13.89032679	13.624637	13.624637	13.80041521	13.81970039	8.709635342	13.38395089	12.94463997	12.99691132	13.06317971	12.88995247	13.23253005	13.31797092	13.1056175	13.56421492	12.80475818	13.49618803	14.15763789	13.55671455	14.12515897	12.854832	13.49618803
LRP3	8.221457816	7.781389158	8.162961803	8.442977395	7.919104079	7.908470934	8.565990842	8.430129697	8.459275671	7.877976342	7.896695026	8.231786947	8.122720684	8.549737737	7.889471289	8.639458132	13.95889929	14.21790818	13.92263866	13.38990924	13.09978911	8.917836539	8.251158842	8.863096118	8.326670342	8.311176289	8.6585915	8.760830053	8.048825579	8.570347211	7.946366421	9.149812855	8.881796513	8.043765711	8.236822868	8.437019013	7.569766013	8.243424868
6-Mar	10.36286221	10.41579368	10.57373332	10.49175729	10.34578955	9.901166	10.31872203	10.68969268	11.23024939	10.54254197	9.729163421	10.77114024	10.45631732	10.55382984	10.38360882	10.65106329	13.68031163	13.49618803	12.63253984	13.09424182	13.06317971	14.04757637	10.05130274	10.91914871	10.52884721	10.98729205	10.73319637	10.45631732	10.04569513	9.681563395	10.52003239	10.43226829	10.57623221	10.1721495	10.32525597	10.56119405	9.841368526	10.38632037
TPM3	9.310173592	9.100676776	9.150072658	9.646376289	9.455673763	9.261842289	8.612835618	9.635667921	9.139663868	9.954201526	10.26661311	9.791118421	9.669919447	9.897735263	10.02759787	9.656206711	13.73006858	13.53169029	13.64460784	13.40462384	13.40462384	13.54845679	9.56961825	9.241844118	9.532290737	9.570728395	9.747639947	9.873972237	9.583551105	9.630783684	8.882065105	9.242735605	8.635351711	9.396178632	9.259871868	9.531101408	9.503045026	9.623639158
RPL12	13.57235039	13.37697055	13.28927861	12.97933224	13.68031163	13.57235039	12.34276989	12.83201097	13.68031163	13.73006858	13.624637	13.30379018	13.21129903	13.09424182	13.37697055	12.7635845	13.83966995	13.21791729	11.33697784	13.41904384	13.30379018	14.42332555	13.53994697	12.99691132	13.23895379	13.79046732	13.54845679	13.25273045	13.92263866	13.60528395	13.83966995	13.47954982	13.53169029	13.24668739	13.17663237	12.78344232	13.688407	12.97427942
SCAMP3	9.718650158	9.836240711	9.609716184	10.11313097	9.968973921	9.760175868	9.628259211	9.842912395	9.828668658	9.577707395	9.649313421	10.09644716	9.709193711	10.05322534	10.33893116	9.886161395	13.66221442	13.44965018	13.18352663	13.74140121	13.93364253	14.21790818	9.545489553	9.826293789	9.907479553	9.783184961	9.758374974	9.970810079	9.580960921	8.959167395	10.05366026	9.315712184	9.891471342	9.469971737	9.853010605	9.665710789	9.374670711	9.879311974
PPP2R4	9.145574632	9.420894	9.547841184	9.882766789	9.429114355	9.054898474	9.081346132	9.412958711	9.808792842	9.561877711	9.501612105	9.814462237	9.569982974	10.06242153	9.634846263	9.565681026	13.42705968	13.53994697	13.688407	13.37697055	13.52439713	12.22460371	9.5543145	9.7661815	9.739002868	9.254645539	9.422949079	9.2975285	9.389368342	9.247812158	9.550314816	9.201234421	9.372888461	9.725418868	9.404832289	9.124243316	9.157327211	9.472427724
CFD	11.34532913	11.35701442	12.73425482	12.95041018	12.41485003	13.15989442	11.13824076	13.170209	13.31797092	11.65126682	12.87495113	11.34721489	12.7686115	11.91840716	11.69703918	13.04492968	14.17794789	14.13572795	13.13517079	13.17663237	13.08874047	11.60324566	12.86984074	11.66188221	11.17957234	11.41603029	11.79104103	11.20366808	11.65633118	13.153847	11.52944118	13.46350218	11.70057184	11.89979271	11.81478811	11.35813213	11.18350276	10.77973863
C20orf20	8.956553974	9.029732342	8.615923974	8.758175632	8.902899974	9.149193118	9.108422789	8.716800158	8.631476316	8.691974026	8.621838118	8.505007053	8.553552355	8.433132395	8.717932	8.388689816	13.28927861	13.05086537	12.78855221	13.61576666	13.47158697	13.64460784	9.029223395	8.701507961	8.762244289	9.047308211	8.556095842	9.020409526	9.027230711	8.885948697	8.850188395	8.572447605	9.093256789	8.607696421	8.822191921	8.930745947	9.019350079	8.831908868
CD151	11.15016229	10.14055876	11.13157205	11.78580674	11.35136111	10.96220742	11.10560532	11.08343442	9.907479553	11.14841526	10.92058447	11.17768613	10.40465626	11.66188221	11.17412003	10.96374932	13.55671455	13.8287335	13.91181808	13.32519095	12.96879263	11.86968866	10.14309911	10.68636233	10.8808882	10.92377639	10.20465071	11.25216347	10.61423478	10.05700868	11.10741226	11.81718697	10.64119255	11.64887655	10.46167868	11.0750475	10.48531271	11.04342247
ALOX5	12.88010813	12.51432726	12.79986532	12.85971755	12.11924382	13.13517079	13.37697055	13.29607808	12.23912163	12.50981768	12.61736484	12.40647216	12.42724866	12.74307897	12.70419832	13.18352663	13.07025684	11.95737461	12.08691397	14.25725142	14.26640692	12.91864266	12.79986532	13.15989442	12.77815839	12.45347484	13.31797092	13.49618803	12.28144658	12.67291513	12.46979795	12.75300803	12.99089811	12.04182095	12.17121221	13.64460784	12.11315497	13.66221442
CPSF4	10.12629971	10.38519576	10.13003747	10.13487171	10.27573995	10.30941289	10.16904676	10.07442889	10.45048861	9.858240447	9.838829211	10.39097024	10.23082774	10.13114029	10.42768234	10.07863097	13.58066989	13.52439713	13.34850384	13.4871195	13.624637	10.46814424	9.868667447	10.160255	10.07278255	10.23495532	10.18805526	10.16904676	9.826293789	9.729163421	10.27930145	9.621374974	10.01751961	9.786010421	10.05700868	10.02759787	10.25812492	10.04925158
PHGDH	8.157298816	7.542927355	8.340246974	7.862287592	7.693979737	7.785285105	7.903414789	8.091262066	8.231786947	7.759319974	7.788291632	8.153342	7.925609013	7.968491158	7.898962079	7.776445974	13.93364253	13.96884382	14.11398468	13.50699447	13.91181808	11.21166845	7.922393737	8.539708947	7.566695974	8.209081579	7.853075263	8.175159961	7.885243842	7.744980105	8.390804974	8.205935895	7.821529803	7.636938447	7.699041408	7.917647421	7.683345763	8.040524816
PTBP1	12.37352026	12.19855526	12.23571487	12.42724866	12.46508861	11.83835842	12.41896197	12.10307537	12.19055203	12.04767576	12.14051821	12.49153182	12.37726139	12.30755042	12.34607118	12.07351597	13.11807837	13.30379018	13.69800239	13.153847	13.25999063	12.70938092	11.96343145	11.98093853	12.27806303	11.87262005	11.84449189	12.45347484	11.83304092	11.53402124	12.17290358	11.59621476	12.00076066	11.49972445	12.06681718	11.53640045	11.80610589	12.05363239
RAB3IL1	9.076895737	8.402524263	9.209666816	8.791944263	8.623736842	8.370550408	8.770874079	9.261109789	8.765661368	8.7982435	8.178151105	9.2309495	8.337666526	9.205213711	8.636056105	8.924952053	13.53994697	13.61576666	14.20843453	13.00294426	12.82141479	10.60870361	9.407102684	8.226679684	9.652970316	8.715113868	8.588180724	8.398360553	8.42120175	8.899201816	8.547840368	9.652066263	8.933700921	9.852114211	9.141650079	7.664206053	8.637270158	9.065785329
DDX17	10.16904676	10.17546845	10.94625426	10.26661311	10.9687	10.72603005	10.50755224	10.27623182	10.72668232	10.72733458	11.06145408	10.36505261	10.95095463	10.86717292	10.29897671	10.762443	13.44965018	12.48684321	12.58846805	13.41224568	13.63407042	14.55864053	10.43544958	9.715562395	9.547841184	10.69790189	10.47958737	9.505495632	11.25454808	11.34903832	10.37400658	10.73174716	9.772280711	11.03496855	11.02597047	10.49755992	11.78290189	9.750275868
NEDD8	12.92819608	12.86506203	12.86984074	12.88995247	13.00952834	12.68836053	12.81024061	12.65253047	12.74307897	12.61736484	12.70419832	12.45347484	12.49153182	12.47862942	12.86984074	12.50981768	13.21129903	13.688407	13.87986695	13.15989442	13.46350218	11.41155139	12.83201097	12.7686115	12.86506203	12.85971755	12.69886653	12.87495113	12.854832	12.70419832	12.97427942	12.90700071	12.7686115	12.854832	13.04492968	13.18352663	12.79986532	12.83765971
ATG12	10.53008058	11.44777618	10.93681563	10.77114024	10.90924455	11.14679305	9.421930553	11.03656229	11.78290189	11.22240258	10.61873308	11.44102163	10.99645737	10.79075547	10.92211318	10.83188663	13.021397	13.32519095	13.30379018	12.98233572	13.25273045	12.92819608	10.78932561	10.78662845	10.95422974	11.37031642	11.05225255	10.54753066	11.01035582	10.76416926	10.76714945	10.34761939	10.57118353	11.15705297	11.14513697	10.81430882	11.32455792	10.44557245
EEF1B2	12.144258	12.58403205	11.293984	11.293984	12.59820403	12.66264126	10.95559466	10.89146558	12.51913113	12.42326168	12.13299376	11.33464611	11.41865113	11.39415637	11.96916147	11.23630945	13.27603208	12.88478968	12.23912163	13.69800239	13.60528395	14.24788242	12.37352026	11.75234271	11.74420768	12.93949918	11.67244392	11.44561192	12.87495113	12.96879263	12.50981768	12.21006745	11.89091261	12.14051821	12.32738868	12.17688376	13.18352663	10.89146558
BRMS1	10.71903666	11.00845268	10.92211318	10.88643626	10.57491271	10.33036908	10.71602242	10.85917539	11.04685547	10.50133871	10.158196	10.69528884	10.35433609	10.71455795	10.56225347	10.55382984	12.53598232	12.77324434	12.64265039	13.31152795	13.28211218	14.28696182	10.86420192	11.02295542	10.94308089	10.88316792	10.99973421	10.85018916	10.64385397	10.35481476	10.81138761	10.72889966	10.93515871	10.43873613	10.98020984	10.86869889	10.55730313	10.98020984
PPM1G	10.72733458	10.69934697	10.67608924	11.01559016	10.85494742	10.44914147	10.5063715	10.83047221	10.92534868	10.67608924	10.3680692	10.93681563	10.57373332	10.90747989	11.15516871	10.79492587	13.15989442	13.41224568	13.76062768	13.31797092	13.56421492	12.03489547	10.47725274	10.96374932	10.96220742	10.77973863	10.59440842	11.09548016	10.51756466	9.870462237	10.82209303	10.29030942	10.79075547	10.32525597	10.52254747	10.63145145	10.34202413	10.98552089
CDAN1	12.88478968	13.39776282	13.40462384	13.41904384	13.03887729	13.50699447	12.78855221	13.47158697	13.66221442	13.41904384	13.30379018	13.87986695	13.59783026	13.80913837	13.624637	13.80913837	13.43500234	13.12934197	12.09627726	13.4562685	13.34028724	13.61576666	13.03887729	13.624637	13.21791729	13.54845679	13.28927861	13.58066989	13.64460784	13.32519095	13.4871195	12.77815839	13.58908768	13.14140961	13.31152795	13.44965018	13.55671455	13.46350218
S100A11	11.85038884	11.81978803	11.56307074	11.75798913	10.90388824	11.81718697	12.39874626	12.23192558	12.17688376	11.84158897	11.91219016	11.72811618	11.65126682	12.06681718	11.51244789	12.06359055	13.61576666	13.41904384	13.8287335	13.43500234	13.19690026	12.16275924	11.80012437	12.11924382	11.64675482	11.87803776	12.31193455	11.78852292	11.69453103	12.06681718	11.56802058	11.95109003	12.11315497	11.93941695	11.76092787	12.67711626	11.59621476	12.44543661
RPL7L1	12.91864266	13.33306242	13.15989442	13.31797092	13.05086537	13.58066989	12.64265039	13.37697055	13.43500234	13.41224568	13.21791729	13.55671455	13.60528395	13.49618803	13.46350218	13.66221442	13.50699447	13.35497089	13.21791729	12.67291513	13.44240711	13.07560995	12.93388108	13.39776282	13.25273045	13.52439713	13.23253005	13.44965018	13.56421492	13.01544408	13.4562685	12.72430947	13.41904384	13.07560995	13.23895379	13.30379018	13.41224568	13.03250855
TRAPPC1	10.56852182	10.46814424	9.564875395	10.33453808	10.05130274	10.01143603	10.86717292	10.56852182	10.41370166	9.992705632	9.676085421	10.17005571	9.861702632	10.39670955	10.37075132	10.37825697	13.4562685	13.14140961	13.28211218	13.11173568	13.38990924	13.14765713	10.37184253	10.89598329	10.69528884	10.27930145	10.65666195	10.31073326	10.05560891	10.21748487	10.0896905	10.46167868	10.36621342	10.18555063	10.41686029	10.72603005	9.986634079	10.64119255
CXXC1	10.02701086	9.970810079	9.875642632	10.12425432	10.00053417	10.12187354	9.896959947	10.19551821	10.16163703	9.841762474	9.604982342	10.29359637	9.930398553	10.21550074	10.57373332	10.14694345	13.23895379	13.13517079	13.47954982	13.55671455	13.53994697	11.85832424	9.594629947	10.30310571	10.314025	10.08766992	10.30887812	10.47827758	9.587020974	9.292481224	10.12833295	9.67292	10.07756129	9.365851737	10.03143334	9.960496421	9.338800684	10.30632453
TXNDC5	10.25707674	10.56603926	9.188664684	9.216600447	9.639288684	9.023897316	8.911113632	10.14220424	9.494997763	9.375020553	9.436542605	9.464245395	10.0717915	9.408527711	9.604170368	9.452535053	13.07560995	11.73329497	11.73575247	14.26640692	14.29512232	14.58685513	9.318193737	9.711620526	9.914553553	9.175316763	10.05904737	9.760175868	10.5526975	10.14793326	10.51097224	9.157581697	10.00638524	9.535888342	9.531101408	9.504936842	9.245872566	9.495616711
ETFB	9.485666395	9.748431868	9.778300539	9.971666789	9.767819447	9.570728395	9.944675342	9.722332316	10.31621511	9.905661947	9.345169237	9.842912395	9.341741579	9.954201526	9.800393211	9.310478	13.19690026	13.64460784	12.89584774	13.49618803	13.03250855	12.06359055	9.711620526	10.03963658	9.916866553	10.09932517	9.738595895	9.881843316	9.72877175	9.711620526	10.14489313	10.01452795	10.12907737	9.873030474	9.973158329	9.872234342	9.468460974	9.968092868
CLCN7	10.85494742	10.93974292	11.17412003	11.15705297	11.00490966	10.829141	10.75058082	11.05625742	10.95280734	10.59043771	10.45882555	11.53165282	11.17575284	11.56547287	11.13076284	11.13447603	13.19002918	13.03250855	13.44965018	12.94463997	13.18352663	13.30379018	10.53407216	11.67020184	11.34903832	10.80707711	11.12571666	11.64887655	10.40230676	10.41686029	11.12750897	10.55991537	11.19317458	10.29796805	10.99095405	10.77398518	10.40919108	11.40036463
PSMB6	11.15889224	11.69185076	10.80707711	11.21367258	11.27731947	11.29604103	11.15516871	10.89431026	11.31627121	11.11990889	11.07838529	10.64819839	10.80987424	11.16834916	11.61859116	11.12571666	13.09424182	13.44240711	13.65335684	13.19690026	13.42705968	11.50935287	11.17032271	11.16834916	11.35924984	11.24021905	11.06827921	11.52505687	11.13342864	10.91766887	11.17032271	11.06827921	11.22240258	11.26114908	11.26512382	11.26512382	11.15889224	11.18350276
PPA2	12.56994916	13.25273045	12.99089811	12.99691132	12.38510474	12.95647695	11.84751821	13.11173568	13.26811395	12.7635845	12.38510474	13.33306242	13.13517079	13.17663237	12.91864266	13.22493229	13.02729871	13.66221442	11.43238187	13.24970892	13.53169029	13.50699447	12.43136008	13.17663237	12.72430947	12.98533921	13.15989442	13.12934197	13.01544408	12.50102647	13.11173568	12.30402287	12.85971755	12.31193455	12.73425482	12.92343184	12.94463997	12.61736484
ECGF1	12.96299629	12.46114897	12.49153182	13.170209	12.35699379	13.170209	12.96879263	13.28927861	12.73425482	12.71902068	12.53131997	12.78855221	12.91249661	13.31797092	12.73425482	13.23253005	12.09019855	12.28515829	12.54567466	13.67166384	13.59783026	14.03730337	12.88010813	12.95041018	12.99089811	12.56106953	12.96879263	13.19002918	12.29615574	12.33882687	12.90141987	13.17663237	12.82732992	13.40462384	12.82141479	13.31152795	11.80320992	13.23895379
PDCD4	11.37704221	12.21006745	11.27731947	11.34532913	11.55146911	11.79411832	10.97697503	11.58673076	12.28873437	12.10307537	11.42103492	11.97237245	11.67523332	11.84158897	11.95399866	12.01022916	13.06317971	13.28211218	12.82141479	13.08874047	12.86984074	13.78162608	11.14191797	11.84751821	11.80927197	11.82762445	11.61106137	11.61859116	11.55599342	11.12750897	11.80320992	10.97349929	12.13299376	11.39302507	11.90579434	11.45256316	11.61340437	11.57222421
GGA2	9.321634132	9.345516197	9.464588026	9.844574868	9.742861842	8.927380658	9.209001553	9.209334184	9.583551105	9.500699553	9.033082118	9.737165474	9.075343158	9.533715474	9.564875395	9.393972289	13.23253005	13.153847	13.57235039	13.36971676	13.021397	11.72515871	9.154107079	9.619820105	9.424453789	8.930745947	9.733803316	9.469971737	9.235660158	8.730523895	9.727190237	9.147825697	9.281295289	8.9475	9.352760079	8.891887461	9.269006289	9.314538263
AKR1C2	6.707477342	6.646718132	6.915013184	6.670338789	6.737120526	6.736052263	6.784801868	6.692830947	7.188032	7.387692553	6.7570135	6.675799263	6.720184421	7.016380447	6.684839895	6.736586395	12.96299629	14.22787939	14.26640692	12.99691132	12.09318837	10.53645397	6.717589921	7.051550263	6.985612408	7.027101921	6.684839895	7.024623105	6.629443	6.702415553	6.6623075	6.738570079	6.812385289	6.779972368	6.646718132	6.670338789	6.695510789	6.668613447
TAF6L	8.104324711	8.383679289	8.534090105	8.759067342	8.500348026	8.512583158	7.694637526	8.448400921	8.765198763	8.335324276	8.126891895	8.812640434	8.174005789	8.763437711	8.805220263	8.638024329	13.34028724	13.40462384	12.41896197	13.58066989	13.47954982	12.16583405	8.253636289	8.787749842	8.400553184	8.381891158	8.445077395	8.570347211	8.10408025	7.951228789	8.453826303	8.380070605	8.508195868	8.085563039	8.578422816	8.254507105	7.730242526	8.450157132
HSP90AA1	12.13299376	12.15533853	11.46766642	11.34145718	12.44060092	12.25392158	11.29190195	11.23835761	11.43238187	12.26592884	12.56106953	11.19480347	12.01627163	11.03283374	12.11924382	11.67796992	13.08234418	14.03730337	13.94556237	13.33306242	13.55671455	8.875792447	12.09973737	11.77219411	11.63961289	11.95737461	11.45038776	11.52737463	12.30402287	11.63961289	12.33101571	12.10307537	11.44344447	12.12946063	12.08691397	11.55146911	11.86968866	11.62429537
DAPP1	12.41046911	12.88010813	12.72430947	12.66264126	12.24308703	12.99089811	12.144258	12.93949918	13.02729871	12.79450226	12.46508861	13.08234418	12.99691132	13.03250855	12.97427942	13.153847	13.36971676	13.12387129	12.18756471	13.1056175	13.33306242	13.27603208	12.36073242	13.04492968	12.83765971	12.97933224	12.57419626	12.62727787	12.81552555	12.51432726	12.74850666	12.29958584	12.88995247	12.68836053	12.89584774	13.03250855	12.95647695	12.66792389
VKORC1	11.01559016	11.23835761	10.92858763	11.20204497	11.24400863	11.32636884	11.35924984	11.02097776	11.17768613	10.95280734	11.01912989	10.89598329	10.92675632	11.14191797	11.31835413	11.0750475	12.91864266	13.1056175	13.99292182	13.34850384	13.41224568	10.50491653	10.98376266	11.25216347	11.20035842	11.24637632	10.91069466	11.07301887	11.22240258	10.89759845	11.08182711	10.81877374	11.08838874	11.05055537	11.17412003	11.13998918	10.97852763	10.93974292
TP53BP2	7.961716947	7.713140539	7.972455224	7.724200342	7.826571158	7.856983763	8.058019316	8.265786013	7.274639908	7.461666895	7.717697237	7.851767553	7.890765947	7.624024474	7.932201921	7.939295974	13.46350218	13.19690026	13.40462384	12.71902068	13.36164276	14.02909408	7.763040868	7.826011947	7.775247382	7.532312737	7.757804132	7.9664855	7.630909053	7.647761816	7.684631737	7.609361289	7.860249645	7.496158013	7.633423079	7.878729184	7.558501211	7.966969632
AES	11.73329497	11.87531882	12.26159829	12.06681718	12.82732992	11.52737463	11.764073	11.58883089	12.69886653	12.20622411	12.33882687	12.56994916	12.52715176	12.34276989	12.16952084	11.293984	13.688407	13.4562685	13.11807837	13.13517079	12.84330774	14.06874055	11.63961289	11.15178453	11.47877242	11.95399866	11.46766642	11.00665539	12.40290418	12.10307537	12.36881037	11.72515871	11.73075587	11.99737789	12.90141987	10.68175203	12.25392158	10.99383525
PP8961	6.801714737	7.086791539	6.866071276	7.319117368	7.099429447	6.800841816	6.886740789	6.940084211	7.142992053	7.1372495	6.851286092	7.135320447	6.975076947	7.143170158	6.772610053	7.082009211	13.47158697	12.81024061	13.12934197	12.86506203	13.41904384	14.26640692	6.815868566	6.960175237	6.815631132	6.889774579	6.945584026	6.813297789	7.091730842	7.049752737	7.011504789	7.020729079	6.880078237	6.911356816	7.088362632	6.729177237	6.86547175	6.843128355
TCEAL3	8.732913132	8.915988592	8.492012329	8.796795421	9.075034132	8.603015342	8.974636	8.391538184	9.267922053	9.123483079	8.911113632	8.933338039	8.825165684	8.630298026	8.723532868	8.585142079	13.47954982	13.37697055	13.28927861	13.68031163	12.91864266	9.569982974	8.736096789	8.895787289	8.918744474	8.978682184	8.579721947	8.838297579	8.885430118	8.535603289	8.873737868	8.731755974	8.510431184	8.830414579	9.195064816	8.556326408	8.764623553	8.956278303
FIBP	9.492719579	9.507659816	9.363058132	9.497071316	9.405472816	9.508339605	9.771939553	9.374670711	9.712778342	9.527492013	9.091295053	9.394589342	9.178990026	9.623639158	9.878429395	9.374670711	13.05086537	12.90141987	12.49694253	13.21791729	12.79986532	13.06317971	9.4720505	9.758374974	9.556658421	9.458048053	9.254327789	9.588546868	9.363780053	9.453553605	9.723218184	9.746006974	9.867865263	9.835349921	9.609019237	9.712778342	9.107718421	9.701000368
DCAKD	8.599396197	8.991969474	9.026613921	9.281614474	9.280941447	8.815875658	8.470117368	8.794568487	9.098403368	8.898544711	8.700363605	9.350550711	9.206365026	9.276557395	9.209001553	8.950981803	13.11173568	13.20500374	13.54845679	12.92819608	13.04492968	11.99377518	8.747759	9.211395947	8.927380658	9.118307316	8.852191447	9.0244845	8.903627895	8.667401237	9.0851585	8.876562395	8.926699763	8.843060658	9.166887632	8.735507763	8.873029105	8.942575395
LSP1	9.7247205	9.744940211	11.70322797	10.19464242	10.17440984	8.522508289	7.692180658	9.613999539	10.96705711	11.34532913	11.21367258	10.97181992	10.96065024	10.87021516	9.523933039	9.951027053	12.78855221	12.70938092	13.08874047	13.59783026	13.28927861	12.61355926	10.26882437	9.494997763	9.301732868	9.873972237	10.56979526	9.491987816	10.11219724	11.24021905	9.871393763	10.70916187	9.804482132	9.763476974	9.486440263	9.175316763	10.02216353	9.873972237
KRTCAP2	11.08343442	11.61859116	10.86572061	10.829141	11.11456608	11.37875334	11.16466174	10.84271579	11.36133576	10.78932561	10.77114024	10.78101889	10.74051355	10.67335308	11.53165282	10.95559466	13.32519095	12.97427942	13.76978968	13.23253005	13.64460784	13.13517079	11.00665539	11.25050189	11.35332489	11.11088532	10.96548197	11.37704221	11.0666905	10.71903666	11.19154863	10.69528884	11.22432916	10.80851413	11.02796566	11.08838874	11.08182711	11.06489166
TIMP1	12.02240313	12.23192558	11.89979271	12.46114897	12.42326168	11.85038884	12.68294445	12.58846805	12.14051821	12.09019855	11.86968866	11.94429168	11.94429168	12.269603	12.7635845	12.62727787	12.78344232	12.28144658	13.11173568	13.05086537	13.4871195	13.08874047	12.01932366	12.21006745	13.01544408	11.99056008	12.56106953	12.40290418	11.44777618	11.61106137	11.94194363	12.12571382	12.74307897	12.07033003	11.99377518	12.21416121	11.65364326	12.73863168
AVPI1	7.694398184	7.951724026	7.791528145	7.858455526	7.801723697	7.488165605	7.704979053	7.602176368	7.754553895	7.577432868	7.600668184	7.772364711	7.610909237	7.704725	7.546780592	7.605314184	13.624637	13.75137592	14.13572795	13.14765713	13.23895379	10.14014961	7.822909	8.296413132	8.539988711	7.839987711	8.043765711	7.764671105	7.608054447	7.63456925	7.849662132	7.748403237	7.888063211	7.427323671	7.840627737	7.8176455	7.340790553	8.049666526
ACTG1	14.35488571	14.27689379	14.33401853	14.32422882	14.60222784	14.188904	14.62028221	14.58685513	14.04757637	14.24017076	14.49597063	14.32422882	14.6650245	14.53205089	14.76034097	14.6650245	13.41224568	12.85971755	13.4562685	12.7686115	12.71902068	13.74140121	14.38907216	14.50670855	14.12515897	14.20843453	14.30511195	14.40144129	14.12515897	14.02909408	14.22787939	14.21790818	14.188904	13.75137592	14.24788242	14.29512232	14.05787545	14.41143018
LILRB1	12.81552555	13.28211218	12.96299629	12.96879263	12.91249661	13.16516492	12.58846805	13.24668739	13.23895379	13.11173568	12.82732992	13.47158697	13.29607808	13.32519095	13.31797092	13.41224568	12.28144658	12.49694253	11.70057184	13.708295	13.67166384	13.39776282	12.84929934	13.31152795	13.13517079	13.18352663	13.22493229	13.33306242	13.12387129	12.854832	13.12934197	12.67711626	13.47158697	12.89584774	13.02729871	13.20500374	13.14140961	13.19690026
EPN1	11.43467326	11.35332489	11.55827263	11.72515871	11.51476763	11.13238126	11.17032271	11.68332361	11.48335737	11.31532463	11.33697784	11.81204818	11.40036463	11.79691982	11.90851182	11.76092787	13.00294426	13.19002918	13.15989442	13.16516492	12.91249661	12.84929934	11.59829332	11.80320992	11.56547287	11.43238187	11.5817165	11.54909376	10.95095463	11.28756868	11.37875334	12.09973737	11.53640045	11.28338055	11.54909376	11.51244789	10.86572061	11.69453103
RPL5	11.45038776	11.89091261	11.31627121	11.20366808	11.95399866	12.16952084	10.99645737	11.06827921	12.04182095	11.74086534	12.07033003	11.35924984	11.92723524	11.41603029	12.06005263	11.40713724	13.76978968	13.708295	13.22493229	13.75137592	13.65335684	7.951475974	11.53402124	11.20732987	11.43028842	12.39455789	11.26310592	11.27731947	12.25392158	12.083782	12.05682529	11.71451482	11.82762445	11.40713724	11.96076089	11.39841118	12.69886653	10.92534868
SNORD56	7.473913132	7.4636355	7.392368289	7.602412842	7.322850658	7.225997171	7.285921145	7.472953539	7.405955237	7.361527474	7.285921145	7.765796211	7.490538434	7.506483513	7.795187671	7.372174066	13.54845679	12.64265039	12.73863168	12.95041018	12.99691132	13.68031163	7.288716026	7.494032934	7.511441289	7.465172053	7.614335368	7.512871816	7.262945263	7.437099474	7.343240145	7.333775	7.315410316	7.215353066	7.310203092	7.461087908	7.464523447	7.567671434
AIRE	12.51432726	13.07560995	13.01544408	13.11173568	12.78855221	13.23895379	12.36073242	13.03250855	13.33306242	12.95647695	12.80475818	13.37697055	13.153847	13.26811395	13.33306242	13.38990924	13.14140961	13.31797092	10.92675632	12.93949918	13.39776282	13.23895379	12.60370818	13.27603208	12.88478968	13.23895379	13.11807837	13.31797092	13.21129903	12.97427942	13.11807837	12.41485003	13.36164276	12.83201097	12.97427942	13.13517079	13.06317971	13.12387129
SRP14	11.89091261	12.1162335	11.12912126	11.09548016	11.96076089	11.10924311	10.88643626	10.88316792	11.96076089	12.26159829	12.17290358	10.84872055	11.31027745	11.18350276	11.46470413	10.99645737	13.34850384	13.021397	12.78344232	12.86984074	12.83765971	13.81970039	11.99737789	12.05084834	11.96343145	12.09627726	11.69453103	11.80610589	12.23192558	12.144258	12.00076066	11.5817165	11.92723524	11.885145	11.80610589	12.13299376	12.32738868	11.64887655
PARVG	10.84872055	10.93026682	11.24192539	11.23024939	10.92858763	10.89280384	11.43028842	11.17575284	11.2621275	10.84872055	10.72889966	11.16284284	10.89146558	11.08343442	10.78796574	11.20366808	12.48684321	12.01627163	10.72036205	14.21790818	13.74140121	14.44446676	11.04685547	11.20035842	11.09025213	11.02446137	11.43028842	10.92858763	10.58911761	10.92675632	11.03656229	11.25216347	11.45038776	10.90235053	11.039802	10.97056363	10.63017929	10.94140513
RPL41	14.33401853	14.33401853	14.21790818	13.4871195	14.45383963	14.49597063	14.14713429	13.91181808	14.6650245	14.42332555	14.15763789	14.00682713	13.86873068	13.96884382	14.45383963	13.8287335	13.37697055	12.854832	13.02729871	12.74307897	13.11173568	13.57235039	14.33401853	14.0180185	14.40144129	14.36688616	14.05787545	14.0180185	14.50670855	14.76034097	14.26640692	14.31489845	14.26640692	14.40144129	14.29512232	14.36688616	14.6650245	13.58066989
LOC90586	11.80320992	12.57419626	12.77815839	12.60877011	12.05084834	12.33882687	11.07987882	12.47401355	12.99691132	12.56106953	12.32738868	12.75300803	12.71409058	12.72430947	12.38510474	12.71409058	13.22493229	13.03887729	11.77994463	12.91249661	12.80475818	12.33101571	12.1162335	12.41896197	12.21789184	12.84330774	12.66264126	12.21006745	12.7686115	12.19462568	12.52715176	12.04767576	12.78344232	12.38983971	12.24308703	12.50561132	13.02729871	12.16583405
PSAP	13.31152795	12.99089811	13.00294426	13.21791729	13.26811395	13.12387129	13.41904384	13.42705968	13.01544408	12.99089811	13.18352663	13.28211218	13.21791729	13.39776282	13.14140961	13.49618803	12.88478968	13.09978911	13.53169029	13.63407042	13.17663237	9.795162605	13.03250855	13.44965018	13.44240711	13.03887729	13.26811395	13.61576666	12.78855221	12.73863168	13.08874047	13.03887729	13.38990924	13.09424182	13.12934197	13.21129903	12.54153858	13.34028724
LOC729603	13.79046732	14.09124118	14.03730337	14.09124118	13.75137592	14.03730337	13.32519095	14.09124118	14.11398468	13.98141474	13.90166976	14.27689379	14.26640692	14.20843453	14.19848416	14.36688616	12.96879263	13.07560995	13.21129903	12.70419832	13.07560995	13.25273045	13.76062768	14.30511195	13.8287335	14.07909032	14.17794789	14.12515897	14.02909408	13.83966995	13.93364253	13.34028724	13.91181808	13.73006858	13.8287335	14.19848416	13.83966995	13.78162608
EFHD2	12.97933224	13.06317971	12.88478968	13.06317971	12.92819608	13.03887729	13.85919908	13.34028724	12.70938092	12.96299629	12.83765971	13.03887729	13.08234418	12.99089811	13.12934197	13.14140961	13.16516492	13.00952834	13.38990924	13.26811395	13.05709821	9.571427053	12.99089811	12.85971755	12.75788084	12.95647695	12.88478968	12.94463997	12.72972679	12.50561132	12.74307897	12.62283526	12.99691132	12.61736484	13.15989442	12.99691132	12.64265039	13.170209
HTRA1	6.962128053	7.210168408	7.042954197	6.9009045	6.979892421	6.902947066	7.260328934	7.011504789	7.095892868	6.950382632	6.888419263	6.843860882	6.896581605	7.116408342	6.820347079	6.983586263	12.50561132	11.45038776	13.84847179	12.63748839	12.59820403	13.38395089	6.982575632	7.005255329	6.978863526	7.296867237	6.791637237	7.108193158	6.998569368	7.565181026	6.864070579	7.370905105	7.043921592	6.918423553	7.103771158	7.329325934	7.159536461	7.112793289
DTWD2	10.48668208	11.71977208	11.66188221	11.62134647	10.95747279	11.69185076	10.22774411	11.82998079	12.46508861	12.05363239	11.46959476	12.54567466	12.06005263	12.21416121	11.96619987	12.14238811	12.92343184	13.02729871	12.40290418	13.03887729	13.11807837	12.72972679	11.01912989	11.89379534	11.57447192	12.25758266	11.77994463	11.49052689	11.99737789	11.57940713	11.93009247	11.24400863	11.86697242	11.37875334	11.63445974	11.79691982	12.19055203	11.13238126
PPM1B	10.34519776	10.29142629	9.534422895	9.147496605	10.11313097	10.41152782	9.384254368	9.401962026	9.122450382	9.995551789	10.08877824	8.541347382	9.213155908	8.773353579	9.707248803	9.622096605	13.153847	13.170209	11.75234271	12.50561132	12.97933224	12.05363239	10.36621342	9.587457342	9.5271305	9.864380737	9.443749816	9.765318395	10.12722547	10.47592671	10.01751961	10.12907737	9.587020974	10.20769497	10.0194395	10.09500178	10.34986295	9.563763671
SNRP70	11.37495945	11.88199437	11.68597892	11.73329497	11.74715179	11.85588013	11.53873158	11.74715179	11.63709555	11.16284284	11.29190195	11.89091261	11.89379534	11.69185076	12.33463961	12.04467097	12.88010813	13.08874047	12.99691132	13.21129903	13.57235039	11.31027745	11.31835413	11.68060479	11.54117087	11.60572639	11.97814239	11.64225389	11.33258597	10.98552089	11.64887655	10.84444911	11.28578111	10.62485668	11.54117087	11.31236492	11.60063305	11.50935287
LSM14A	10.73319637	10.79075547	10.54753066	10.28038045	10.72603005	10.59729832	10.38980416	10.25812492	10.47592671	10.50491653	10.41370166	10.17268855	10.21748487	10.26575024	10.43984153	10.32409161	12.5653395	13.05709821	13.17663237	13.38395089	12.96299629	9.868266355	10.54638247	10.64667026	10.97697503	10.59839937	10.65389145	10.75648079	10.66358105	10.34011779	10.85494742	10.36759926	10.60312275	10.00553242	10.48599739	10.38980416	10.26661311	10.69656803
GPX4	12.49694253	12.22460371	12.59820403	12.84929934	12.93949918	11.96916147	12.06359055	11.89091261	12.89584774	12.95041018	12.41485003	12.77324434	12.51432726	12.60877011	12.16583405	12.29247366	13.41904384	13.4871195	12.42326168	12.65253047	12.56994916	13.89032679	12.49694253	11.96343145	12.15533853	12.64265039	12.10629637	12.03832345	12.73863168	13.12934197	12.49694253	12.99691132	12.40647216	12.87495113	12.74850666	11.99737789	12.75300803	12.26592884
SNX6	8.819658632	8.960886724	8.899201816	8.799055579	8.796795421	8.881527921	9.125264145	8.795537842	8.936678895	8.688866026	8.678769763	8.552041974	8.367362658	8.568286526	9.102697053	8.759962421	12.59355021	13.26811395	12.15930084	13.44965018	12.3234445	11.63961289	8.849579947	8.817999447	9.067246711	8.922473421	8.819421211	8.786911395	8.766532474	8.819421211	8.748642868	8.954201132	9.018059855	8.832805408	8.894187645	9.166364789	8.471311737	8.806245632
ULK1	11.53640045	11.20732987	11.24400863	11.33926842	10.49652718	10.98020984	11.92723524	11.81478811	11.14513697	10.97181992	10.65238003	11.63961289	11.05625742	11.25454808	10.87835303	11.63709555	12.72972679	12.88010813	12.79986532	12.56106953	12.54567466	12.04467097	11.11456608	11.70189991	11.53640045	11.14679305	11.70663137	11.99377518	10.61618405	11.08343442	10.41579368	11.04158224	11.46959476	10.23495532	11.20035842	11.27563847	10.80707711	12.02523384
PCMT1	10.88316792	10.88495655	10.32105797	10.19359247	10.88164389	10.93754693	10.47358674	10.17440984	9.762763526	10.75648079	11.00140074	9.639288684	10.36152268	10.09687486	10.66822355	10.40577166	13.13517079	13.34850384	13.66221442	13.06317971	13.29607808	10.93354516	10.85767739	10.32830221	10.33561518	10.51621042	10.29897671	10.66286791	10.85767739	10.93354516	10.78233382	10.83511095	10.55730313	10.90388824	11.00490966	10.85494742	10.97056363	10.54638247
ACTA2	9.578667579	8.673974553	9.715188737	9.323678026	8.470968592	8.793691053	9.208371474	9.102398947	9.086998605	9.513394737	9.072139447	9.176538632	9.599824092	8.637270158	9.002677079	9.344798237	13.85919908	13.73006858	13.08234418	12.81552555	12.49153182	9.332805474	9.047308211	9.967335921	9.942987447	8.480937526	9.846327737	8.865838921	8.813293026	8.496535316	8.669245842	9.197956132	9.806897421	9.532290737	8.997291605	9.547437355	8.784823816	9.548271868
RPL38	14.19848416	14.16851216	14.30511195	14.17794789	14.41143018	13.94556237	14.25725142	14.188904	14.40144129	14.22787939	14.41143018	14.17794789	14.09124118	13.87986695	14.10255426	13.90166976	13.44240711	13.24668739	12.85971755	12.67711626	13.12934197	13.84847179	14.30511195	13.79046732	14.13572795	14.29512232	14.188904	13.93364253	14.43350097	14.34399113	14.42332555	14.38907216	14.00682713	14.22787939	14.15763789	13.57235039	14.53205089	13.90166976
RNU2	6.744983987	6.839692553	6.837151237	6.879367263	6.735469289	7.055627711	6.730427763	7.04699625	6.909834711	7.000801618	7.008516316	6.835134658	6.787826132	6.902947066	6.821941382	6.972493158	12.71902068	12.62283526	13.170209	12.64734721	13.43500234	13.69800239	6.941387434	6.792108934	6.797855184	7.098647605	7.151776342	6.901523895	7.103771158	6.939825079	6.853505263	6.838549605	6.6623075	6.697349263	6.921551724	7.1073595	6.995682158	6.941583763
GNB2L1	14.04757637	14.05787545	14.02909408	14.06874055	14.13572795	14.04757637	13.58908768	13.92263866	14.06874055	14.10255426	14.12515897	14.11398468	14.28696182	13.93364253	14.0180185	13.85919908	13.14765713	13.15989442	13.20500374	12.92343184	13.21791729	10.74321932	13.90166976	13.99292182	13.91181808	14.13572795	13.83966995	14.00682713	14.07909032	14.04757637	14.12515897	13.80913837	14.07909032	13.92263866	13.99292182	13.93364253	14.26640692	13.89032679
TBL1X	10.68043213	10.90070818	10.58804453	11.06827921	9.956818053	10.40699234	11.38547726	11.05140396	11.50722779	10.77973863	10.762443	11.18350276	10.70058695	11.30262282	10.49175729	11.17957234	13.00952834	12.92819608	13.31797092	12.84929934	12.68294445	13.08234418	10.58419142	11.35924984	10.89431026	10.73037208	11.04158224	10.98196208	10.2455605	10.52752039	10.26076761	10.35804005	10.82342782	10.11587211	10.67608924	11.0309225	10.01237908	11.05419445
ATP13A1	8.190698816	9.092967868	8.135869737	9.124243316	7.993096921	7.906794474	8.3733885	7.791759474	8.281153474	7.904155592	7.788291632	8.507643632	8.041378342	8.452464579	8.105511461	8.069692461	12.74307897	12.48235463	12.63748839	13.54845679	13.49618803	10.41910734	7.944069816	9.337348632	8.146586158	7.866501895	8.294550316	8.318529184	7.750851	7.847158842	8.159933737	8.029607789	8.292324474	8.036080711	8.0172375	8.004367	8.162174579	8.428143342
NGRN	10.56225347	10.81430882	10.33785258	10.23917108	11.00140074	10.77398518	10.31621511	10.07278255	10.37605892	10.41686029	10.60116661	10.17121545	10.481951	10.21228512	10.68043213	10.17440984	13.40462384	12.95647695	12.42724866	12.78344232	12.59355021	13.24668739	10.73174716	10.35804005	10.58556458	10.21312289	10.36956705	10.37503208	10.82055437	10.22665187	10.67901687	10.85348655	10.18155605	10.45992726	10.77683697	10.33453808	10.88643626	10.15619563
NPC2	13.18352663	13.27603208	13.03887729	13.36164276	13.23253005	13.26811395	13.42705968	13.1056175	12.71902068	13.11807837	13.19690026	12.93949918	13.04492968	13.11807837	13.01544408	13.13517079	12.84330774	12.81552555	13.32519095	12.97427942	13.16516492	11.03496855	13.43500234	13.28927861	13.1056175	12.86506203	13.14140961	13.688407	13.25273045	13.25999063	13.21129903	13.29607808	13.09978911	13.43500234	13.22493229	13.4871195	12.90700071	13.21791729
COBLL1	7.989451395	8.304474079	7.365553789	7.454168368	7.867402579	8.302895803	7.2614825	7.539300342	7.721584579	8.088818974	7.845644684	7.510322	7.286114053	7.220251711	7.762310105	7.690299355	13.36164276	13.57235039	12.75788084	13.12387129	13.26811395	11.70663137	7.756849605	7.786218974	7.709776237	7.689431763	7.705240237	7.955427289	8.149366526	7.529248671	8.40728275	7.388818474	7.633898737	7.657157211	7.890765947	7.170674947	7.832029211	7.654386263
SLC39A3	9.191628539	8.919617934	8.935092289	9.601365474	9.430130974	9.198895474	9.181031237	9.438574474	9.396892829	9.195064816	9.007599105	9.289777513	8.978682184	9.433624632	9.523933039	9.090151395	13.04492968	13.36971676	13.37697055	13.34028724	13.21129903	8.979940211	9.120050592	9.4309005	9.350550711	9.233005158	9.017092026	9.541811184	9.121500763	9.025458895	9.277890921	9.461606132	9.168599184	9.265990211	9.313335145	9.098093316	8.890363211	9.494194053
SNHG3	6.748006303	6.782364789	6.692830947	6.674742053	6.726917671	6.609067579	6.765056289	6.6623075	6.778173868	6.761569974	6.762009632	6.831369684	6.781020487	6.795001421	6.805305947	6.695510789	13.31152795	12.73863168	12.34079838	12.56994916	13.1056175	13.79046732	6.767133684	6.746577763	6.972098816	6.741085211	6.801393224	6.871346184	6.785456579	6.745549658	6.771679289	6.765994947	6.896810211	6.708420289	6.686422447	6.949536829	7.352820368	6.788149697
ANXA11	10.93974292	11.22006666	10.95896474	11.60063305	11.16084761	11.42802118	10.43647808	11.35521382	11.59621476	11.37875334	10.68705895	11.65633118	11.31627121	11.24400863	10.93515871	10.95896474	13.17663237	13.33306242	13.56421492	12.71409058	12.39874626	10.88316792	10.84588882	10.97056363	11.18964779	11.39189376	11.23419034	10.96065024	10.829141	11.09705658	10.27177237	10.52752039	10.72329205	10.43758116	11.15705297	10.70354797	11.33697784	11.29604103
CSNK1D	9.686502895	9.914553553	9.769426605	9.849499579	9.029477868	9.536585632	10.13114029	10.31073326	9.497071316	9.632419079	9.606435237	9.723218184	9.4720505	9.581687684	9.549499421	10.06841672	12.51432726	12.91864266	12.13666416	13.02729871	12.89584774	13.34028724	9.917322658	9.963673553	9.954201526	9.713943895	10.20259921	10.18437126	9.446160447	9.774504921	9.342336895	9.717555118	10.09080587	9.397963079	9.604170368	10.38519576	9.391892263	10.67737284
CNOT1	11.01357442	11.01725626	10.71602242	11.17768613	11.06996268	10.89759845	11.05225255	11.33464611	10.65594593	10.62356597	10.5526975	10.92858763	10.93026682	11.16084761	11.11282124	11.16834916	13.03250855	13.27603208	12.90700071	13.170209	13.38395089	9.515655868	10.86869889	11.06489166	11.0750475	10.67335308	11.22240258	11.05419445	10.54516645	9.910208684	10.94057403	10.44682071	10.47039947	10.29571913	10.64819839	10.53284676	10.39097024	10.90565742
ATP2A2	8.666773026	8.471838579	8.834312395	8.719535053	8.857843553	8.718224224	9.097479724	8.669245842	8.380581816	8.539988711	8.936938092	8.865838921	9.169298855	8.961832447	8.783276316	8.808702105	13.12934197	12.64734721	13.23895379	12.98233572	13.14765713	13.37697055	8.650426684	8.120447974	8.484679605	8.309064816	8.675485408	8.720403776	8.704921947	8.741963053	8.403069368	8.564710408	7.9623085	8.556326408	8.265786013	8.420542763	8.814409763	8.466186342
BCKDK	10.53284676	10.38866418	10.46595642	10.72733458	9.992705632	10.23832366	10.98196208	11.13238126	10.52621647	10.40006684	10.1721495	10.88316792	10.10225972	10.80301808	10.47958737	10.88643626	12.70419832	12.86506203	13.41904384	12.83765971	13.36971676	11.43467326	10.55622079	11.17032271	10.83047221	10.54753066	10.804283	11.17575284	10.38025283	10.49045021	10.34011779	10.60242458	10.98020984	10.20379384	10.50383111	11.30523355	9.880119395	11.11739893
ZDHHC16	9.692674868	9.994576579	9.463167079	9.809589368	9.624278237	9.826293789	9.776254605	9.551799132	9.817738947	9.723218184	9.579454184	9.705943684	9.723983658	9.729163421	9.771939553	9.596195763	12.49694253	12.96879263	13.41224568	13.05709821	13.23253005	10.23598616	9.743712263	9.74011425	9.805599829	9.8766065	9.641756789	9.698962816	9.930398553	9.596195763	9.992705632	9.521189895	9.858240447	9.581324303	9.690316684	9.580960921	9.786010421	9.622891395
FAM65A	9.730582868	9.366582974	9.532978316	9.8403525	9.239265816	9.712045566	10.46931016	10.13250358	9.496280316	9.420169895	9.481562382	9.8403525	9.350550711	9.833775921	9.517459684	10.07278255	13.64460784	13.39776282	13.51495968	13.46350218	13.4562685	7.117520132	9.626483421	9.9130555	9.811224763	9.442626605	9.727521684	10.00272679	8.985521895	9.051287039	9.403342895	9.269630684	9.691098	9.075034132	9.370936737	9.667836566	9.045786842	10.01407724
PRKCDBP	6.880078237	7.297742737	7.302392526	7.117643789	7.113520211	7.160874105	7.458224316	7.066438	7.107803026	6.896269961	7.109934132	6.792108934	7.092884842	7.271568408	6.935851605	7.231576921	13.24668739	13.06317971	13.61576666	12.46508861	11.79691982	12.43136008	7.034140974	7.174523553	7.272490579	7.544258158	7.141655053	7.045837737	7.062351816	7.274639908	7.223072671	7.642832026	7.267285526	7.440892026	7.176086816	7.294685579	6.879065079	7.100941553
FEM1A	9.375370395	9.504611237	9.646030684	9.669919447	9.450814263	9.125798671	9.7360465	9.514076105	9.564875395	9.410755053	9.270414316	9.695351711	9.277542447	9.577354368	9.230323895	9.635667921	12.65253047	13.22493229	12.43136008	13.60528395	13.27603208	7.513256	9.757428474	9.319158158	9.908435079	9.552784684	9.360874316	9.633984105	9.286081842	9.335347947	9.537217289	10.12060821	9.869055368	9.568484	9.832071632	9.458048053	9.154107079	9.466955632
RPS29	14.188904	14.19848416	14.09124118	13.8287335	14.24788242	14.70585395	14.33401853	13.81970039	14.44446676	14.25725142	14.73144171	13.91181808	14.31489845	14.16851216	14.62028221	14.20843453	13.39776282	13.60528395	13.19690026	13.56421492	13.66221442	8.914514789	14.36688616	13.89032679	14.27689379	14.27689379	14.22787939	13.99292182	14.44446676	14.73144171	14.29512232	14.30511195	14.09124118	14.32422882	14.80396976	14.00682713	14.22787939	13.75137592
RPL27	12.94463997	13.12934197	12.25392158	11.89091261	13.08874047	13.76978968	12.58403205	12.269603	13.22493229	12.87495113	12.52715176	12.10629637	12.54567466	12.07033003	13.11173568	12.33463961	13.35497089	12.67711626	12.97427942	12.69886653	12.69886653	13.85919908	12.72430947	12.2943147	12.98533921	13.34850384	12.41896197	12.35310755	13.16516492	13.09424182	13.04492968	12.65784779	12.87495113	12.59820403	12.19462568	12.71409058	13.4871195	11.86130816
THOC5	9.833775921	9.871393763	9.575626316	10.06887158	8.996512211	9.777925421	9.837602158	10.41471576	9.999646803	9.680114211	9.406278816	9.5243305	8.921301342	9.881843316	9.468826289	9.787559684	12.94463997	12.53131997	12.22801045	12.73425482	11.52944118	12.15930084	9.9356435	10.18975439	9.623639158	9.938327184	10.15925684	9.822477421	9.643263974	9.726128421	9.614397316	9.927769974	10.24609986	9.422949079	9.849039684	10.60870361	9.507659816	10.10370724
RPS10	13.75137592	13.89032679	13.26811395	13.15989442	13.91181808	14.14713429	13.47954982	13.34850384	13.99292182	13.4562685	13.34850384	13.19690026	13.44240711	13.31152795	13.89032679	13.24668739	12.854832	12.80475818	13.4871195	12.75300803	12.99089811	12.22801045	13.64460784	13.22493229	13.80041521	14.04757637	13.38990924	13.38395089	13.73006858	13.84847179	13.84847179	13.43500234	13.60528395	13.66221442	13.46350218	13.54845679	14.11398468	13.05086537
NPTN	10.71743445	10.27524808	10.38519576	10.24456653	10.71602242	10.81742495	10.83967718	10.28617238	8.973961763	10.34414445	11.07584889	9.847171053	10.59839937	9.959595421	10.13790613	10.45164189	13.09978911	13.36164276	13.68031163	13.07560995	12.88010813	7.382592882	10.7984465	9.696017816	10.20569142	10.24354247	10.11022208	10.67608924	10.72889966	10.95559466	10.09594322	10.59975287	10.06694097	10.97852763	10.65389145	10.41686029	10.78796574	10.35925553
RAB40C	10.57226945	10.42877432	10.66489316	10.64819839	10.54516645	10.65389145	10.48074724	10.98729205	10.89598329	10.28141774	10.24855395	10.73614953	10.47592671	10.73174716	10.78662845	10.63834966	12.75788084	13.08234418	12.93388108	13.27603208	13.35497089	8.840452066	10.38866418	10.87835303	10.60643895	10.61873308	10.77683697	11.039802	10.23598616	10.30527992	10.24953405	10.2403525	10.70916187	9.687238816	10.21658782	10.52501995	10.21457113	10.76416926
NUBPL	11.11666963	11.69703918	11.35521382	11.48335737	10.57373332	11.31027745	10.69528884	11.60572639	12.07725037	11.18454578	10.71182334	12.083782	11.33926842	11.60572639	11.33464611	11.85038884	12.90700071	13.04492968	11.63709555	12.77815839	12.60370818	11.95109003	10.71743445	11.91840716	11.08343442	11.66715668	11.57222421	11.293984	11.43686937	10.91608221	11.48101963	10.6843705	11.59107037	11.02097776	11.48101963	11.42308311	11.49272358	11.24820232
AP2M1	10.15305911	9.636956553	10.85629255	10.41370166	10.58021403	9.221646079	10.39196668	9.971666789	10.58804453	10.45882555	10.22774411	11.21367258	10.36853913	10.72189834	9.929557974	10.19464242	13.33306242	12.93949918	11.82267289	12.77324434	11.81478811	14.62028221	10.39097024	9.881843316	10.29796805	10.15352479	9.901166	9.692674868	10.04476437	10.78233382	10.19072397	10.73760826	10.37605892	10.56736895	10.56225347	9.455673763	10.1500725	9.928830711
ASPSCR1	9.859805684	10.33893116	9.6472305	10.33199025	10.13487171	10.18244784	9.606435237	9.954201526	10.06242153	9.755812	9.558102895	10.04069939	9.700658145	9.988772882	10.32409161	10.16525282	12.86984074	12.68294445	12.99089811	12.50981768	12.95041018	12.07033003	9.892441658	10.45512724	10.19646008	10.14489313	9.967335921	10.33036908	9.788343184	9.367628289	10.26457879	9.426017789	10.09644716	9.645685079	9.800808684	9.866066947	9.755061026	10.18755487
CCM2	11.57222421	11.62688337	11.47649174	11.56802058	11.30523355	11.87803776	11.76944371	11.72203768	11.39841118	11.26310592	11.31236492	11.45256316	11.50458437	11.52944118	11.74420768	11.60063305	12.03144237	13.23895379	11.60324566	13.86873068	13.94556237	7.542927355	11.55146911	11.72515871	11.64480087	11.50722779	11.63445974	11.82762445	11.4947855	11.16466174	11.17222711	11.26949803	11.56307074	11.15178453	11.41865113	11.48840476	11.41155139	11.99056008
TYK2	11.75528032	11.53873158	11.49741839	11.69703918	10.94799234	11.83550766	12.02523384	12.02240313	11.62134647	11.17222711	10.85348655	11.62134647	11.33464611	11.62134647	11.56547287	11.73329497	12.73863168	12.45347484	12.59820403	13.22493229	13.22493229	10.76416926	11.27952032	12.13299376	11.77731195	11.47412284	12.03832345	12.10801813	11.00140074	11.039802	11.32043432	11.33464611	11.73329497	10.62177722	11.27952032	11.71451482	10.94957897	12.08072421
ALDOA	11.73075587	11.31835413	11.96619987	11.91840716	11.59621476	10.98196208	12.02240313	11.83550766	11.75234271	11.293984	11.22240258	11.98732616	11.35332489	12.17290358	11.65245504	11.6160505	12.89584774	12.62727787	12.96879263	12.69368582	12.30402287	13.75137592	11.387631	11.94194363	11.60063305	11.79104103	11.774687	11.86968866	11.409232	11.64480087	11.85832424	12.269603	12.381302	11.32832466	11.87803776	11.82998079	11.17957234	11.92151939
VDAC3	11.71451482	11.774687	11.66419858	11.64225389	11.95109003	11.65633118	11.58673076	11.26949803	11.38987676	11.56086524	11.68936316	11.44777618	11.68936316	11.43686937	11.57017984	11.43028842	12.68836053	12.69886653	12.96299629	12.53598232	12.87495113	12.7686115	11.45775258	11.41392034	11.56307074	11.52944118	11.522552	11.60839963	11.71451482	11.50187416	11.69703918	11.48581311	11.36846103	11.57222421	11.32636884	11.33697784	11.70940782	11.44102163
TNFAIP2	10.14397218	9.294881526	10.16213505	9.838829211	8.800841132	9.338800684	10.23598616	10.24241168	9.389730684	9.462251079	9.227596211	9.866066947	9.2624805	9.707985921	8.653911368	9.850604895	12.84929934	12.56106953	11.19317458	12.78855221	12.82732992	13.03887729	9.779601789	10.20465071	9.820088789	9.759277816	9.880119395	10.21748487	8.941895184	9.558102895	9.121500763	9.599459684	10.19023918	9.728380079	9.814462237	9.690316684	9.039308579	9.971666789
PIAS4	9.837986421	10.01407724	9.563444474	10.22976721	9.559210184	9.617457789	10.00638524	9.749340316	10.05028097	9.596195763	9.482749474	10.63530218	9.676885421	9.924279237	9.717919579	9.955026053	12.36881037	12.54153858	13.33306242	12.54567466	12.69368582	13.17663237	9.247812158	9.845590895	9.760175868	9.709932842	9.745342447	9.841368526	9.438574474	9.219844974	9.710821658	9.417000816	9.683948368	9.481900579	9.924279237	9.539952961	9.311712184	9.886161395
TOMM7	13.36971676	13.43500234	12.54567466	11.90851182	13.41224568	13.36971676	11.95399866	11.96076089	13.03887729	13.15989442	13.11173568	12.31999058	12.21789184	12.1162335	12.80475818	11.70663137	12.88995247	13.34028724	13.46350218	12.85971755	12.92343184	9.788343184	13.170209	12.64265039	13.04492968	13.55671455	12.60877011	12.62283526	13.61576666	13.02729871	13.28927861	12.98533921	12.68836053	12.82732992	13.07025684	12.88478968	13.708295	12.47401355
CARM1	11.17768613	10.86240845	11.59107037	11.50722779	11.58883089	10.71046605	11.32043432	11.64675482	11.33052192	11.06489166	10.92675632	12.05363239	11.18558879	11.82762445	11.19154863	11.88199437	12.95647695	12.66264126	12.51432726	12.80475818	12.53131997	13.40462384	11.75528032	11.19837342	11.73575247	10.55326367	10.85767739	10.97540071	10.92767197	11.22432916	11.0666905	11.51765321	10.89146558	11.88783221	10.73037208	10.22976721	10.86240845	11.27563847
QRICH1	10.14595821	10.28255866	10.39723028	10.17121545	10.55015584	10.04657671	10.36621342	10.114921	9.966878526	10.00420571	10.08766992	10.32409161	10.29571913	10.27283687	10.42014413	10.07040325	12.82141479	12.09318837	12.144258	12.29958584	13.01544408	14.20843453	9.998293184	9.855657526	10.24953405	9.910208684	10.27573995	10.44450237	9.944675342	9.586264053	10.32105797	9.956818053	9.955026053	9.628259211	9.695684763	9.745342447	9.743712263	10.44102892
RPRC1	11.77994463	11.41603029	11.55377616	11.55599342	11.28941237	11.39189376	11.66419858	11.96619987	11.45495618	11.50458437	11.55377616	11.97509176	11.6160505	11.74998671	11.90579434	11.96619987	12.40647216	13.31152795	13.39776282	13.28927861	13.15989442	9.868266355	11.45256316	11.68936316	11.58673076	11.460016	11.66419858	11.89379534	11.0750475	11.0750475	11.37282329	11.28338055	11.73575247	11.04499289	11.61859116	11.52505687	10.96065024	12.08691397
UNC84B	12.83765971	12.87495113	13.12387129	13.11807837	12.88995247	12.69368582	13.02729871	12.86984074	12.82141479	12.50561132	12.72972679	13.18352663	13.06317971	13.00294426	13.28927861	12.59820403	13.29607808	13.17663237	13.72009174	12.95647695	12.65253047	10.41686029	12.52282911	12.98233572	13.05086537	12.50981768	12.7686115	12.98533921	12.22460371	11.70663137	12.79450226	12.04182095	12.89584774	11.99056008	12.86984074	12.15533853	12.39874626	13.05709821
FOXC1	7.050435395	6.839692553	7.027292026	6.988393105	6.808231987	6.906894618	6.942467895	6.969072342	6.896810211	6.8558485	6.766355658	7.035258632	6.806800289	6.819973079	6.915013184	7.011669474	12.02240313	12.7635845	13.00294426	12.40647216	11.76944371	9.359666974	6.924990105	7.248476303	7.115626605	6.847410974	7.105095289	7.348474895	6.8221395	7.077016711	6.936554105	7.003207658	7.029577868	7.129072395	6.831811579	6.942894658	6.726040632	7.296504079
C16orf58	9.356302316	9.827052421	9.469191605	9.543268316	9.640166816	10.15253888	9.349256868	9.761800447	9.593737974	9.238953579	9.518887816	9.793498566	9.797203816	9.777161026	10.21187089	9.803751263	13.30379018	13.29607808	13.53994697	13.09978911	13.51495968	8.053540368	9.380574039	9.729884	9.882766789	9.586264053	9.889606974	9.963673553	9.593424132	9.080864079	9.772621868	9.036322211	9.445004947	8.931789105	9.088354711	9.409292053	9.157327211	9.921543132
PPM1F	11.81718697	11.57687863	10.97540071	11.76690334	10.70774692	11.96076089	12.11924382	11.99056008	11.45775258	11.09382868	10.61240292	11.58673076	11.12912126	11.16466174	11.0666905	11.53402124	12.02819629	12.88995247	11.50935287	13.44240711	12.07725037	10.78233382	11.13998918	11.50935287	11.78580674	11.79691982	11.55146911	11.86130816	10.79996945	11.19154863	10.65946561	10.4687272	11.96343145	10.53914187	11.41603029	11.47649174	10.73037208	11.78580674
CD81	12.48235463	12.64265039	12.28515829	12.41046911	12.56994916	12.37726139	12.20622411	12.16583405	12.083782	12.10629637	12.27806303	12.45740903	12.53598232	12.46979795	12.88995247	12.26159829	12.81552555	12.97933224	13.25999063	12.61355926	12.36881037	12.67711626	12.05682529	12.23192558	12.55083518	11.92151939	12.381302	12.58403205	12.18756471	11.20035842	12.84929934	11.39841118	12.14051821	11.67020184	12.28515829	11.87531882	11.97509176	12.36493926
HNRPUL1	11.36133576	11.31437805	10.94308089	11.11282124	11.11666963	10.66358105	10.95280734	11.33697784	10.87679989	10.88495655	11.12750897	11.48840476	11.0666905	11.33926842	11.36133576	11.04342247	12.15533853	12.86984074	12.68294445	13.8287335	12.70938092	9.609716184	11.16284284	11.35521382	11.56802058	10.81430882	11.27563847	11.48840476	10.55015584	10.63017929	11.09025213	10.87835303	11.30006521	10.41370166	10.93827824	10.89925953	10.56603926	11.30523355
YWHAH	11.70940782	11.43899434	11.43899434	11.76944371	12.02819629	11.00490966	11.84158897	11.36133576	11.20035842	11.546547	11.69185076	11.36133576	11.46243266	11.4947855	11.47877242	11.52737463	12.34276989	12.41896197	13.38395089	13.08234418	12.53598232	10.08295482	11.68597892	11.21166845	11.50187416	11.75528032	11.17222711	11.25884055	11.35332489	11.50935287	11.64225389	12.00702055	11.52505687	12.02819629	11.74715179	11.25216347	11.61106137	11.69703918
SNRPD2	12.39874626	12.74850666	11.95737461	11.98093853	12.56106953	12.67711626	11.86427132	11.83835842	12.61355926	12.25030529	12.09973737	11.62951266	11.95399866	11.72515871	12.30755042	11.69703918	12.85971755	13.09424182	13.36971676	12.52715176	12.75788084	10.13204574	12.19855526	12.02523384	12.30402287	12.54153858	11.96076089	12.25392158	12.48235463	12.13299376	12.58403205	12.10629637	12.42724866	12.07725037	12.41485003	11.95737461	12.71409058	11.71201439
RPS25	14.43350097	14.47386142	14.20843453	13.93364253	14.55864053	14.62028221	14.38907216	14.11398468	14.53205089	14.36688616	14.62028221	13.76978968	14.17794789	14.17794789	14.36688616	13.76062768	12.97427942	12.41046911	12.75300803	12.66264126	12.50981768	14.0180185	14.24017076	14.15763789	14.41143018	14.6650245	14.45383963	14.26640692	14.70585395	14.64615355	14.6650245	14.44446676	14.22787939	14.13572795	14.24017076	14.07909032	14.73144171	14.36688616
ARL2	9.369370079	9.59005	9.085474868	9.709563276	9.630010079	9.453893803	9.039909579	9.213478474	10.06110016	9.394589342	8.825500092	9.455336645	9.235660158	9.522006553	9.893333263	9.440335605	13.28211218	12.98533921	13.021397	12.07351597	12.10629637	11.81204818	9.428454368	9.652970316	9.684732526	9.711620526	9.178679671	9.619820105	9.478371263	9.270414316	9.546678921	9.779601789	9.976646526	9.633984105	9.965387789	9.552784684	9.298972053	9.680799368
MAP1LC3A	9.338800684	9.620729895	10.04569513	10.21457113	8.259644658	8.476550132	10.26354379	9.933845105	9.779601789	9.6472305	9.503045026	9.908435079	9.281295289	9.996488737	8.970875408	10.48790884	12.75300803	13.50699447	10.90070818	13.11807837	11.23232492	11.20035842	9.409292053	9.980175974	9.407817974	9.959595421	10.36621342	9.615106026	9.620729895	9.847171053	9.220120947	10.19646008	9.547033526	9.261109789	10.37605892	9.4011875	9.060822868	9.477549658
PHF1	8.711776158	8.662768342	9.295211	8.484947526	8.755548184	8.430458474	9.107159184	8.779327474	9.131595579	8.497426632	8.757857513	8.931343132	9.004232974	8.785494605	8.469045105	8.545654079	13.170209	12.43136008	12.71902068	11.89379534	13.54845679	14.22787939	8.551782947	8.609120566	8.417389026	8.560334184	8.571689224	8.190459184	8.794262237	8.847215711	8.667401237	8.498730947	8.609667145	8.811082237	9.265179026	8.239283658	8.738507211	8.398045868
ANPEP	10.70490866	9.937496184	10.61873308	10.78662845	9.205873737	9.830455316	10.35804005	11.38987676	10.65946561	10.33036908	10.04657671	11.10351405	10.10539437	10.30150045	9.803751263	10.47039947	13.57235039	11.27731947	13.23253005	11.96619987	12.36073242	13.688407	10.27930145	10.92211318	11.03283374	10.91069466	10.66097826	10.97852763	9.852562408	10.76714945	10.07278255	11.27563847	10.94308089	9.451430816	10.68043213	10.35083984	9.621735789	11.07232909
ACLY	9.970058342	9.538024158	10.09644716	9.901166	10.06796187	9.489857158	9.932142895	9.932550645	9.0023165	9.546324316	9.620729895	9.822477421	9.809589368	9.816911868	9.748431868	9.731335132	13.05709821	13.38990924	13.63407042	13.23895379	13.09424182	7.161057987	9.615877947	9.707639447	9.912246316	9.460175895	9.697529658	9.959595421	9.311125368	9.213155908	9.742861842	9.613999539	9.621052434	9.6124975	9.511451105	9.564875395	9.133423289	9.755812
C6orf111	9.696708632	9.700315921	9.726128421	9.481224184	9.816214447	10.114921	9.402318842	9.470731474	8.916340579	9.643263974	10.14309911	9.099040263	9.850604895	9.476716711	9.532978316	9.760175868	12.83765971	12.52715176	12.10629637	12.65784779	13.05086537	11.35332489	9.723218184	8.913320237	9.270414316	9.178084237	9.762763526	10.14489313	9.829739474	9.981940763	9.468460974	9.240899658	9.043483724	9.502324684	9.066694763	9.698962816	10.11116674	9.896019184
ISCU	11.34721489	11.37875334	11.44777618	11.16284284	11.37282329	11.38987676	11.22006666	11.15516871	11.08343442	11.39841118	11.37282329	11.37031642	11.16664821	10.99475163	11.24637632	10.99475163	12.98533921	12.75300803	12.381302	12.75788084	12.97427942	13.11807837	11.4947855	11.02097776	11.6160505	11.31835413	11.31236492	11.43899434	11.45038776	11.49052689	11.07987882	11.60063305	11.32832466	11.38316376	11.0750475	11.14679305	11.51765321	11.36846103
PDXK	9.827857789	9.842156421	9.789157447	10.01851521	10.23395874	9.903987132	10.15503126	10.40465626	9.819274237	9.557020092	9.274464368	9.790005026	9.666467263	9.879311974	9.939203395	9.934806763	12.31193455	13.69800239	11.81598754	12.61736484	12.93103858	10.22062979	9.699563789	10.26717638	10.08877824	9.623639158	9.956818053	10.08112408	9.210728632	9.619820105	9.917322658	9.595409842	10.26882437	8.913320237	9.8651315	9.895075132	8.904940184	9.966421132
ARHGDIB	14.60222784	14.35488571	14.34399113	14.44446676	14.30511195	14.26640692	14.54355234	14.44446676	14.45383963	14.53205089	14.46441371	14.31489845	14.29512232	14.62028221	14.60222784	14.58685513	12.16275924	12.65253047	11.99737789	13.19002918	12.90141987	11.78580674	14.68480739	14.54355234	14.37930353	14.53205089	14.46441371	14.44446676	14.27689379	14.26640692	14.28696182	14.51838166	14.41143018	14.27689379	14.60222784	14.62028221	14.27689379	14.60222784
SMARCA2	9.793498566	9.493455053	9.871393763	9.470731474	10.23719139	9.955026053	9.929557974	9.545489553	9.640555987	9.704226868	10.15619563	9.538024158	9.842912395	9.889096513	9.801631921	9.633170421	13.25273045	13.23253005	12.95647695	13.24970892	12.81024061	8.636056105	9.691880368	9.902142289	9.689904671	9.580960921	9.680799368	9.793911763	9.592302395	9.718650158	9.839599395	9.8513935	9.494194053	9.569253526	9.868667447	9.518135289	9.407817974	9.660306974
NDUFB8	12.36881037	12.68294445	12.16275924	12.40290418	12.61355926	12.47401355	12.22801045	11.84158897	12.69368582	12.41046911	12.31560826	12.144258	12.19462568	12.31193455	12.48684321	11.81478811	13.26811395	13.67166384	13.35497089	12.87495113	13.02729871	7.409745671	12.12571382	12.28144658	12.25392158	12.59355021	12.33882687	12.381302	12.53131997	12.34956476	12.67291513	12.33101571	12.48235463	12.22460371	12.58846805	12.00423724	12.53131997	12.16952084
KIAA0859	9.464588026	9.359234474	9.285719934	9.464588026	9.555051421	9.310478	9.452894158	9.361512842	9.393276	9.284187842	9.432961737	9.358801974	9.550314816	9.517459684	9.403342895	9.290154789	12.42724866	12.93388108	12.57903182	12.854832	12.7635845	10.20379384	9.217275763	9.530769079	9.393276	8.973961763	9.209666816	9.441919842	9.090151395	8.539429184	9.474142132	9.047955	9.069798895	9.045186382	9.092012447	9.054635895	9.027838974	9.482749474
GLTSCR2	13.21129903	13.57235039	13.27603208	13.33306242	13.60528395	13.53169029	12.55083518	12.87495113	13.50699447	13.20500374	13.29607808	13.28927861	13.41904384	13.19002918	13.83966995	13.00294426	12.63253984	12.77815839	12.74307897	12.39874626	12.44543661	12.88995247	13.1056175	13.09424182	13.09424182	13.66221442	13.19002918	13.35497089	13.33306242	12.90700071	13.51495968	12.96879263	13.20500374	12.92343184	13.52439713	12.84330774	13.46350218	13.07025684
YWHAZ	13.41224568	13.153847	13.34850384	13.32519095	13.4871195	13.21791729	13.03887729	13.23895379	12.93949918	13.06317971	13.35497089	12.92819608	13.25273045	13.05086537	13.27603208	13.08234418	13.20500374	13.01544408	13.52439713	12.55593868	12.72972679	11.24400863	13.20500374	13.54845679	13.33306242	12.82141479	13.41904384	13.46350218	13.06317971	12.81552555	13.32519095	13.21129903	13.26811395	13.03250855	13.20500374	13.170209	12.97427942	13.67166384
CLTB	10.35385742	10.54317058	10.48932405	10.50755224	10.577592	10.31872203	10.09884618	10.53284676	10.64119255	10.2558915	10.06887158	10.05409518	9.870462237	10.39322558	10.58138676	10.59663974	13.1056175	12.90700071	13.55671455	12.68836053	12.41046911	11.46959476	10.53008058	10.56289666	10.52501995	10.42641353	10.25933734	10.23186682	10.55382984	10.63975418	10.66097826	10.805595	10.80987424	10.69096879	10.78932561	10.64254063	10.28473308	10.52254747
MYL6	14.26640692	14.26640692	13.66221442	13.67166384	14.21790818	13.95889929	13.98141474	13.59783026	14.05787545	13.93364253	13.8287335	12.97933224	13.39776282	13.38990924	13.75137592	13.708295	12.54567466	12.84330774	13.19002918	12.52282911	12.23912163	13.12387129	14.37930353	14.40144129	14.11398468	14.11398468	14.03730337	14.15763789	13.87986695	14.21790818	14.0180185	14.70585395	14.29512232	14.47386142	14.40144129	14.60222784	14.15763789	14.27689379
PRICKLE1	7.779724526	8.271523921	7.801940921	8.327822711	8.275341	8.169141118	8.236201105	8.257054684	8.787201421	8.304006776	8.065200447	8.987274737	8.064491132	8.603369013	8.163672711	8.054796789	12.77815839	13.11807837	12.49153182	12.64265039	12.55593868	8.717344211	8.004940079	8.836347711	7.837587447	8.102283105	8.410182303	8.538523763	8.229109842	7.706982974	8.802491289	7.794976132	8.409211132	8.055278013	8.280082026	7.886001395	7.930249684	8.302644421
PNPT1	13.49618803	13.78162608	13.60528395	13.80041521	13.30379018	13.80913837	12.98533921	13.78162608	13.96884382	13.75137592	13.68031163	14.03730337	13.91181808	13.94556237	13.93364253	14.12515897	12.69368582	12.79986532	12.44060092	12.31560826	12.56106953	12.18024866	13.44965018	13.80913837	13.75137592	13.91181808	13.73006858	13.90166976	13.69800239	13.41224568	13.76062768	13.39776282	13.87986695	13.54845679	13.60528395	13.87986695	13.75137592	13.708295
ZNF467	10.64254063	10.481951	10.56979526	10.98376266	9.423760947	10.39450679	11.37282329	11.39626905	10.36759926	10.52124221	10.27177237	10.56603926	10.48378333	10.829141	10.50491653	11.25675816	11.89091261	12.45740903	12.12946063	13.021397	12.01932366	11.44561192	10.96374932	11.38069945	10.92211318	10.55991537	11.03283374	11.51476763	10.32988091	10.65389145	10.1357265	10.74889842	11.34903832	10.14489313	10.71602242	11.75234271	10.2867315	11.49972445
DUSP1	12.07033003	11.99377518	11.58421042	11.87803776	10.42641353	12.14051821	12.23912163	11.87803776	11.18350276	11.68597892	11.90851182	11.49272358	11.75528032	11.36638437	11.48840476	12.50102647	13.18352663	12.83765971	13.49618803	12.06359055	11.01357442	11.01357442	12.144258	11.06145408	11.70057184	11.72515871	11.91840716	11.67523332	12.37726139	12.53598232	11.08662755	11.31437805	11.46243266	11.78852292	12.26159829	11.85038884	11.55146911	12.10307537
LOC401357	10.77261995	10.1721495	10.32319439	10.48932405	8.797392395	11.13998918	11.33464611	11.38316376	10.00553242	9.856541789	10.01666337	10.25359516	9.204849882	10.05904737	10.32525597	11.28941237	13.52439713	12.82732992	12.00702055	12.55083518	12.72430947	13.708295	10.74889842	10.88316792	10.89146558	10.73174716	11.12750897	10.99812126	10.40802729	11.12178889	9.590833184	10.61482171	10.40699234	9.867865263	9.962125026	12.144258	10.02759787	11.42308311
TAF15	8.2998935	8.076756395	7.876416882	8.793143079	7.668180303	8.232221868	10.28473308	8.302895803	8.178619013	7.896955184	7.951972079	8.71875025	8.730523895	8.180446789	8.685711421	8.618520961	13.03887729	12.60877011	12.21416121	12.51432726	12.28144658	12.88478968	7.959325263	8.698905553	8.063953303	7.802904671	8.535105816	8.549072158	7.880182342	7.392956053	8.594413868	8.036905237	8.351624816	7.702223553	8.639973	8.251158842	7.781145408	8.641735816
NUDC	10.18396189	10.62485668	10.08386971	10.41686029	10.13296142	10.30632453	10.15669818	10.32105797	10.44682071	10.38089503	10.08198711	10.2403525	10.11219724	10.30834334	10.83511095	10.42167666	12.71409058	12.82141479	13.36164276	12.38983971	12.88995247	11.12272767	10.23495532	10.90070818	10.70631455	10.38304421	10.48074724	10.91069466	10.22665187	9.640166816	10.59152895	9.847171053	10.53139	10.00467111	10.37184253	10.39196668	9.713943895	10.668944
SERPINE2	7.889834605	7.672713421	8.016269316	7.811942263	7.667317263	8.042429974	7.434112724	7.669669447	7.694876868	7.659901237	7.943286961	7.733910289	7.449730711	7.532848395	7.366275855	7.272490579	12.44060092	11.75528032	13.78162608	12.90700071	12.33101571	9.054059842	7.616568776	8.026857132	7.429191382	7.525463882	7.134177961	8.004653539	7.756849605	7.582493171	7.394934421	7.653671895	7.280448987	7.437099474	7.778492974	6.959474868	7.792239816	7.779724526
FNBP4	10.76081279	10.84271579	11.0666905	10.73319637	11.31437805	11.15016229	10.57623221	10.59729832	10.20674947	10.46814424	10.8801325	10.67044945	10.85348655	10.43226829	11.11990889	10.72480466	12.93949918	12.22801045	11.68332361	11.86130816	13.13517079	12.99691132	10.55126247	9.800014842	10.51939476	10.44802537	10.75503692	10.93026682	10.44682071	10.50133871	10.71455795	9.910208684	10.26661311	10.27719563	9.930398553	10.24297708	11.09382868	10.65666195
ARMET	10.33036908	10.71743445	9.951027053	9.808328724	10.49175729	10.18755487	9.783533263	9.838829211	9.938327184	10.11976324	10.02809788	9.745342447	9.901166	9.875642632	10.23719139	9.723983658	10.92858763	11.50722779	12.17290358	13.79046732	14.04757637	14.19848416	10.14096792	10.06339882	10.52621647	9.857319263	10.01237908	10.18651166	10.34107474	9.991325566	10.27403921	9.629172789	10.23395874	10.28785318	10.48074724	10.40577166	10.29457734	10.19967882
BRSK1	9.479085447	9.097783263	9.859805684	9.544867921	9.376043816	8.972547316	9.240263974	9.837986421	9.556265697	9.114563934	8.840979474	9.564479132	10.20868653	10.02079024	9.418712816	9.956818053	11.08838874	10.94799234	10.26457879	13.14140961	14.03730337	14.64615355	9.638303263	9.208686513	9.194443816	8.981614803	9.596195763	9.349849947	9.253416132	9.675324079	9.138955211	9.713086079	9.0244845	9.866066947	9.182868026	9.4747765	8.594888395	8.857286132
SLC44A4	12.88995247	13.42705968	13.11807837	13.24668739	12.97427942	13.4562685	12.97933224	13.49618803	13.53169029	13.35497089	13.25999063	13.4871195	13.36971676	13.708295	13.52439713	13.72009174	12.49153182	12.51432726	10.89598329	12.72972679	13.03887729	12.96879263	13.12934197	13.53169029	13.22493229	13.51495968	13.44240711	13.37697055	13.41904384	13.22493229	13.28211218	12.84330774	13.43500234	13.20500374	13.38990924	13.46350218	13.44240711	13.34850384
LYL1	12.99691132	12.37726139	13.41224568	12.854832	13.08234418	12.40647216	12.88478968	13.00952834	12.92343184	12.73863168	12.3234445	12.97427942	12.46508861	12.97427942	12.65784779	12.92819608	12.25758266	12.26592884	12.19855526	12.84330774	12.63253984	11.90306195	13.21129903	12.47401355	13.34850384	12.49694253	12.67291513	12.79986532	12.91249661	12.96299629	12.47401355	13.16516492	12.92343184	13.27603208	12.70419832	11.76944371	13.29607808	12.64734721
GTF2IRD2P	7.246808789	7.289073132	7.272204237	7.138261908	7.092372671	7.335497158	7.067809289	7.225393974	7.258960763	7.151289711	7.156640684	7.308558145	7.315180711	7.292514382	7.370674474	7.295078447	12.67711626	12.40647216	12.05084834	12.381302	12.26592884	12.83765971	7.150258421	7.111982658	7.167595447	7.379627395	7.199532474	7.246206632	7.214942211	7.2714495	7.150988263	6.965388579	7.337386395	7.113147816	7.301646842	7.07178125	7.33016675	7.183307737
RRBP1	8.909197921	8.933700921	9.289400237	9.110840658	8.709124342	8.907533974	9.253697026	9.498102961	9.363058132	8.790410487	8.645604026	9.726858789	8.917211645	9.349256868	9.269630684	9.358801974	12.06005263	11.98428008	12.56994916	12.26592884	13.31152795	13.26811395	8.751116237	9.459392053	9.462251079	8.709379842	9.431574211	9.384572408	8.616152039	8.026857132	8.842540053	9.003349368	9.257881211	8.715617868	9.240263974	9.120376974	8.345408395	9.333489132
COX6B1	12.60370818	12.39874626	12.79450226	12.65253047	12.90141987	12.04182095	12.16952084	12.23571487	12.88478968	12.86984074	12.54153858	12.65253047	12.73425482	12.56106953	12.26159829	12.14238811	12.77324434	12.75788084	12.12267997	12.11315497	12.81552555	14.45383963	12.67291513	12.26159829	12.85971755	12.63748839	12.47862942	12.24686511	12.88478968	13.021397	12.77324434	12.92819608	12.77815839	12.78855221	12.41896197	12.39665208	12.78344232	12.269603
FCGRT	11.82267289	11.60572639	12.04467097	11.79691982	11.15329795	11.32455792	12.40290418	12.03144237	12.00423724	11.70057184	11.75528032	12.09627726	11.65882605	11.89091261	11.15705297	11.81204818	12.36493926	12.22460371	12.08072421	12.93388108	12.27806303	13.83966995	11.69703918	12.05682529	11.80012437	11.74086534	11.94194363	11.86427132	11.64225389	11.93611453	11.40713724	12.03832345	12.04767576	11.45256316	12.06359055	11.94741387	11.32832466	11.97509176
BSG	12.29615574	11.83550766	13.64460784	13.19690026	13.37697055	11.61859116	12.73863168	12.57903182	12.99089811	13.22493229	13.07025684	13.25999063	12.87495113	13.06317971	12.47862942	12.63748839	12.74850666	12.31560826	12.39874626	11.94741387	12.98533921	13.93364253	13.19002918	11.58673076	12.61355926	12.44543661	11.44777618	11.29190195	12.269603	13.46350218	12.41896197	13.688407	12.57419626	13.42705968	13.09424182	10.57373332	12.88010813	11.73845147
ZDHHC8	10.37075132	10.51939476	10.45048861	10.34414445	10.52752039	10.60116661	10.03494818	10.34761939	10.16630303	10.20769497	10.29571913	10.66750311	10.74735782	10.48531271	10.92858763	10.46108355	12.99089811	13.38395089	13.80913837	13.07025684	13.07025684	7.325635592	9.873972237	10.086689	10.39322558	10.10094576	10.21269934	10.60992395	10.15399047	9.7661815	10.37300061	9.635667921	10.23598616	9.468460974	10.21228512	9.992705632	10.17546845	10.37605892
RPS9	12.58846805	13.07025684	12.54153858	12.50561132	12.95647695	13.23253005	12.29247366	12.49153182	13.04492968	12.72972679	12.48235463	12.41046911	12.28515829	12.40290418	13.09978911	12.269603	12.46979795	12.07351597	11.94741387	12.19055203	12.55083518	13.86873068	12.81552555	12.37726139	12.81552555	13.29607808	12.66792389	12.79450226	13.153847	12.72430947	13.14140961	12.52282911	12.60877011	12.67291513	12.48684321	12.82732992	13.1056175	12.50981768
PCNX	10.97697503	10.71046605	10.77261995	10.76714945	9.968092868	10.68175203	11.07665029	11.16834916	10.40699234	10.14793326	10.26575024	10.58804453	10.38417342	10.50875226	10.50984442	11.31835413	12.33463961	12.05522884	12.81024061	12.88010813	12.64734721	12.03144237	10.63252116	11.17768613	10.93827824	10.50007413	11.26711518	11.05225255	10.13790613	10.53914187	10.45882555	10.41370166	11.07838529	10.136842	10.42877432	11.35813213	10.09644716	11.34903832
UBE2F	10.20259921	10.14896455	10.60643895	9.984678237	10.69371279	10.46814424	10.05608261	9.958627605	10.31185005	10.39566924	10.22164903	10.02382337	9.892441658	10.07442889	10.36759926	9.9356435	11.51765321	12.32738868	11.22006666	13.28211218	12.47862942	10.60643895	10.72733458	10.12722547	10.82479847	10.60510463	9.893333263	10.160255	10.50257363	11.51765321	10.24354247	11.35136111	10.59839937	11.37282329	10.51503055	10.46814424	10.49422858	10.05028097
SEC61A1	10.67044945	10.86093458	10.83511095	10.91914871	10.86240845	10.60382092	10.668944	10.84588882	11.04342247	10.50755224	10.34414445	11.01196603	10.72603005	10.94140513	10.94140513	10.66215476	11.66715668	12.18367332	11.36401116	12.74850666	12.854832	12.269603	10.27524808	10.89280384	11.02446137	10.65594593	10.79492587	11.00845268	10.20569142	10.03143334	10.73471321	10.42877432	10.77683697	10.28561326	10.73614953	10.51097224	10.37350359	10.89759845
SH3KBP1	11.97814239	11.86427132	12.01335274	12.03489547	11.764073	11.45038776	12.43136008	12.25030529	11.92444934	11.81478811	11.80927197	12.24308703	12.09627726	12.05682529	12.02819629	11.93611453	12.87495113	12.92343184	12.01627163	13.20500374	12.41485003	11.90851182	11.81978803	12.12571382	12.1162335	11.54909376	12.01022916	12.39455789	11.35701442	11.24637632	11.80610589	11.54368287	12.23912163	11.20035842	11.43467326	11.90579434	11.23232492	12.1162335
CSF1R	11.25454808	10.668944	10.92534868	11.48101963	11.41603029	11.29811729	11.55827263	11.26512382	11.15178453	10.78379389	10.70490866	11.57940713	11.39415637	11.82998079	11.35521382	11.44102163	12.72430947	12.96299629	12.77324434	13.12934197	12.75300803	9.090151395	11.24637632	11.57940713	11.62951266	10.79492587	11.41392034	11.75528032	10.62238066	10.06242153	11.13076284	10.67335308	11.40713724	10.9549122	10.72189834	10.56488403	10.03769534	11.522552
BHLHB2	10.27524808	9.596195763	10.21951805	10.06514195	10.13159301	9.803751263	10.41471576	10.02953605	8.904940184	10.04172908	10.50564401	9.971666789	10.46480755	10.16427887	9.810324447	9.914553553	12.60877011	12.12946063	14.04757637	12.13299376	11.89979271	11.93611453	10.00009966	10.07442889	9.970058342	9.261842289	10.07756129	10.00764016	9.610141513	9.2624805	9.369370079	9.659380658	9.902142289	9.569982974	10.30204924	9.726128421	9.729884	10.19807282
RAB40B	7.520358461	7.5718005	7.392368289	7.301260079	7.568320447	7.495096474	7.219256276	7.341364816	7.204829842	7.258539711	7.523789053	7.235104395	7.341019947	7.114626316	7.253956211	7.219389132	12.44945529	13.28927861	13.09424182	13.78162608	13.31797092	7.308558145	7.343038632	7.169904671	7.247766553	7.368166237	7.150201092	7.385341184	7.517038382	7.126503342	7.371552053	7.112352263	7.137607763	7.241821632	7.440256211	7.097658868	7.574474632	7.237990737
GTPBP6	10.45048861	10.76714945	10.46291078	10.668944	10.65238003	10.74586821	10.38089503	10.48531271	10.74051355	10.53462372	10.31621511	10.65666195	10.158196	10.5376025	11.14841526	10.38195808	12.46114897	12.71409058	13.14765713	12.46979795	12.32738868	12.36881037	10.32621237	10.4953075	10.79218537	10.73760826	10.35804005	10.6843705	10.35925553	10.13296142	10.74889842	10.08766992	10.61118511	10.22418721	10.57491271	10.38417342	10.41023797	10.48932405
RPL9	12.3234445	12.42326168	11.47189645	11.039802	12.854832	13.33667483	11.13238126	10.87021516	12.25030529	12.04467097	11.98732616	10.582748	11.25884055	11.01725626	12.23192558	11.43467326	13.4871195	13.51495968	12.19462568	13.18352663	13.14140961	8.161958579	12.33463961	11.41865113	12.24686511	12.87495113	11.23024939	11.23024939	12.88995247	13.13517079	12.38983971	12.12946063	12.21789184	12.43136008	11.27189382	11.98732616	13.36971676	10.67335308
LOC643668	9.802877474	9.668192342	9.561124132	10.00096868	9.648027842	9.323033342	9.080864079	9.626139355	9.273886763	10.10179405	10.2558915	9.670288566	9.717555118	9.934325934	9.830455316	9.877523368	12.36073242	12.61355926	12.88995247	12.02819629	12.21789184	12.56994916	10.06887158	10.08570868	9.658307947	9.581687684	10.158196	10.20569142	9.938327184	9.701698658	9.625795289	9.827857789	9.583129342	9.365066316	8.383679289	9.751940132	9.795980487	10.20170118
HAVCR2	9.879311974	9.844101671	9.975139237	10.18855566	10.71182334	9.953023474	10.41686029	9.577354368	9.354501289	9.944675342	10.1357265	9.883631132	10.18755487	10.17546845	9.622891395	9.702532895	11.93941695	11.86968866	12.72972679	12.96879263	12.66792389	10.63145145	10.14014961	9.988346868	10.61618405	10.17651566	9.725418868	10.00553242	9.862625	9.975575263	9.703279553	10.15096005	9.693613526	10.24712217	10.27524808	9.598597395	9.492719579	10.08877824
TSPAN9	8.329133342	7.600388632	8.689398789	9.415760895	8.605523789	7.531489368	8.993888947	8.868868263	8.399436579	8.406457289	8.221021605	8.547309895	7.812816934	9.200546289	7.734802974	8.575362	13.51495968	13.55671455	12.64734721	13.00952834	11.6097305	7.355062776	8.409572079	8.712033737	8.763135763	8.555578684	8.195372132	8.682316632	7.989985632	8.495129368	8.537702737	9.869443289	8.611525921	9.456964566	8.656890842	8.868868263	8.298737158	9.863613421
EIF2C2	10.6843705	10.44347532	10.31073326	10.37400658	10.14694345	10.03666176	11.31835413	10.65106329	10.94625426	10.03049542	9.881445592	11.12571666	10.29457734	10.48790884	9.873030474	10.48320603	12.3234445	12.67291513	13.29607808	12.33882687	12.61736484	9.802877474	10.10644329	10.77973863	10.68969268	10.70916187	10.55126247	10.50007413	9.602952974	9.838407816	10.00638524	10.15503126	10.65389145	10.2867315	10.62889929	10.10539437	9.761800447	10.46227382
ZSWIM4	8.429285737	8.51415225	8.306785526	8.395362316	7.943502474	8.346747066	8.760830053	8.741963053	8.812881658	8.256575158	8.133023526	8.706400632	8.476848658	8.500348026	8.225849816	8.672815658	12.29615574	12.17688376	13.04492968	12.33463961	12.24308703	12.74850666	8.337666526	8.627950026	8.369117342	8.320623789	8.920978289	8.426711882	8.318302855	7.959534066	8.312922553	8.126891895	8.449217789	8.166327842	8.606342395	8.71984075	8.177341842	8.659305158
COX4I1	13.1056175	13.38990924	12.88010813	13.021397	13.42705968	13.51495968	13.24668739	12.90141987	13.42705968	13.27603208	13.19002918	12.90141987	12.79450226	12.92819608	13.50699447	12.94463997	12.79986532	13.25999063	12.86984074	12.88995247	13.00952834	8.877078132	12.97933224	13.07025684	13.18352663	13.44240711	12.87495113	13.21791729	13.38395089	13.27603208	13.34028724	13.28211218	13.21129903	13.15989442	13.28211218	13.24668739	13.17663237	12.94463997
ALDOC	9.210209289	8.844883132	8.905867763	9.462251079	9.153521947	9.358488908	9.134399921	9.477549658	9.265990211	8.831908868	9.130946105	9.275223684	8.966797	8.944494158	9.671067237	9.487863526	12.60370818	11.51476763	13.60528395	12.21006745	12.12571382	12.78344232	9.327344211	9.695351711	9.519736474	8.976498987	9.212502566	9.819274237	8.934285368	8.550478263	9.066167289	8.775947934	9.256522921	8.350817066	8.848694513	9.577354368	8.500661434	9.768528842
SUOX	8.592151263	8.323809211	8.530668395	8.539708947	8.153342	8.439657092	8.901682605	8.693788013	8.414319395	8.399938263	8.127385684	8.411536421	8.344832579	8.629762684	8.388939632	8.387425368	12.59820403	12.95041018	12.3234445	12.27806303	12.51913113	9.883631132	8.587915184	8.831380579	8.689941263	8.387879526	8.549072158	9.049835079	8.182407342	8.517990632	8.415160342	8.633763579	8.793976645	8.368808276	8.391844921	8.739030763	8.2041975	8.683431447
GPS1	9.683948368	9.76312025	9.8403525	10.04925158	10.00638524	9.588220289	9.540671342	9.7412395	9.849959474	9.702906224	9.424453789	10.09884618	9.749340316	10.07360168	10.27524808	9.726128421	12.53131997	12.70419832	12.83201097	12.36881037	12.24686511	10.97056363	9.587893711	10.05228792	9.931287342	9.852562408	9.767155368	9.7661815	9.416076487	9.435163447	10.02216353	9.668192342	9.937496184	9.527853526	9.9356435	9.583972868	9.258309145	9.911259895
BAT1	11.67244392	11.76944371	12.36881037	11.99737789	12.48684321	11.14191797	11.96619987	11.55599342	12.36493926	11.91522366	12.11315497	12.58403205	12.37352026	12.28873437	11.60839963	11.62688337	11.76092787	12.33101571	12.083782	11.83550766	12.13666416	13.49618803	11.6160505	11.73075587	10.85494742	12.02240313	11.95399866	11.16466174	11.95109003	11.91522366	11.66188221	11.66188221	10.86093458	11.63445974	12.05682529	11.18558879	12.28873437	11.31027745
AP1S2	11.48581311	11.39841118	9.965387789	10.22248466	11.90579434	11.88783221	10.74735782	10.23298405	10.22774411	11.19154863	11.50458437	9.236407763	10.33151995	9.970810079	10.90924455	10.67044945	12.39874626	12.22114579	12.20281226	13.36164276	12.64265039	8.923691579	11.44102163	10.71046605	10.92058447	11.04158224	10.2455605	11.10034476	11.65882605	11.76944371	11.34721489	11.67020184	11.18558879	11.65364326	11.11812824	11.409232	11.15705297	10.52621647
PRR13	13.73006858	13.74140121	13.47954982	13.688407	13.33306242	13.56421492	13.87986695	13.72009174	13.41904384	13.44965018	13.708295	13.35497089	13.47954982	13.624637	13.58066989	13.55671455	12.40290418	12.33882687	12.90141987	12.7635845	12.44945529	11.20366808	13.74140121	13.75137592	13.63407042	13.44965018	13.80913837	13.87986695	13.53994697	13.38395089	13.61576666	13.60528395	13.624637	13.79046732	13.86873068	14.14713429	13.31797092	13.81970039
RPLP2	14.24017076	14.20843453	14.44446676	14.37930353	14.44446676	14.13572795	14.12515897	14.28696182	14.47386142	14.31489845	14.47386142	14.40144129	14.34399113	14.49597063	14.54355234	14.24017076	13.63407042	13.63407042	12.05363239	12.15930084	12.85971755	9.141154816	14.188904	14.14713429	14.30511195	14.33401853	14.24017076	14.20843453	14.37930353	14.40144129	14.34399113	14.46441371	14.25725142	14.25725142	14.30511195	14.28696182	14.19848416	14.14713429
ALDH9A1	11.76092787	11.69453103	11.39189376	11.81978803	12.03832345	11.64225389	11.98428008	11.97814239	11.57940713	11.59621476	12.1162335	11.73575247	12.08072421	11.74420768	11.97237245	11.764073	12.18756471	13.25273045	12.33101571	12.70938092	12.46114897	10.34107474	11.65126682	11.74420768	11.72203768	11.54117087	11.61340437	12.33882687	11.43899434	11.12912126	11.63961289	11.38547726	11.63709555	11.17032271	11.51987421	11.65633118	11.25216347	12.01022916
ALKBH5	12.01335274	12.13666416	11.81204818	12.01932366	12.12267997	11.91370691	12.03144237	11.91219016	11.73575247	11.73575247	11.70940782	12.07725037	12.07351597	12.00076066	12.18024866	11.75234271	12.42326168	12.36493926	12.45740903	11.96916147	12.54153858	12.86984074	11.79411832	11.95737461	12.01932366	11.60063305	11.69185076	12.083782	11.83550766	11.44777618	11.97237245	11.74086534	12.02523384	11.46243266	11.94429168	11.61859116	11.57017984	11.93303208
C19orf6	9.932958395	10.06604363	9.990159105	10.43226829	9.678542842	10.55015584	9.8403525	10.66620982	10.13204574	9.830800355	9.700315921	10.2867315	10.18555063	9.742861842	10.39450679	10.31742934	12.99691132	12.65784779	12.28144658	12.83201097	12.71409058	11.27731947	9.916410447	9.923374816	9.701000368	10.26661311	10.66489316	9.958627605	9.605779421	9.492719579	10.11400971	9.462251079	9.796409474	9.231521158	9.786010421	9.721533079	9.944675342	9.754173553
COL6A3	6.956362421	6.960175237	7.100640658	7.227811579	7.105095289	7.059777237	7.067809289	6.933460947	7.000647316	6.973285184	7.070438342	7.130992158	6.997058829	6.899183895	6.931341553	6.849207763	13.38395089	11.75798913	12.66792389	12.79986532	12.02819629	9.599459684	6.888143553	7.019432053	6.934689579	7.164912579	7.135543895	7.069457026	6.968951684	6.937176237	7.031849184	7.463801184	6.841308592	7.016271763	6.963774632	6.873295711	6.971390908	7.144157566
PKM2	9.326621711	8.876820263	10.46291078	10.03769534	10.02130697	8.599396197	10.21844658	9.457312974	10.83967718	10.20259921	10.03769534	10.45164189	10.30941289	10.59975287	9.233005158	9.383594132	12.37726139	12.31999058	13.24668739	12.58403205	12.58403205	11.27952032	9.561124132	9.254963289	8.609667145	9.507999711	9.345169237	9.062862763	9.577354368	10.18355253	9.913794605	10.99645737	9.739357645	10.04840908	10.08021174	9.121500763	9.456616158	9.233679789
TMEM173	10.50491653	10.54516645	11.21367258	10.90070818	11.28578111	10.02953605	10.46354774	10.71903666	11.11282124	10.68853632	11.01035582	11.44344447	11.20035842	11.28338055	10.86869889	10.37184253	12.34956476	12.33463961	12.36493926	12.62727787	12.144258	10.12144811	10.48531271	10.41798784	10.41742407	10.47039947	10.63017929	10.40006684	10.36152268	10.60382092	10.55382984	10.90565742	10.36759926	10.43647808	10.59152895	10.14096792	10.37605892	10.429978
CLPTM1	8.534524289	8.294550316	8.6617	8.598844553	8.638935684	7.898532289	9.812852605	8.577456895	9.003661079	8.686840342	8.225041895	9.367628289	8.778739447	8.700116921	8.055836658	8.384962316	12.63748839	11.87667829	12.59355021	12.29615574	12.93949918	13.80041521	8.153342	8.029431513	8.048825579	8.389243197	7.925609013	8.086744421	8.310642842	8.283067342	7.990717987	8.648183079	8.121815934	8.285279368	8.704402974	7.833732079	8.054569263	8.041378342
SPCS1	11.75798913	12.00702055	11.97509176	12.09019855	12.28144658	11.80927197	11.57447192	11.59380066	12.01022916	12.19462568	12.26592884	12.02240313	12.28873437	11.91219016	11.93611453	11.51244789	12.10629637	11.75234271	12.27806303	12.79450226	13.50699447	12.60877011	11.93941695	11.59380066	11.69703918	11.91522366	11.65633118	11.60063305	12.47401355	12.18367332	12.17688376	11.70663137	11.57017984	11.93009247	11.64675482	11.50935287	12.381302	11.37875334
S100A4	14.13572795	13.91181808	13.91181808	14.13572795	14.12515897	13.63407042	13.92263866	14.02909408	13.91181808	13.85919908	13.79046732	13.60528395	13.89032679	13.98141474	13.8287335	13.81970039	12.82732992	11.74420768	13.05086537	11.82762445	11.61859116	13.624637	14.31489845	14.11398468	14.25725142	14.02909408	13.98141474	14.188904	14.13572795	14.19848416	14.25725142	14.48552755	14.58685513	14.28696182	14.02909408	14.42332555	14.14143112	14.24788242
SFRS5	10.78523224	11.34532913	11.37875334	11.37282329	11.23630945	11.764073	11.01035582	11.39189376	10.79218537	11.15705297	11.30006521	11.24820232	11.32455792	11.24192539	11.94429168	11.68332361	12.47862942	12.23192558	12.70938092	12.09318837	12.34956476	12.65253047	11.23232492	10.58911761	11.58883089	11.17222711	11.69703918	12.05363239	11.14433371	10.78523224	10.8801325	10.31073326	10.79358205	10.63379111	11.14353045	11.25454808	11.11088532	11.50458437
GALK1	10.29897671	10.25933734	10.41471576	10.50984442	10.06176084	10.27403921	10.06339882	10.20983582	10.46354774	9.822477421	9.920753184	10.11587211	9.837217895	10.39196668	10.25359516	10.2867315	12.33101571	12.19855526	12.81552555	12.44543661	12.60877011	11.53640045	10.30738232	10.41471576	10.33674045	10.57491271	10.60643895	10.57118353	10.14265167	10.3680692	10.27719563	10.64943897	10.56225347	10.23395874	10.42167666	10.90924455	9.742861842	10.59839937
GIMAP4	12.64734721	12.65253047	12.20281226	12.29615574	12.79986532	12.98533921	12.92343184	12.50102647	12.03489547	12.35699379	12.65253047	11.90579434	12.65253047	11.99737789	12.90700071	11.98428008	12.43136008	12.46508861	12.29247366	13.04492968	12.67711626	9.751080658	12.54567466	12.40290418	12.46979795	12.22801045	12.37726139	12.69886653	12.40647216	12.27432142	12.73863168	12.27432142	12.13666416	12.55593868	12.44543661	12.51432726	12.15199316	12.381302
IRX3	7.9744525	7.074476789	7.085686474	8.091787434	7.177868789	6.862213789	7.853884237	7.045468237	7.073265618	6.880561395	6.979042039	7.591940921	7.396114697	7.075081474	6.809465421	7.301830316	12.7686115	12.7686115	11.84449189	11.93611453	11.60063305	9.963673553	7.240304447	7.495469211	7.700780921	7.013956092	6.841573421	7.147983487	7.172684132	7.321390842	6.822371224	7.621160947	7.233690066	7.079690289	7.487388211	7.011669474	7.187768289	7.204729632
ASCC2	12.26592884	11.82762445	12.86506203	12.05682529	12.49694253	12.00076066	12.74850666	12.80475818	11.69703918	11.96076089	11.67660162	12.5653395	11.84751821	11.92723524	12.38983971	12.25758266	12.25392158	12.381302	12.91249661	12.82732992	12.57903182	10.74586821	12.70419832	12.17688376	13.15989442	11.87531882	11.75234271	12.18756471	11.522552	12.18024866	11.885145	12.44945529	12.33463961	12.23912163	12.66264126	11.01035582	11.59829332	12.144258
NBL1	7.301646842	7.536837237	7.363793737	7.706982974	7.764118961	7.132249461	7.232518605	7.338490895	8.256575158	7.631767579	7.188032	7.712496237	8.349753579	7.056172645	8.099313289	7.772931132	12.92819608	11.59107037	13.26811395	11.34903832	10.79218537	14.35488571	7.459786118	7.228283092	7.2579025	7.715896447	7.285097842	7.704852026	7.658575789	7.259417526	7.206096868	7.189842724	7.168795658	7.239327355	7.420965118	7.065411566	7.348102053	7.347466039
RGS12	8.198911026	8.040028421	8.295102421	8.309313184	8.482818342	8.485798171	8.377349039	8.071860158	8.166044632	7.842065026	7.855619039	8.175413316	8.026062658	8.114151987	8.335324276	8.156680895	12.45740903	13.00294426	11.77731195	12.91864266	11.50935287	10.25473776	8.104539763	8.352558487	8.216086645	7.880930697	7.887335711	8.228826539	7.827971658	7.463469816	8.206941368	7.639954	7.998010553	8.322320421	8.051602237	7.800278355	7.560184105	8.225849816
PDE5A	7.800934289	7.312916974	8.009546579	8.825165684	8.215347211	8.076756395	8.307614316	7.958562316	8.198911026	8.135124421	7.954196474	7.752823461	7.499817382	8.001180789	7.216413658	7.986812684	12.81024061	12.91249661	12.65784779	12.36493926	12.14051821	8.791227421	7.886447197	8.277814579	8.058651592	8.051382711	7.546780592	7.653414447	7.802904671	8.111002289	8.046541632	9.317371184	8.262080224	9.233005158	8.218539079	8.048214592	7.755591	8.323342368
MGST3	10.39196668	10.82479847	10.86717292	10.31742934	11.25454808	10.57226945	10.20465071	10.15975592	11.13627926	10.92534868	10.66358105	9.874836632	10.47958737	10.43330537	10.84271579	10.27930145	12.66264126	13.18352663	12.61355926	11.64675482	12.15533853	12.93949918	10.76714945	10.64819839	10.43984153	10.78662845	10.38980416	10.33453808	10.82479847	10.55991537	10.91840879	10.94625426	10.82479847	10.75365884	11.12366645	10.55991537	10.93195379	10.29676182
GNAS	13.32519095	13.13517079	13.84847179	13.56421492	13.61576666	12.86506203	13.688407	13.27603208	13.40462384	13.39776282	13.76978968	13.58908768	13.624637	13.40462384	13.42705968	13.21791729	12.23192558	12.26159829	12.02240313	12.43538032	12.50561132	12.35699379	13.36971676	13.34028724	13.46350218	13.35497089	13.16516492	13.36971676	13.29607808	13.44965018	13.35497089	13.708295	13.153847	13.38395089	13.53994697	12.86984074	13.22493229	13.55671455
SPATA20	7.350672974	8.236511987	7.760679724	8.409211132	8.200688461	8.066269632	8.599168342	7.554251158	8.354415105	7.624757118	7.452005737	7.546780592	7.195363934	8.133286276	8.131257868	7.287308816	13.01544408	12.35310755	11.67796992	12.44060092	12.77324434	8.951308211	7.788813329	7.646018276	8.523158921	8.021064987	7.456586368	8.228826539	7.737199145	7.616109289	8.314298263	7.252015579	7.2614825	7.547193434	7.870475263	7.498748895	7.339679368	8.235514921
FCER1G	13.04492968	12.19462568	12.83765971	12.86984074	12.79450226	12.78855221	13.12934197	12.57419626	12.50981768	12.97427942	13.04492968	12.48684321	12.34276989	12.80475818	12.33882687	12.57903182	12.13666416	11.62429537	11.74715179	12.72430947	12.40647216	12.00423724	12.99691132	12.82732992	12.69368582	12.36073242	13.04492968	12.56994916	12.71409058	13.05086537	12.82141479	13.4871195	12.97427942	13.35497089	13.13517079	13.07560995	12.21006745	13.28211218
SLC30A4	6.750095289	7.073344632	6.937734	6.838549605	6.897712105	6.913311816	6.716613342	6.983382039	7.548357342	7.083093895	6.754570342	7.175274474	7.004893276	6.944856553	6.984466395	6.761569974	11.774687	12.54567466	12.11315497	12.82141479	12.50102647	10.98552089	6.810118263	7.087944921	7.041893711	7.147704184	7.130992158	6.881110342	7.099274763	6.918423553	7.219527539	6.757595	6.898581276	6.895958316	7.045468237	6.918423553	6.757595	6.789864105
NDUFS7	10.20379384	10.60179559	10.17493914	10.49422858	10.53139	10.47039947	10.08386971	10.16812737	10.71455795	10.31073326	10.03963658	10.43928883	9.958627605	10.44802537	10.33674045	10.21269934	12.23912163	12.36881037	10.79075547	11.78290189	12.45347484	12.20622411	10.25760083	10.5376025	10.48320603	10.54012021	10.27719563	10.5526975	10.32726118	10.31073326	10.72733458	10.51503055	10.77398518	10.38754074	10.51621042	10.45403608	10.20569142	10.33246055
HLA-DMB	11.93303208	12.381302	11.97237245	12.19055203	12.54153858	12.38510474	12.18367332	11.93611453	11.69185076	12.269603	12.35699379	12.07351597	11.73075587	12.18024866	12.27806303	11.95737461	11.73575247	11.67020184	12.18024866	13.39776282	12.67291513	11.07838529	12.28515829	11.86427132	12.06359055	12.33101571	11.81204818	12.27432142	12.17688376	11.80610589	12.71902068	11.764073	12.26159829	12.26592884	12.07725037	11.85588013	12.17688376	11.94741387
HNRPA2B1	10.56488403	10.65666195	10.74586821	11.45256316	11.293984	11.00332629	10.69934697	10.16904676	10.55494887	11.25675816	11.71201439	10.72733458	11.11812824	11.22853305	11.66715668	10.94462289	12.58846805	12.10973989	11.98732616	12.5653395	12.68836053	10.85629255	10.94625426	10.89431026	10.95280734	10.60870361	10.94799234	11.26512382	11.42802118	10.66489316	11.18159605	10.49755992	10.89759845	11.24820232	11.14191797	10.58556458	11.08343442	11.19317458
DYNC1LI2	10.52365437	10.35591895	10.37605892	9.810324447	10.36759926	10.40065536	10.37075132	10.24855395	9.962515276	10.24241168	10.17440984	9.782422447	10.02468195	9.865599224	10.05228792	10.04370313	12.09318837	12.57419626	12.7635845	12.04767576	11.88199437	10.762443	10.20379384	10.29142629	10.40124387	10.35272016	10.43647808	10.68043213	10.18355253	10.33453808	10.363952	10.09543929	10.44682071	9.9365295	10.22062979	10.39322558	10.48729546	10.38417342
VPS37C	11.06827921	10.86572061	10.87835303	11.24400863	10.36621342	10.73037208	11.33258597	11.35136111	10.58685989	10.78796574	10.83047221	11.101914	10.81287734	11.02597047	10.65799337	11.22432916	12.10307537	12.44060092	12.84929934	12.34276989	12.28873437	10.57373332	11.04158224	10.79075547	10.75503692	10.97056363	11.14191797	10.85917539	10.53008058	10.52124221	10.03963658	10.68566571	10.8472265	10.32830221	10.95559466	10.46108355	10.50984442	11.25884055
PMP22	7.056172645	7.242295289	7.366376658	7.166070579	6.938792711	7.135320447	7.184802	7.113748421	7.1983945	7.049218053	6.999342947	7.046122789	6.803469447	7.099771868	7.117996447	7.024240132	12.45347484	12.16275924	13.27603208	11.93303208	11.25884055	12.17688376	7.281981079	7.183949868	7.208903105	7.209069671	7.1328405	7.892352395	7.531935289	6.819973079	6.990772658	7.193121053	7.563759921	7.519014355	7.333612921	7.087442132	7.496158013	7.114220368
NAT5	10.11313097	10.30738232	9.425621079	9.525666474	10.23298405	10.14489313	10.07639561	9.609716184	9.914553553	9.922902368	9.990949868	9.122450382	9.617457789	9.531862237	9.941071053	9.562689868	11.71201439	12.56994916	12.62283526	12.48235463	12.19462568	11.32249934	10.11680995	9.651721421	10.01237908	10.03494818	9.652518289	10.12578832	10.32409161	10.26237471	10.34202413	10.06339882	10.16327539	10.10921058	10.13204574	9.908435079	10.48074724	9.664559842
ACSS2	10.21086571	10.29571913	10.28561326	10.61240292	10.00859505	10.31510526	10.92675632	10.84444911	10.64667026	10.13114029	10.05904737	10.58419142	10.31073326	10.57172649	9.881843316	10.54891292	12.46508861	12.79450226	10.81579426	12.15199316	11.86427132	11.58883089	10.35804005	10.92858763	10.57373332	10.43984153	10.97181992	10.83342682	9.932958395	10.18054255	10.20769497	10.51366579	10.68308058	10.04569513	10.19265647	10.71743445	9.660306974	10.77683697
RPL3	13.34028724	13.53994697	13.58066989	13.39776282	13.64460784	13.67166384	13.15989442	13.38990924	13.81970039	13.8287335	13.94556237	13.74140121	13.83966995	13.60528395	13.73006858	13.56421492	12.91249661	12.78344232	12.38983971	12.35699379	12.66264126	10.53284676	13.51495968	13.46350218	13.58066989	13.8287335	13.52439713	13.47954982	13.83966995	13.81970039	13.55671455	13.40462384	13.32519095	13.38990924	13.30379018	13.52439713	13.81970039	13.11173568
DFFA	8.812881658	9.195829842	8.507070711	8.979423816	8.912252105	8.660549079	8.239816684	8.824649026	9.409292053	9.011483816	8.533278132	9.517459684	9.007902776	9.345169237	8.819956487	8.557027947	12.27432142	12.60370818	12.24308703	12.26159829	12.22801045	9.640166816	8.530668395	8.953123237	8.837608211	9.315712184	8.574507211	8.718516447	8.889021316	8.593326158	9.027534842	7.924118421	8.6803635	8.608319132	8.879158579	8.762833816	8.785494605	8.799337263
DCTN1	9.3513195	9.095816447	9.503338605	9.837986421	9.118307316	8.804454908	9.614397316	9.849959474	9.4747765	9.307221684	9.063502947	9.947281553	9.676085421	9.916410447	9.726128421	9.793085368	13.60528395	12.72430947	12.70419832	12.68294445	11.885145	12.95647695	9.029732342	10.03143334	9.559210184	9.321634132	9.681563395	9.508339605	8.893947342	8.777725329	9.263163263	9.120637632	9.493455053	8.727293474	9.28505225	9.178990026	8.458175066	9.739002868
ATP6V1E1	11.77731195	12.11924382	11.65882605	11.63961289	11.74998671	11.60324566	11.97509176	11.76092787	11.54368287	11.57222421	11.89684574	11.34145718	11.45775258	11.54117087	11.57447192	11.57687863	12.67291513	13.14765713	12.7686115	12.59820403	12.74850666	7.360424184	11.74086534	11.86697242	11.91522366	11.36638437	11.82998079	12.15533853	11.74420768	11.60839963	11.68060479	11.65633118	11.86130816	11.61340437	11.79691982	11.85832424	11.30523355	12.12571382
STAT1	12.54153858	12.02523384	12.66792389	13.13517079	11.88783221	12.94463997	12.854832	13.13517079	12.78344232	12.45740903	12.23912163	12.65784779	12.96879263	12.78344232	12.46508861	12.88010813	11.64480087	12.09019855	12.34079838	13.52439713	13.44965018	9.163081211	12.5653395	12.47862942	12.57419626	12.18367332	12.99089811	12.88478968	12.31193455	12.12571382	13.170209	13.05086537	12.144258	13.21791729	12.86506203	13.14140961	12.13299376	13.00952834
YPEL3	12.55083518	11.64480087	12.95041018	12.42326168	11.96343145	11.50722779	12.44945529	12.27432142	12.27806303	12.35310755	12.16583405	12.50981768	12.18024866	12.51913113	11.80320992	12.18367332	12.80475818	12.01335274	11.87531882	12.73863168	12.78855221	13.59783026	12.48684321	12.10307537	12.30755042	12.10973989	12.16952084	11.72515871	12.21006745	12.84929934	11.82998079	13.37697055	12.59355021	12.75788084	12.59820403	11.86130816	12.12571382	12.07351597
CRAT	7.087795237	7.221501355	7.669849368	7.546179263	7.210046053	7.268241697	7.226284737	7.592812355	7.264571211	7.210870579	7.270538368	7.444727053	7.114220368	7.689282947	7.485896132	7.644829184	13.21791729	12.42724866	12.79450226	12.57903182	11.51244789	12.57419626	7.6131485	7.441594632	7.494667105	7.243050237	7.156115829	7.202876789	7.216979974	7.929391079	7.442078132	7.803073158	7.687157105	8.087766763	7.321239263	7.337942684	7.528499658	7.397228079
FMNL3	7.331818434	7.527928789	7.704505211	7.505530342	7.539300342	7.490159855	7.499817382	7.449261829	7.405404487	7.512277145	7.402779026	7.507177868	7.501531868	7.445623421	7.397045158	7.123719421	12.50981768	11.43028842	11.58421042	13.53994697	11.96619987	12.41046911	7.436041974	7.494667105	7.278852724	7.409745671	7.525272895	7.547710026	7.393933592	7.057570658	7.750851	7.191752316	7.297394553	7.058230474	7.221501355	7.170674947	7.403607605	7.540698289
CAPZA2	11.01725626	10.76974108	10.02953605	9.507659816	10.60510463	11.20952982	10.16327539	9.812008947	9.4011875	10.58804453	10.51756466	8.539988711	9.433624632	9.235082868	9.942987447	9.913794605	12.19855526	12.20622411	11.79691982	12.31999058	11.84751821	13.01544408	11.19837342	9.781125632	9.755812	10.46694808	9.662461553	10.03143334	10.98912884	11.546547	10.24456653	10.89925953	10.198567	11.44102163	10.69371279	10.93195379	11.28756868	9.782836658
MDH2	12.18367332	12.15930084	12.269603	12.37352026	12.52282911	12.13299376	11.73075587	12.07351597	12.09019855	12.19855526	12.40647216	12.42326168	12.44945529	12.33101571	12.52715176	11.97509176	12.56994916	12.78855221	12.88478968	11.55827263	12.48684321	11.23835761	12.18367332	12.06681718	12.09973737	12.15199316	12.02819629	12.11315497	12.16583405	11.96076089	12.28515829	12.08691397	11.75116471	11.86968866	12.23192558	11.51987421	11.93303208	12.00423724
DBN1	7.877485868	7.723921921	7.992826211	7.973475053	7.321569868	7.630558474	7.846342684	8.399141434	7.876600605	7.425530342	7.343662921	7.779947895	7.484722026	7.751438368	7.658329566	8.001951763	12.70938092	12.94463997	13.03250855	11.38987676	11.52505687	11.29190195	7.917977289	8.8270015	7.953947605	7.597628368	8.372053724	7.693979737	7.441433618	7.999800289	7.631537671	8.167072724	8.074812658	7.558835289	7.893944842	8.027727	7.608713197	8.091787434
MLLT6	9.993612053	10.19411745	9.925655526	9.953023474	10.09980416	10.14397218	9.701000368	10.1721495	9.974703211	9.972696263	9.959595421	10.42768234	10.54012021	9.912246316	10.314025	10.06514195	11.86697242	12.14617524	12.23192558	11.96076089	12.52282911	12.62283526	9.768528842	10.23832366	10.01666337	9.331347184	10.04840908	10.39450679	9.625795289	9.269006289	10.25260197	9.067246711	9.9183155	9.533715474	9.944675342	10.02642384	9.709932842	10.23495532
ENO1	12.53131997	12.18367332	12.22801045	12.83765971	12.36073242	12.02819629	12.60877011	12.50561132	12.62727787	12.48235463	12.42724866	12.66264126	12.45740903	12.93388108	12.92819608	12.68836053	12.35310755	12.27432142	12.46508861	12.42326168	11.83304092	11.06145408	12.16583405	12.73863168	12.58846805	12.19462568	12.53131997	12.88995247	12.00076066	11.71688639	12.41485003	12.40290418	12.44945529	11.84751821	12.25030529	12.37352026	11.52944118	12.68294445
LASP1	13.28211218	12.91864266	12.87495113	13.14765713	12.50561132	12.65253047	13.58066989	13.35497089	12.65253047	12.58846805	12.68294445	13.00952834	12.86984074	12.86506203	12.92343184	13.12934197	11.78852292	12.38983971	12.72430947	12.30402287	12.12267997	12.2485852	12.89584774	13.37697055	13.11807837	12.62727787	13.11173568	13.41224568	12.381302	12.27806303	12.75788084	12.58403205	13.05709821	12.12267997	12.854832	13.21791729	12.26159829	13.54845679
GNL1	8.238016882	8.428715842	8.165761421	8.176048382	8.002899921	8.230612842	8.569710447	8.297022711	8.408712711	7.962594711	8.009293763	8.294015882	8.204462263	8.256102763	8.294778789	8.109336026	12.37352026	12.58846805	11.46959476	11.19154863	12.34276989	10.75216732	8.063472289	8.529798895	8.430458474	8.021064987	8.397731184	8.597513711	7.911937342	7.608054447	8.446238447	7.985900316	8.568822303	7.8811705	8.601689553	8.279004421	7.952555079	8.638291263
TCEB2	11.74715179	11.95737461	11.87262005	11.38547726	12.17290358	11.75798913	11.74998671	11.67020184	12.05363239	11.95109003	11.34532913	11.63445974	11.23630945	11.68597892	11.79104103	11.59380066	12.56106953	12.34276989	11.80320992	11.86697242	12.37726139	13.53169029	12.15199316	11.55028143	12.23912163	12.28873437	11.6160505	11.6160505	11.94429168	12.36881037	11.78852292	12.45347484	12.23192558	12.06681718	11.70940782	11.77994463	11.96619987	11.460016
MGC29891	13.59783026	13.81970039	13.83966995	13.95889929	13.67166384	13.96884382	13.38990924	13.96884382	14.0180185	13.99292182	13.98141474	14.14713429	14.188904	14.12515897	13.96884382	14.46441371	12.144258	12.3234445	11.81598754	12.05682529	12.23382022	12.44543661	13.624637	14.05787545	13.86873068	13.93364253	13.93364253	13.85919908	14.00682713	13.80913837	13.80913837	13.41224568	14.02909408	13.688407	13.81970039	14.10255426	14.06874055	13.64460784
BAT5	9.658684211	9.364087908	9.780310684	9.793085368	9.364395763	9.4886085	10.07559063	9.671476789	9.670657684	9.768528842	9.857319263	9.624681289	9.561877711	9.703279553	9.261842289	9.725418868	11.92444934	11.78580674	11.25884055	12.60877011	12.43538032	13.35497089	9.309563974	9.569982974	9.467768237	9.381570816	9.7661815	9.445415763	9.449297526	9.683948368	9.505495632	9.786010421	9.541811184	9.615877947	9.538695526	9.623639158	9.307790737	9.4590825
DHX37	8.285815013	8.154507132	8.271002158	8.554336579	8.266556684	8.058360289	8.563118105	8.263304289	8.597513711	8.215347211	7.894435855	8.732913132	8.388689816	8.431850895	8.286305066	8.163253737	12.14809247	12.25392158	12.54153858	11.90579434	12.28515829	11.17222711	7.978258895	8.397731184	8.378232605	8.236822868	8.362457263	8.480097197	8.176834763	7.759319974	8.417120816	8.075800342	8.442441158	7.800428632	8.182848105	8.040028421	7.907965513	8.206475868
SERPINB6	11.16834916	11.14513697	10.92058447	11.14679305	11.17222711	10.54379918	11.22853305	10.82342782	11.32455792	10.96374932	10.94308089	10.85195624	11.27952032	11.101914	10.96374932	11.11990889	12.20622411	12.63253984	12.94463997	11.94429168	11.85038884	10.92858763	11.07301887	11.06827921	11.33258597	11.12912126	10.54753066	11.04158224	11.03496855	11.00845268	11.39626905	11.10741226	11.45775258	11.06145408	11.20732987	11.23419034	10.77542118	11.101914
RAPGEF1	10.09730255	10.24129979	10.11634103	10.22665187	9.894113158	10.08570868	10.45631732	10.63017929	10.20983582	9.863997079	9.848152026	10.60510463	10.24953405	10.30527992	10.71455795	10.53914187	12.23571487	12.58403205	11.99377518	13.35497089	13.12387129	7.997057145	10.12833295	10.26027529	10.69371279	10.00595883	10.35083984	10.26976921	9.812852605	9.479085447	9.872234342	9.551468618	10.37710742	9.418712816	9.992705632	10.23134728	9.546324316	10.54254197
CENTA1	11.23630945	11.47189645	11.48335737	11.62819801	11.33052192	11.387631	11.00332629	11.41865113	11.39415637	10.97697503	10.74586821	11.23835761	10.99095405	11.35701442	11.34145718	11.41155139	11.83304092	11.74998671	11.55377616	12.48684321	12.57419626	12.50102647	11.48101963	11.62951266	11.61106137	11.17412003	11.68597892	11.70057184	10.91608221	11.01559016	11.04342247	11.42103492	11.76944371	11.05625742	11.67796992	11.45495618	10.77114024	11.47412284
STOX2	6.783992921	6.820794342	6.967201224	6.907423868	6.780247684	6.766716368	7.125803079	7.048107763	6.866580566	6.839692553	6.790372553	6.696430026	6.898801605	6.807329053	7.046328921	7.140384684	12.22460371	12.23912163	12.07725037	11.97954046	11.18964779	10.83188663	6.810118263	6.971390908	6.844992184	6.751617947	6.981485395	6.813297789	7.003405711	6.967952737	6.982755895	7.498397289	6.960175237	6.743589184	6.917188105	6.946979263	6.686422447	6.828126079
PRDX1	11.00845268	10.96548197	10.75929232	11.22432916	11.39415637	10.64385397	10.70058695	10.73614953	10.95095463	11.13447603	11.32455792	10.88643626	11.01357442	11.17222711	11.08662755	10.81287734	11.81978803	12.15930084	12.41485003	12.57419626	12.44060092	11.55827263	11.01035582	10.62356597	10.99812126	10.86572061	10.66620982	11.09212061	11.18793042	10.87194918	11.22432916	11.17768613	10.97540071	11.31027745	11.09382868	10.62117379	10.98020984	10.79218537
SLC4A5	9.684732526	10.38417342	9.9183155	10.1721495	9.560399553	10.47489084	9.9130555	10.58419142	11.10741226	10.45512724	9.917322658	10.85494742	10.32105797	10.72036205	10.61873308	10.98376266	12.57419626	12.34956476	10.48531271	12.28515829	12.62283526	11.79411832	9.796409474	10.77114024	10.20674947	10.72189834	10.28141774	10.47358674	10.74051355	10.26575024	10.36956705	9.811616855	10.80707711	10.23775753	10.18355253	10.62610011	10.72480466	10.34107474
CCND1	7.047589605	7.091730842	7.143170158	7.3443085	7.218471513	6.990455724	6.968831026	7.210647079	7.15146275	7.184268789	7.043921592	7.207341289	6.971229579	7.035499553	7.179381079	7.183949868	11.99056008	12.44543661	13.25273045	12.25758266	12.29247366	8.271263039	7.208336118	7.3196435	7.206292368	7.009134171	7.126837158	7.197995368	6.965388579	6.921842342	7.271244447	7.074476789	6.992538355	7.027482132	7.138261908	6.961354658	6.895088868	7.165915658
VEGFB	10.02253722	10.61179401	9.698962816	10.45631732	10.21086571	10.35689982	9.479085447	10.03666176	10.12102816	10.14595821	10.09186229	10.41579368	10.22976721	10.03049542	10.92377639	10.02468195	12.08691397	12.89584774	11.86427132	12.36073242	11.93611453	12.41896197	10.08198711	10.45164189	10.44682071	10.39450679	10.41686029	10.42401082	10.05560891	9.290738658	10.94057403	9.593737974	10.33561518	9.295211	9.809589368	9.8538155	10.09080587	10.57118353
RPS12	14.51838166	14.12515897	14.32422882	14.12515897	14.33401853	14.55864053	14.76034097	14.38907216	14.64615355	14.19848416	14.36688616	14.37930353	14.47386142	14.21790818	14.33401853	14.25725142	12.29247366	11.91840716	11.34532913	11.98428008	11.71451482	13.22142479	14.45383963	14.16851216	14.47386142	14.51838166	14.21790818	14.24788242	14.47386142	14.45383963	14.62028221	14.49597063	14.33401853	14.54355234	14.21790818	14.03730337	14.48552755	14.11398468
PSMC1	11.46243266	11.6160505	11.39626905	11.60572639	11.63961289	11.37031642	11.60839963	11.65364326	11.58421042	11.46959476	11.47649174	11.51244789	11.36401116	11.38316376	11.4242837	11.60324566	12.1162335	12.72972679	12.69886653	11.44344447	12.04182095	11.774687	11.46766642	11.82520663	11.40471337	11.53640045	11.53640045	11.70940782	11.49972445	11.33926842	11.48581311	11.56547287	11.45256316	11.26949803	11.522552	11.44344447	11.41392034	11.62134647
NT5C	9.625795289	10.05028097	9.643263974	9.814047579	9.873030474	10.23495532	9.723983658	9.713086079	9.915496974	9.607673737	9.548702553	10.198567	9.592302395	9.802039684	10.2403525	9.698217211	12.14051821	12.39874626	11.51476763	12.45740903	12.13299376	9.662461553	9.429380026	10.00859505	10.00053417	9.882305053	9.891027566	10.32621237	9.869952763	9.563444474	10.13790613	9.382633632	9.986089487	9.560003842	9.790005026	10.00467111	9.786869132	9.905661947
RPS6KA2	7.623792645	7.567481026	7.588504882	7.786218974	7.592812355	7.356682763	7.729673711	7.441272605	7.364034539	7.747164395	7.443393289	7.401691342	7.172018487	7.404273303	7.306150684	7.531935289	12.97933224	11.68332361	11.98428008	12.50102647	11.57017984	12.48235463	7.513703974	7.317767421	7.493408342	7.3182205	7.629000237	7.623313711	7.595506737	7.059283158	7.257381961	7.518628368	7.700138184	7.412188632	7.447044158	7.202990447	7.420376526	7.505321961
KIF1B	9.135378553	8.512583158	9.136656579	8.783800079	8.379498618	8.950981803	9.577354368	9.717190658	8.710637934	8.484411684	8.713332605	8.818895171	8.846898184	8.956002632	8.325765803	9.230636697	12.20281226	12.06681718	13.07560995	11.99737789	11.86130816	10.18855566	8.909197921	9.01431825	8.758175632	8.500661434	9.618335684	8.781721013	8.506041474	9.384890447	8.429800921	9.214516724	8.792867776	8.663778921	9.041927684	9.728380079	8.895787289	9.381570816
FAM46A	11.11456608	10.88643626	11.37495945	11.37031642	11.19480347	11.39415637	11.44777618	11.26310592	11.2181865	10.99095405	10.79492587	11.28941237	11.27731947	11.546547	10.90388824	11.24192539	12.04467097	12.29247366	12.73425482	12.24686511	12.17290358	9.516576526	11.15016229	11.31437805	11.32455792	10.90070818	11.37704221	11.34145718	10.88164389	10.481951	11.37031642	11.28756868	11.30262282	11.64480087	10.89925953	11.20732987	10.73760826	10.93681563
C1QC	6.838549605	6.785456579	6.821268803	6.862046921	6.840712013	7.095522684	6.811974868	6.784397395	6.878774566	6.835892237	6.827352487	6.736052263	6.750095289	6.777740855	6.918148434	6.772140342	12.17290358	11.387631	11.30262282	12.62283526	11.77219411	13.4871195	6.824020842	7.006701829	6.765689145	6.911356816	6.811564447	6.703609789	6.961354658	6.783613039	6.962328921	7.170155263	6.787826132	7.669489526	6.947277816	6.937734	6.734886316	6.928630895
CIRH1A	8.782021079	9.201830974	8.906484053	9.286693789	9.133777066	9.008471974	8.851460684	9.033082118	9.313656211	9.074741013	8.751708816	9.173449553	9.053094158	9.118307316	9.457312974	8.99094225	12.38510474	12.11315497	12.33463961	12.14809247	12.31560826	11.15705297	8.793417066	8.952574447	8.939786303	9.058789079	8.979423816	8.913950947	8.689398789	8.604322947	9.064020868	8.687562342	8.723276263	8.457605895	8.948499355	8.632941526	8.701817421	8.938136974
YY1AP1	10.58138676	10.52124221	10.82627639	10.61364784	10.68705895	10.09847287	11.0309225	10.95095463	10.59729832	10.31456513	10.27719563	11.02597047	10.47827758	10.86572061	10.78233382	10.82209303	12.22114579	12.20281226	13.16516492	12.12267997	12.21006745	9.509121526	10.79075547	10.87363445	10.98020984	10.55798709	10.74735782	10.85195624	10.21748487	10.61118511	10.49887076	11.15329795	10.93195379	11.03283374	10.72480466	10.47827758	10.37825697	10.77829124
RPL18	14.06874055	14.15763789	14.04757637	14.14713429	14.11398468	14.33401853	13.60528395	14.03730337	14.36688616	14.05787545	14.16851216	14.15763789	14.10255426	13.89032679	14.31489845	13.67166384	13.08874047	12.57903182	12.44543661	12.03144237	12.65784779	9.717190658	13.87986695	13.92263866	13.96884382	14.26640692	14.02909408	14.13572795	14.0180185	14.06874055	14.17794789	13.72009174	14.19848416	13.68031163	14.13572795	13.92263866	14.38907216	13.93364253
ZNF586	9.897735263	9.895075132	9.573882184	9.386207395	9.428060053	10.18054255	9.745342447	9.700315921	9.474142132	9.714815079	9.764514263	9.104356526	9.171576842	9.123483079	9.714815079	9.58587975	12.12946063	11.94429168	11.93611453	12.40290418	12.61355926	10.74735782	9.909350316	9.407817974	9.520396053	9.703279553	10.08198711	9.752974711	9.812008947	10.32939274	9.645335829	10.04370313	9.835349921	9.877523368	9.571427053	10.41152782	9.823447263	9.847171053
CASP2	11.31835413	11.22640513	11.77994463	11.35332489	11.43028842	11.10351405	11.45775258	11.460016	11.13238126	11.12178889	11.26310592	11.47877242	11.52944118	11.44344447	11.57687863	11.44561192	11.59829332	12.07033003	11.96209617	12.18367332	11.93009247	11.42548429	11.27563847	11.10351405	11.27563847	11.03496855	11.63222242	11.19480347	10.81430882	10.98020984	11.03496855	11.03656229	10.85629255	10.82209303	11.07163932	11.02948605	11.04499289	11.20366808
GAPDH	12.82141479	12.26159829	12.53598232	12.73863168	12.72430947	12.00702055	13.16516492	12.71902068	12.90141987	12.47401355	12.46979795	12.60370818	12.53131997	12.73863168	12.58403205	12.46508861	12.30402287	11.94194363	13.14140961	11.49972445	11.65882605	12.40290418	12.53598232	12.78344232	12.69886653	12.7686115	12.47401355	12.65253047	12.27432142	12.82141479	12.57903182	13.27603208	13.11173568	12.33101571	12.38983971	12.91864266	12.62727787	12.69886653
LZTR1	9.805228342	9.897735263	10.09080587	10.20769497	10.42937616	10.02642384	9.779601789	10.05797258	9.834561711	9.585495447	9.4886085	10.45299347	10.18155605	10.24760513	10.51237337	10.34866861	11.99377518	12.25758266	12.43538032	12.06681718	11.93303208	10.59152895	9.741650526	10.08295482	10.20020967	9.699563789	10.19072397	10.08570868	9.368657289	9.054373316	10.18355253	9.495616711	9.981940763	9.3194795	9.657193316	9.718284868	9.472804947	10.09644716
DGUOK	10.74180018	10.88316792	10.82779889	10.65238003	11.16664821	10.81877374	10.76914337	10.5376025	10.75774205	10.59440842	10.78796574	10.68566571	10.89598329	10.54254197	10.97697503	10.60116661	12.269603	12.47401355	13.07025684	12.41485003	12.5653395	8.46591625	10.95559466	10.73614953	10.76714945	10.69371279	10.80301808	10.59975287	11.01725626	10.70631455	10.79075547	10.63690687	10.33893116	10.97181992	10.88406224	10.71455795	11.03843503	10.52884721
BRD9	9.902971895	10.08473653	9.805228342	9.909350316	10.27230462	9.983355118	9.797203816	9.992705632	10.08570868	9.580201105	9.563444474	10.24807954	9.911259895	10.02382337	10.15201866	9.867026	12.04182095	12.25030529	12.92819608	11.76092787	12.00423724	11.26512382	9.704226868	10.07984826	10.161139	9.922429921	10.01851521	9.990949868	9.717190658	9.538024158	10.12381047	9.569253526	10.06423055	9.701349513	10.06242153	9.867026	9.898655842	10.10644329
DBNL	11.44344447	11.77219411	11.6160505	12.15533853	11.56086524	11.60063305	11.96343145	11.85588013	11.64480087	11.47189645	11.62688337	11.72203768	11.63961289	11.97509176	12.03489547	11.93303208	12.01335274	12.51913113	12.32738868	12.23571487	12.20281226	10.01237908	11.63222242	12.25030529	11.88199437	11.52505687	11.92444934	12.13666416	11.47649174	11.46470413	11.69185076	11.78290189	11.91219016	11.42103492	11.46766642	11.885145	11.27952032	12.19855526
STAT5B	10.16213505	9.944675342	10.56736895	10.14096792	9.705943684	10.05130274	10.04569513	10.28255866	9.924279237	9.660935868	9.852114211	9.757428474	9.626483421	9.909350316	9.763476974	9.908435079	12.52715176	12.53598232	11.93941695	12.15533853	11.28338055	13.07025684	10.03403937	9.705085632	9.596901763	9.966421132	10.28785318	10.07442889	9.984678237	10.35385742	9.664150526	10.09809955	10.10272539	9.656700013	9.773649526	10.52003239	10.08923437	10.45351478
PSCD4	12.61355926	12.49153182	12.5653395	12.61355926	11.83304092	12.83765971	13.23253005	13.16516492	12.48235463	12.00702055	12.03832345	12.23912163	11.90579434	12.38983971	12.25030529	12.68294445	11.25133268	12.07725037	10.43330537	12.66792389	12.45740903	12.58403205	12.64734721	12.72972679	12.21416121	12.40290418	12.81552555	12.54153858	11.98428008	11.92444934	12.07725037	12.06005263	12.65253047	12.00076066	12.23912163	13.12934197	12.02523384	13.021397
CTGLF3	10.42293547	10.39196668	10.45744689	10.49755992	10.49369717	10.61873308	10.49887076	10.66358105	10.00959087	10.11726549	10.70631455	10.00553242	10.46108355	9.919158184	10.40802729	10.40750982	11.11666963	11.93303208	11.81978803	12.63253984	12.27432142	9.24664125	10.37503208	9.761060974	9.995551789	10.43647808	10.35925553	10.06423055	9.974703211	9.849039684	9.901166	9.429114355	9.178369316	9.663297289	10.05228792	9.67570475	10.41204554	10.03449378
RPL35	12.29958584	12.78344232	11.78580674	12.00076066	12.83765971	13.06317971	11.83550766	11.92444934	12.84330774	12.67711626	12.54567466	12.18367332	12.41046911	12.45347484	12.93388108	12.17688376	12.61736484	12.34607118	12.26159829	11.72515871	12.22114579	11.28140597	12.37726139	12.34276989	12.47401355	13.13517079	12.01335274	12.33101571	13.021397	12.78855221	13.02729871	12.34607118	12.84330774	12.47862942	12.46114897	12.59355021	13.30379018	11.93009247
CLK3	10.32573417	10.31872203	10.2867315	10.14896455	9.887709289	10.33893116	10.69371279	10.61873308	9.926162395	9.920753184	9.713943895	10.12060821	9.609716184	9.907479553	10.08522261	10.37503208	11.87262005	11.99737789	11.28941237	12.60370818	11.74086534	9.970434211	10.34761939	10.10539437	10.47039947	9.999193947	10.314025	10.42768234	9.606435237	10.01497866	9.850604895	10.05228792	10.31301587	10.23082774	10.46931016	10.35925553	9.762763526	10.43758116
GPI	9.279196368	9.029223395	9.518135289	9.402675658	9.261109789	8.611322776	8.828442776	9.035078263	9.332059158	9.148833184	9.235082868	9.303054237	9.071750421	9.513090211	9.117994329	8.890363211	12.21789184	12.13666416	11.33258597	11.86968866	11.63445974	11.51476763	8.995935526	9.286387816	9.313335145	8.857286132	8.995935526	9.131595579	9.075034132	8.830414579	9.302658368	9.716192079	9.719733763	8.862720605	9.069446145	8.841225605	8.980656316	9.010240395
ANKFY1	8.883195289	8.703530605	8.775094211	8.858474553	8.708283408	9.026613921	9.303769579	9.347793316	8.569396395	8.546415658	8.632151842	9.077459526	9.110251711	8.968766211	9.114962342	8.915988592	12.54153858	11.81978803	11.62429537	11.66188221	11.74998671	11.86427132	8.950373132	8.927748592	9.107718421	8.532734395	8.962414	9.292773237	8.536843579	8.579721947	8.868214026	8.604580711	8.783800079	9.264186132	8.705208868	9.187951132	8.333805171	9.075034132
BTG2	9.861267276	9.733803316	9.993158842	9.602952974	9.616643237	9.828668658	10.69790189	9.934806763	9.102398947	9.441255684	10.31996489	9.633984105	9.803314368	9.589695105	9.642852829	9.551468618	12.41896197	12.083782	12.06681718	13.03250855	13.78162608	12.62727787	10.24354247	9.436542605	9.681563395	9.318193737	9.85940675	9.564082868	9.958627605	9.869055368	9.347793316	9.807864605	9.648027842	9.709932842	9.5543145	9.761060974	9.964545447	9.7247205
RUNX1	9.026357763	8.837608211	9.104356526	8.92841575	8.855073737	8.781721013	9.082657	8.888094355	8.714499421	8.899691368	8.570028829	9.269006289	9.076591184	8.820954421	8.868541145	8.846305724	11.89379534	9.745342447	10.77398518	11.09025213	12.34607118	14.00682713	8.824357132	9.019654105	9.074741013	8.788935632	9.147825697	9.224943447	8.425013171	8.664427737	8.862080368	8.964289711	9.036631632	8.810128237	8.527922987	8.944494158	8.538245026	9.094914513
ITGA5	10.29571913	10.03625553	9.867865263	10.17546845	9.259194184	10.12060821	10.80301808	10.84872055	10.08877824	9.964966618	9.655568763	10.35925553	10.03096438	10.34357949	10.10136991	10.57373332	12.73425482	12.06005263	13.58908768	12.31193455	11.32832466	8.803534921	10.10495495	10.82209303	10.363952	10.10179405	10.56488403	10.34519776	9.552784684	9.633170421	9.685551053	9.742061553	10.65106329	9.506992816	10.07639561	10.35481476	9.345169237	10.65389145
DCTN3	10.42877432	10.63834966	10.31301587	10.53008058	10.43446689	10.29571913	10.35689982	10.31996489	10.50755224	10.39885318	10.20170118	10.13114029	10.32830221	10.35689982	10.46108355	10.38632037	12.26159829	11.98093853	12.45347484	11.79691982	11.69185076	13.19002918	10.50133871	10.17322761	10.42014413	10.53645397	10.61302538	10.56488403	10.42014413	10.39322558	10.25050276	10.37961063	10.35083984	10.23598616	10.19359247	10.32830221	10.41962574	10.48668208
FAM113B	10.58021403	10.84872055	10.68566571	10.9260525	10.64819839	10.582748	10.39885318	10.51756466	10.74520446	10.48932405	10.62117379	10.8801325	10.65238003	10.37400658	11.07163932	10.314025	11.06827921	11.86130816	11.68936316	12.35310755	13.08234418	11.09548016	10.26457879	10.57491271	10.70490866	10.92858763	10.74180018	10.87835303	10.64943897	10.23495532	10.99973421	10.17943305	9.926162395	9.745342447	9.971666789	9.873972237	10.17943305	10.63145145
EDF1	12.28873437	12.41896197	12.27806303	12.24686511	12.381302	11.67660162	11.93611453	11.82520663	12.51432726	12.41485003	12.10307537	12.37352026	12.35699379	12.15533853	12.01335274	11.67020184	12.24308703	11.90306195	11.75798913	11.53165282	12.52715176	12.84330774	12.08691397	12.13666416	12.09627726	12.30402287	12.26159829	11.95399866	12.45347484	12.04467097	12.50561132	12.07033003	12.00702055	11.88199437	12.02523384	11.76690334	12.26592884	11.80320992
CUTL1	9.429114355	9.182242316	9.482325026	9.421618737	8.596358	9.023897316	9.665710789	9.965387789	9.4590825	9.175933368	9.135378553	9.605779421	9.395795158	9.770255184	9.107718421	9.866066947	12.50102647	10.48531271	11.68597892	10.8801325	11.80927197	14.36688616	9.285719934	9.346552842	9.063761908	8.918744474	9.790005026	9.506992816	9.047040368	9.437161158	8.938917289	9.490719237	9.075343158	9.046097026	8.887281947	9.551799132	9.131270842	9.534422895
TJAP1	9.671476789	9.648463566	9.223051342	9.502684855	9.439911434	9.7412395	9.639288684	9.784452316	8.986262461	8.972210263	9.254963289	9.536901461	9.371697868	9.404200395	9.943847947	9.542530132	12.62727787	12.46979795	12.47401355	12.99089811	12.83201097	7.090585974	9.2700225	9.568484	9.686502895	9.313014079	9.737527553	9.93340175	9.092345697	8.720403776	9.578060421	9.009943237	9.478371263	8.9193455	9.206365026	9.595409842	9.210728632	9.900701105
C10orf58	11.42802118	12.14051821	11.98093853	12.02240313	11.69703918	12.51913113	11.32249934	12.04767576	12.55083518	12.21006745	11.90306195	12.55083518	12.26159829	12.64265039	12.45740903	12.64734721	12.31999058	13.21129903	12.19055203	11.72203768	11.80320992	11.27189382	11.68936316	12.53598232	12.15930084	12.26159829	12.12571382	12.06681718	12.39455789	12.21789184	12.32738868	11.51987421	12.51432726	11.97237245	12.20281226	12.44543661	12.43136008	11.89091261
RBM15	9.247812158	9.059111447	8.811425961	8.669245842	9.123483079	9.675324079	8.896823895	8.962414	8.674583684	9.2624805	9.02578025	8.500974842	8.883195289	8.611119632	8.957329079	8.767408658	11.88783221	12.5653395	12.06005263	12.96299629	13.19002918	7.166070579	9.050997658	8.960529763	8.966500461	9.036631632	8.702453237	8.981968605	9.029223395	9.194139066	9.208371474	9.120637632	8.906727645	9.121829974	9.329717368	9.212171789	9.190639684	8.855073737
TEGT	13.69800239	13.47954982	13.74140121	13.61576666	13.47954982	13.17663237	14.05787545	13.53169029	13.13517079	13.30379018	13.47954982	13.72009174	13.56421492	13.51495968	13.51495968	13.50699447	12.43538032	12.47862942	11.89979271	11.71201439	11.69453103	11.71201439	13.41224568	13.708295	13.52439713	13.12387129	13.50699447	13.50699447	13.12934197	13.07560995	13.22493229	13.23895379	13.44240711	12.94463997	13.56421492	13.38395089	12.97933224	13.688407
VCL	11.67796992	11.38069945	12.25758266	12.82141479	12.07725037	11.57017984	12.63748839	12.35699379	11.53873158	11.92298437	11.74998671	12.36493926	11.96076089	12.41896197	12.13299376	12.25392158	12.27806303	12.74307897	12.86506203	11.65126682	11.35136111	9.233342474	11.86968866	12.02240313	12.33101571	11.59829332	11.67796992	11.85298539	11.64887655	11.43467326	11.58883089	12.50561132	11.87531882	12.33882687	11.75798913	11.47412284	11.70057184	12.34607118
SIL1	8.477998368	8.466749447	8.614803211	8.690847697	8.505649553	8.383128579	8.559659737	8.369949671	8.716517382	8.253070789	8.311409526	8.468226158	8.465016526	8.843060658	8.574507211	8.499235263	11.87803776	11.98732616	12.50981768	11.81478811	12.42724866	12.73863168	8.467933842	8.804749737	8.839207316	8.387096342	8.607440671	8.802491289	8.204972158	8.258580211	8.427236013	8.581940684	8.960529763	8.486104263	8.641146711	8.732913132	8.016084	8.622660368
POGZ	7.875993513	8.506752053	8.425330526	8.322894211	8.539115842	8.058942895	7.753040105	8.288161947	8.784071158	8.523427	8.236511987	8.607696421	8.614803211	8.343437974	8.583919197	8.515836974	12.33882687	11.66419858	11.85298539	12.54153858	12.17688376	13.4562685	7.868703921	7.555632039	8.281153474	8.700610289	8.424468171	8.3640275	8.214648816	8.043247224	8.010023605	8.031424763	7.710306421	8.137154184	8.374763316	8.057526474	8.292543987	8.103353211
SUCLG1	9.609019237	9.574510316	9.318836816	9.562689868	9.809956908	9.715188737	9.524695092	9.621374974	9.678542842	9.846749395	9.709193711	9.395245395	9.717555118	9.439487263	9.798091105	9.652970316	11.84751821	12.61736484	12.10307537	11.73329497	12.01335274	11.11282124	9.579454184	9.429114355	9.791433763	9.802877474	9.530769079	9.601786289	9.622494	9.543626408	9.580960921	9.660306974	9.553556789	9.658684211	9.694505026	9.625084342	9.587020974	9.563763671
EXOSC6	8.487435684	8.741963053	8.599624053	8.577777763	8.832231421	8.673085789	8.328940684	8.500348026	8.524609829	8.614803211	8.824065237	8.808416039	8.462321868	8.666773026	8.773627697	8.6585915	12.18367332	11.69703918	11.56086524	12.37352026	11.55262263	10.23082774	8.646957263	8.320388066	8.375656605	8.474888566	8.421791921	8.462821579	8.770060684	8.422245487	8.497901368	8.435947711	8.266104237	8.6803635	9.187342237	8.153342	8.765948711	8.458410447
MYL9	7.266982342	7.102076974	7.780901658	8.615398711	7.663661895	7.088616237	8.2998935	7.624576632	7.972977566	7.883660158	7.932934197	7.840162224	7.150143763	8.375319026	7.028513553	7.668180303	13.53169029	13.11173568	11.15705297	11.45495618	11.30795653	10.12527692	7.491313658	7.392096105	7.640238263	8.344335184	7.268650526	7.368607763	7.579660303	8.488291053	7.823715711	9.774504921	8.357960868	9.214516724	8.240347	8.086547895	8.768599684	8.270042184
MOBKL2A	10.09543929	10.05322534	9.981940763	10.18155605	9.121199526	9.805228342	10.42877432	10.73174716	9.994576579	9.921543132	9.580201105	10.40465626	9.881843316	10.363952	9.973620395	10.58911761	11.81204818	11.94741387	12.14051821	12.33101571	12.19055203	10.18396189	9.995551789	10.83511095	10.10370724	9.931287342	10.49887076	10.51097224	9.395245395	9.740516079	9.743712263	9.932142895	10.43119405	9.458048053	9.920753184	10.49316576	9.223650132	10.73614953
TSPAN17	9.563444474	9.956818053	9.609716184	9.906546895	9.883631132	9.939203395	9.479792737	9.514833763	9.700315921	8.764038263	9.299711868	9.541811184	9.519736474	9.387276566	9.615106026	9.532978316	11.5817165	11.774687	10.83047221	12.34956476	11.73575247	11.01912989	9.555872974	9.600944658	9.985544895	9.597837184	9.517018105	9.733443184	9.331056303	9.357518	9.7412395	9.724352079	9.852114211	9.646376289	9.532978316	9.944675342	9.44828275	9.572611908
PTP4A2	13.28927861	13.19690026	13.06317971	13.14140961	13.43500234	13.02729871	13.26811395	12.91864266	13.21129903	12.98533921	12.81552555	13.1056175	13.20500374	13.15989442	13.19690026	13.03250855	11.85298539	12.83201097	12.50102647	11.91219016	12.00702055	10.18975439	13.04492968	13.24668739	13.25999063	12.95041018	13.02729871	13.29607808	13.05086537	12.69886653	13.27603208	12.79986532	12.94463997	12.84929934	13.31797092	13.15989442	12.84929934	13.18352663
UBE2M	10.76974108	10.64119255	10.72329205	10.49887076	10.59598116	10.32409161	10.88316792	10.8472265	10.81138761	10.65106329	10.17651566	10.58911761	10.38195808	10.66750311	10.58685989	10.72189834	11.94585278	12.04767576	12.03144237	12.01627163	12.43136008	10.37825697	10.73760826	10.63690687	11.00332629	10.72889966	10.64667026	10.75503692	10.48436063	10.81138761	10.52254747	11.32455792	11.05625742	10.61985126	11.01035582	10.82209303	10.37350359	10.93827824
EVI5L	8.098652092	7.949765763	7.852369974	8.275487145	8.163936868	7.958043711	7.967433053	8.253361211	8.047348737	7.832029211	7.727629	8.223297658	7.932201921	8.212485487	8.463079632	8.339791368	11.77994463	12.69368582	11.67244392	12.10973989	12.36493926	11.06489166	7.920598868	8.347312974	8.134370276	7.893690342	8.158785158	8.266330461	7.804519	7.709776237	8.145385342	7.903930105	8.175159961	7.731539816	7.822497618	8.279799816	7.976972421	8.380353132
AP1M1	10.161139	10.07278255	9.998293184	10.06989837	10.04925158	9.913425053	10.21951805	10.56119405	9.998293184	10.06381468	10.01751961	10.45882555	10.15619563	10.2558915	10.76416926	10.60510463	12.61355926	12.55083518	12.74850666	12.51913113	12.29958584	8.521210132	10.18651166	10.72189834	10.26354379	9.983797053	10.19464242	10.38195808	9.786010421	9.523535579	10.04840908	10.12629971	10.34301453	9.717190658	10.06514195	10.24953405	9.414904711	10.41152782
SPTBN1	7.620896579	7.681950342	7.654961395	8.044813447	8.053540368	7.648137684	7.294160211	7.975302868	8.542177842	8.066269632	7.956088368	8.643706776	8.073741855	8.210908395	8.113354553	7.679751539	12.05084834	12.50102647	12.36881037	11.56802058	11.15329795	11.96916147	7.630733763	7.924118421	7.834635263	7.788813329	7.854136921	7.916866118	7.635968645	7.640096132	7.739261632	7.242470382	7.476387421	7.791999645	8.490838763	7.333001947	7.498573092	7.668453684
RPL24	12.91249661	13.03250855	12.85971755	12.81552555	13.4562685	13.18352663	12.31560826	12.45740903	13.27603208	13.02729871	13.24668739	12.78344232	13.18352663	12.77324434	12.84929934	12.31999058	12.00423724	11.78290189	11.37282329	11.75528032	11.77731195	13.04492968	12.95647695	12.63253984	12.97933224	13.41904384	12.91249661	12.95647695	13.4562685	13.19690026	13.40462384	12.83201097	13.00294426	12.95041018	12.77324434	12.70419832	13.40462384	12.75788084
ACTN4	10.05608261	9.903479513	10.82055437	10.73900284	10.11116674	9.361512842	10.762443	10.81877374	10.20819075	10.27283687	10.21898232	11.32832466	10.84132179	10.80851413	10.33151995	10.6267073	12.11315497	11.80320992	10.72329205	12.06005263	11.10351405	13.16516492	9.930842947	10.73471321	10.41579368	9.684340447	10.49755992	10.30834334	9.460175895	9.396892829	9.980175974	10.11400971	10.30417597	9.842156421	9.994576579	9.858240447	9.112497224	10.577592
MED6	9.908435079	10.27822168	9.93340175	10.11446536	10.19023918	10.20983582	10.05228792	10.11400971	9.7247205	10.05513521	10.22062979	9.886879	9.857319263	9.815295237	10.41525472	10.22867792	12.55593868	12.59820403	12.77815839	12.18756471	12.77815839	7.312602487	10.00811761	9.838829211	9.970810079	10.04172908	9.945443132	10.17121545	10.34414445	10.07756129	10.160255	9.919934079	9.67292	10.18855566	10.26457879	9.884432342	10.26773966	10.01327729
RHOQ	11.43028842	12.11315497	11.58883089	11.78852292	11.82520663	12.22460371	11.49741839	11.63222242	12.31193455	11.73845147	11.57447192	11.47189645	11.522552	11.49741839	11.86427132	11.78852292	11.96076089	13.07025684	13.05709821	11.99056008	12.10307537	7.539498776	12.05084834	11.59829332	11.65633118	12.05363239	11.71977208	11.83304092	11.55377616	11.60572639	11.79411832	11.44344447	11.68597892	11.78580674	12.03144237	11.46863059	11.81718697	11.54909376
GPBAR1	9.775843895	9.798820737	9.866066947	10.14489313	10.12229897	10.21748487	9.978522211	9.705943684	9.842912395	9.514076105	9.242122737	9.771939553	9.660306974	10.34011779	10.22062979	9.797203816	12.16952084	12.73425482	10.89759845	12.04467097	11.07838529	11.05786074	10.15253888	9.877064934	10.05904737	9.447898526	9.512785684	10.01051103	9.873030474	9.473134066	10.13003747	9.711620526	10.17651566	10.61618405	10.19912291	10.20170118	8.8794865	10.04657671
HARS	9.340964395	9.315350079	9.268292105	9.254012408	9.148154789	9.226870632	9.646030684	9.396562105	9.499942316	8.998824224	8.946302316	9.428060053	9.327344211	9.126036684	9.363780053	8.891095658	11.93009247	11.89684574	12.36073242	11.80012437	12.09627726	10.57118353	8.929355658	9.612858053	9.343181947	9.184416342	9.359666974	9.489295316	9.053094158	8.794874737	9.599028539	8.990595553	9.247055684	8.706400632	9.166010171	9.216600447	8.882621132	9.537620724
FTHL7	14.21790818	14.03730337	14.19848416	14.26640692	14.04757637	13.89032679	14.53205089	14.21790818	14.00682713	14.20843453	13.93364253	14.02909408	14.13572795	14.34399113	13.86873068	14.0180185	12.64265039	12.05084834	12.15199316	12.07033003	12.02240313	11.87803776	14.25725142	14.25725142	14.16851216	13.99292182	14.40144129	14.02909408	13.91181808	14.41143018	13.96884382	14.60222784	14.24017076	14.24017076	13.89032679	14.24017076	13.91181808	14.40144129
AURKAIP1	10.98912884	11.40036463	11.11282124	11.46766642	11.10741226	11.32832466	11.06996268	11.30262282	11.60324566	11.25454808	11.20952982	11.15516871	10.90747989	11.27731947	11.28338055	11.13076284	11.97237245	12.09627726	10.67465589	12.42724866	11.90851182	9.979233395	11.25675816	11.49272358	11.44561192	11.46243266	11.23835761	11.66188221	11.28578111	11.32455792	11.46243266	11.27404992	11.84449189	11.42548429	11.69703918	11.57447192	11.15329795	11.55827263
BBS4	7.766767658	7.874063421	7.639125211	7.813741145	7.805655368	7.958794447	8.041200224	7.852068763	7.8811705	7.816547711	7.600668184	7.606304132	7.697638382	7.541980395	7.739078263	7.477055342	11.61859116	11.71688639	12.01932366	11.78852292	11.30006521	11.47877242	7.681950342	7.917812355	7.783043553	7.821781	7.894435855	7.865997711	7.729450737	7.268032342	7.789872895	7.317993961	7.546179263	7.769630316	7.611697763	7.763228961	7.63456925	7.787484605
HLA-A	14.55864053	14.60222784	14.60222784	14.55864053	14.76034097	14.88854571	14.88854571	14.76034097	14.76034097	14.88854571	14.76034097	14.88854571	14.58685513	14.70585395	14.73144171	14.42332555	12.41046911	11.85298539	11.14191797	12.88478968	12.84929934	13.41224568	14.57253121	14.64615355	14.60222784	14.62028221	14.70585395	14.62028221	14.80396976	14.6650245	14.76034097	14.88854571	14.80396976	14.88854571	14.68480739	14.80396976	14.62028221	14.68480739
SDF2L1	9.985544895	10.36759926	9.521598224	9.988772882	10.114921	10.30004355	9.805971316	9.961699039	10.348144	9.701000368	9.681563395	9.959595421	9.922429921	9.927769974	10.36286221	9.443749816	11.20732987	11.62688337	12.55083518	12.58846805	13.00294426	11.97237245	9.803751263	10.04069939	10.17651566	9.742061553	9.812008947	10.03584929	10.47091904	9.759277816	10.31872203	8.714806645	9.974703211	10.22976721	10.29408686	10.10838211	10.05700868	10.11400971
TRAPPC3	9.655887737	10.03403937	9.529113026	9.707639447	9.7412395	9.742861842	10.04069939	9.9183155	10.21457113	9.798820737	9.433624632	9.693613526	9.450814263	9.502324684	10.02859789	9.893333263	11.83550766	12.30402287	13.01248621	12.269603	12.35310755	8.828673526	9.725418868	9.846327737	9.764514263	9.867865263	9.8403525	9.684732526	9.923374816	9.403009276	9.837986421	9.683062421	9.648899289	9.770255184	9.755061026	9.360226868	9.814462237	9.687238816
AHNAK	11.22853305	11.57222421	11.69185076	11.04499289	11.88199437	11.39626905	11.46470413	11.44561192	11.04158224	11.06827921	11.31627121	11.48581311	12.01335274	11.55599342	11.76690334	11.66419858	12.06681718	11.97509176	12.95041018	11.58673076	11.23630945	12.77324434	11.22853305	11.36133576	11.67244392	10.80987424	11.07665029	11.24820232	11.11456608	10.49422858	11.05225255	10.65946561	10.92858763	10.83649916	11.19317458	10.76974108	11.48581311	11.02796566
HM13	8.726982079	9.106614158	8.672815658	9.300674789	8.927748592	8.605523789	8.099313289	8.9891245	9.801631921	9.595409842	8.852191447	9.180427684	8.901682605	9.211395947	8.959167395	9.049154605	12.07033003	11.26310592	12.34607118	12.20281226	12.73425482	11.48101963	8.833056842	8.727604868	8.892468763	9.349849947	8.740702842	8.723532868	9.196201184	9.130946105	8.338805263	8.423698474	8.355559421	8.752002	8.583919197	8.322894211	9.091295053	8.736672711
SOD2	13.84847179	13.30379018	13.35497089	13.34850384	11.57222421	12.78344232	13.69800239	13.64460784	12.95647695	13.58066989	13.50699447	12.55593868	12.77815839	12.96879263	12.54567466	13.06317971	12.57903182	10.99095405	11.51244789	12.27432142	12.58846805	12.10629637	13.75137592	13.72009174	12.83201097	13.03250855	13.85919908	13.54845679	12.95041018	13.05709821	13.08234418	13.33306242	13.50699447	13.14765713	13.47954982	13.78162608	12.91249661	14.53205089
ZDHHC1	7.348102053	7.603108224	7.3259065	7.482757632	7.545742211	7.631108408	7.555416079	7.265249224	7.673792092	7.456824079	7.300931421	7.28367	7.100776711	7.657412618	7.465867789	7.436255382	12.381302	12.41485003	12.84330774	11.80927197	11.04846884	8.755288579	7.696206763	7.914340513	7.440668026	7.441433618	7.620179711	7.521565342	7.305528737	7.522907842	7.627864816	7.285728237	7.646018276	7.672222289	7.626108211	7.365553789	7.432085	7.612168105
BCKDHA	9.395245395	9.518135289	9.516116197	9.746006974	9.676885421	9.152024605	9.695684763	9.707639447	9.529113026	9.463167079	9.321975947	9.864380737	9.441255684	9.733443184	9.769426605	9.411789934	11.85832424	11.96076089	12.35699379	11.71451482	11.87531882	12.36073242	9.410755053	9.862625	9.763476974	9.468114605	9.616643237	9.9365295	9.294254816	9.076895737	9.632419079	9.613999539	9.803751263	9.142941605	9.523535579	9.660306974	8.969955026	9.743712263
GNS	12.25030529	11.92444934	12.23912163	12.47401355	12.21416121	11.89379534	12.95647695	12.31999058	12.15533853	11.60839963	11.90579434	12.23571487	12.18756471	12.57419626	12.10629637	12.43136008	11.66419858	12.63748839	11.80927197	12.89584774	12.05363239	7.478062816	12.04182095	12.57903182	12.34607118	11.78580674	12.44543661	12.59820403	11.84449189	11.80012437	11.81978803	12.31999058	11.98732616	11.95399866	11.91522366	12.24308703	11.22640513	12.53131997
ABL1	8.068874368	8.133823895	7.9664855	7.998477079	8.133286276	7.966278105	8.103353211	8.227785447	8.155889737	8.017730026	7.940381184	8.676629697	8.320880789	8.229109842	8.171808263	7.978874316	12.83201097	12.66792389	12.68836053	12.53131997	11.85298539	7.270739974	8.009103132	8.326670342	8.312183921	7.835337737	8.048214592	8.416431789	7.706766197	7.461257079	8.091994553	7.705748355	8.072998342	7.648600079	8.073741855	7.872486158	7.451716079	8.329133342
RING1	10.55015584	10.582748	10.39885318	10.762443	10.72189834	10.40351429	10.37710742	10.47358674	10.91254905	10.61985126	10.46227382	10.90747989	10.79492587	10.92675632	10.93354516	10.66097826	11.68060479	11.67796992	12.83765971	11.83835842	11.84449189	11.10924311	10.19551821	10.79996945	10.59598116	10.48436063	10.50133871	10.81138761	10.429978	10.07278255	10.76081279	10.34414445	10.481951	10.26457879	10.57226945	10.31073326	10.11022208	10.53139
CIRBP	10.93026682	10.86420192	10.84872055	11.22006666	11.32636884	11.07584889	10.72189834	11.0309225	10.90924455	11.07987882	11.41155139	11.68060479	11.12750897	11.40265111	11.59829332	11.0309225	12.19462568	11.89379534	11.91219016	11.31236492	12.02523384	13.02729871	11.07987882	11.25884055	11.27404992	11.07163932	11.31835413	11.55827263	11.23630945	11.18159605	11.10560532	10.46694808	11.21166845	10.81430882	11.21166845	10.86572061	11.39415637	11.53165282
PSMB2	10.12144811	10.24663921	10.08198711	10.27719563	10.19551821	9.619502539	10.01666337	10.02642384	10.53284676	10.27671372	10.23134728	10.20569142	10.28255866	10.23242543	9.855657526	9.750275868	12.24686511	11.57222421	11.80012437	12.22460371	12.22460371	11.89684574	10.13487171	10.16858707	10.34986295	10.20983582	10.086689	10.1357265	10.15720074	9.968092868	10.55015584	10.24663921	10.46480755	10.34986295	10.14309911	10.24855395	9.994576579	10.21748487
ZBTB4	10.314025	10.05513521	10.829141	10.38632037	10.61364784	9.528159303	10.36046382	10.19072397	10.36286221	10.51621042	10.56225347	11.05974761	10.95896474	10.75365884	10.2819882	10.02859789	11.98428008	12.21789184	12.50561132	11.44102163	11.54909376	11.546547	9.948300658	10.26354379	10.29571913	9.993612053	10.31742934	9.832071632	10.07948479	9.794773711	10.5063715	9.772280711	9.879311974	9.982913184	10.38866418	9.493455053	9.926983289	10.00009966
SOX8	7.369572303	7.406182382	7.4332625	7.601279816	7.415696158	7.816112211	7.584287776	7.433822789	8.005959868	7.387692553	7.401235789	7.843061763	7.629529789	7.588326395	7.717479763	7.341019947	11.28140597	11.77219411	13.67166384	11.90851182	10.12527692	7.442799434	7.569956947	7.436943329	7.410887711	7.578747184	7.566053579	7.715896447	7.599927895	7.381215316	7.820350605	7.133092632	7.513063908	7.533834789	7.066332079	7.127394711	7.210290763	7.333001947
VPS41	10.31073326	10.63530218	10.55382984	10.58206738	10.34202413	10.21748487	10.14793326	10.43758116	10.36505261	10.47725274	10.36046382	10.35481476	10.32203503	9.963673553	10.31742934	10.45992726	11.63709555	12.18756471	11.31236492	12.41046911	11.81718697	8.383679289	10.42579478	10.0600895	10.12629971	10.28561326	10.30004355	10.32830221	10.30257747	10.44347532	10.32203503	10.52884721	9.76312025	10.45882555	10.35481476	10.00272679	10.10838211	9.707639447
TIMM17B	8.088339053	8.437019013	7.898962079	8.160676711	8.007377816	8.412273053	8.254982763	8.339530053	8.445961829	8.106569974	7.996296026	8.092565132	8.001180789	8.258356947	8.278674039	8.225616947	11.68936316	12.03144237	12.67711626	12.17688376	12.48235463	10.09770105	8.204972158	8.313165474	8.178395737	8.347607579	8.048214592	8.258356947	8.299623132	8.260904342	8.200924947	8.450528066	8.548550763	8.473031737	8.398360553	8.634340553	8.022824737	8.130510868
GTPBP2	7.239327355	7.07983875	7.428963026	7.383185342	7.237578868	7.387232408	7.687785763	7.265249224	7.15146275	7.244646421	7.189484	7.441433618	7.211094079	7.237360592	7.097658868	7.177475737	12.16583405	12.02240313	12.06359055	11.84158897	11.95109003	12.46979795	7.269884105	7.196509461	7.286863395	7.131519553	7.207452579	7.082135461	7.120768605	7.281328987	7.312602487	7.491968421	7.293956105	7.646682026	7.342154526	7.276040263	7.026348684	7.249429447
SLC12A9	11.62429537	11.60063305	11.46959476	11.43686937	10.45164189	12.23192558	11.40036463	12.09627726	11.43899434	11.08662755	11.20732987	11.43238187	10.98912884	11.26310592	11.52621575	11.87531882	11.101914	11.88783221	11.61106137	12.47401355	11.93941695	11.19662176	11.44344447	12.03144237	11.764073	11.69703918	12.13299376	12.03489547	11.34903832	11.45495618	11.101914	11.23419034	11.70322797	10.78451307	11.37282329	12.41896197	11.26512382	12.13299376
ACACB	8.279517605	8.004367	8.060482474	7.888231289	7.921946026	7.700780921	8.395362316	8.348376539	8.090943816	7.913326539	7.848113553	8.367921789	8.187766816	8.104539763	8.046287053	8.264576342	12.93388108	13.42705968	11.35332489	11.6160505	11.10034476	10.27770866	8.085022539	8.460678368	8.089617711	7.956551224	8.033192158	8.589732184	8.018034908	7.669849368	8.205435737	7.633898737	8.014569211	7.815411711	8.082632789	8.055836658	7.637465961	7.868177921
CDK10	9.362757763	9.765749947	9.5243305	9.695351711	9.390428711	9.772621868	9.694059276	9.655122145	9.739357645	8.9193455	8.945708395	9.839214303	9.593110289	9.105972632	9.545178737	9.298334105	11.05786074	11.30795653	10.32621237	12.28873437	12.30755042	9.6001885	8.883195289	9.571427053	9.705943684	9.477045684	9.684732526	9.842156421	8.69557875	8.775631763	9.630783684	8.445961829	9.476716711	8.837608211	9.178990026	9.327963447	9.038672079	9.668968263
NDUFA3	11.60324566	11.75528032	11.78852292	11.53165282	11.79411832	10.85348655	11.23835761	11.29604103	12.12571382	11.67020184	11.57940713	11.79411832	11.76690334	11.44561192	11.52944118	11.06827921	11.73329497	12.03489547	10.57491271	11.54117087	12.70419832	14.34399113	11.51987421	11.24637632	11.80320992	11.774687	11.90579434	11.14513697	11.82998079	12.19855526	11.86278974	12.11315497	11.764073	11.53402124	11.72515871	11.14353045	11.98428008	11.14513697
GATAD2A	10.60510463	10.42768234	10.52124221	10.69790189	10.09371613	10.01585429	11.45256316	10.76416926	10.25260197	10.16812737	10.12229897	10.78523224	10.34011779	10.50007413	10.33353187	10.55622079	11.85038884	11.85832424	12.26592884	12.47862942	11.62134647	10.32203503	10.363952	10.89006213	10.65522992	10.44557245	10.72889966	10.58556458	10.13628425	10.22584689	10.33151995	10.87507771	10.78379389	10.07360168	10.26237471	10.68705895	10.03863105	10.90235053
NAG18	14.15763789	14.24017076	14.27689379	14.30511195	14.20843453	14.57253121	13.80041521	14.37930353	14.19848416	14.32422882	14.17794789	14.76034097	14.57253121	14.68480739	14.27689379	14.44446676	12.00702055	12.15199316	11.18964779	11.73075587	12.06359055	12.09318837	14.17794789	14.34399113	14.33401853	14.24788242	14.32422882	14.33401853	14.14713429	14.20843453	14.43350097	14.10255426	14.28696182	14.21790818	14.31489845	14.24788242	14.32422882	14.15763789
RBPMS2	7.631767579	7.388818474	8.124921079	8.122720684	7.562901553	7.220251711	8.031190974	7.584083605	7.240732289	7.617271895	7.584083605	7.509432158	7.559827868	7.580981303	7.340082763	7.3958915	12.32738868	12.71902068	13.01248621	11.2621275	10.37710742	9.239578053	7.531316566	7.680845421	7.464523447	7.594540671	7.415392316	7.497529763	7.294685579	7.857389895	7.698419395	8.262578329	7.676609684	7.891573697	7.882131421	7.773640868	7.449010263	7.972977566
COX7C	12.71409058	12.73425482	11.54368287	10.63690687	12.78344232	12.50102647	11.44561192	10.82209303	12.34956476	12.54567466	12.55083518	10.68175203	11.37031642	11.06489166	11.52621575	10.64667026	12.30755042	11.885145	11.91840716	12.01022916	12.26159829	10.62889929	12.29615574	11.96916147	11.93009247	12.83201097	11.93611453	11.83835842	12.89584774	12.75300803	12.95647695	12.35310755	12.25030529	12.31999058	12.22460371	12.13666416	13.021397	11.66188221
CEBPB	13.22493229	13.09424182	12.93949918	13.01544408	12.88010813	13.58908768	13.76062768	13.38395089	12.50561132	12.80475818	13.1056175	12.66792389	12.68294445	12.90700071	12.90141987	13.41904384	11.90442814	11.90579434	12.31193455	11.61859116	11.45775258	10.54891292	13.23253005	13.21791729	13.14140961	12.70419832	13.28211218	13.42705968	13.05709821	12.89584774	12.58846805	13.06317971	13.22493229	12.80475818	13.08234418	13.83966995	12.66264126	13.53994697
EPAS1	7.184596368	7.182533105	7.528214224	7.317580132	7.020235395	7.075962487	7.141088632	7.253457276	7.069146132	7.303375553	7.137428632	7.090757605	6.975076947	6.994569605	6.937455118	7.241597474	12.34607118	12.59355021	10.59839937	12.1162335	11.05225255	9.852114211	7.346769447	6.902947066	7.168113184	7.064724368	7.373777737	7.479762408	7.179765737	7.067978368	6.948269895	7.245799526	7.372408158	7.322669658	7.245799526	7.317120197	7.047589605	7.152121539
FLNB	8.376282684	8.544083645	8.4899125	8.417389026	8.356763737	7.978661408	8.390135184	8.467291211	8.454868842	8.391538184	8.271817329	8.764038263	8.212770632	8.263801816	8.579721947	8.197366053	12.38983971	11.60324566	11.20366808	11.51765321	11.33052192	13.36164276	8.22346425	8.531565263	8.259880211	8.049130013	8.812881658	8.704921947	8.157519737	7.703446132	8.523158921	7.789526658	8.2998935	7.768208776	8.313814184	7.686426342	8.290627961	8.358495763
RAB11B	6.959793895	7.083093895	7.853602592	7.219527539	7.281328987	6.775056039	6.758959855	7.254669237	7.444183211	7.461666895	7.307224776	7.587039592	7.468045171	7.434402658	6.984466395	7.030088	12.41485003	11.81718697	11.84751821	11.91840716	12.03489547	12.44060092	7.260564368	7.137101132	6.995218118	6.975824868	7.020005737	7.054899816	6.983852395	7.669849368	6.968714724	7.400702868	7.104478053	7.309270895	7.024885526	6.890432895	6.956496079	7.083236921
AK3	9.370208316	9.330765421	8.948251711	8.836572868	9.313014079	9.334100816	9.114165526	8.758711553	8.985175816	9.199245658	9.323033342	8.598520763	8.804985	8.486855789	9.284187842	8.726332026	12.01932366	12.19055203	11.764073	12.07725037	12.18367332	10.27283687	9.281933658	9.001736237	8.864088184	8.973178	9.034784842	8.840733342	9.238625276	9.412958711	9.413591684	9.117681342	9.098093316	9.124967632	9.244115684	9.2309495	9.496280316	8.980656316
ANGEL2	9.960496421	10.11116674	9.674488553	9.155177039	10.20769497	10.57876547	9.460175895	9.294881526	9.365459026	9.522006553	9.817738947	8.920655237	9.516576526	9.0334845	9.7247205	9.279874026	11.90442814	11.93611453	10.92858763	12.30755042	11.89379534	9.219844974	9.842156421	9.286387816	9.667480789	9.843270434	9.399848079	9.827857789	10.01407724	9.968973921	9.993612053	9.549499421	9.382294763	10.05749063	9.820540513	9.798091105	10.31872203	9.4747765
POLDIP3	10.17322761	10.17747787	10.06604363	10.11022208	9.932958395	9.960496421	10.53407216	10.39885318	10.11772103	9.887709289	9.938327184	10.21457113	9.659380658	10.17268855	10.14896455	10.23832366	11.96916147	11.46470413	11.82880262	12.23912163	11.67244392	11.37704221	9.886161395	10.20170118	10.02216353	10.05513521	10.22362618	9.988346868	10.04370313	9.750678263	10.16327539	9.870462237	10.160255	9.974161803	10.35689982	9.981080026	9.949212447	9.781125632
CD99L2	9.9365295	9.922429921	9.911259895	9.816214447	10.05797258	9.814462237	10.12722547	10.23186682	9.932142895	9.669443855	9.6124975	10.28561326	10.07639561	9.917322658	10.0202735	9.880119395	11.92151939	12.43538032	12.46979795	11.62429537	11.98093853	9.189333684	9.608058289	10.28141774	10.09080587	9.807864605	9.937496184	10.04069939	9.677838447	9.463902763	9.859805684	9.787214408	9.773649526	9.680799368	10.11400971	10.21187089	9.275223684	10.05513521
C17orf70	10.05130274	10.40065536	10.06887158	10.09809955	10.20983582	10.36152268	9.896019184	10.02548416	10.43058603	9.839599395	9.483294737	10.22474824	9.9356435	10.12425432	10.47039947	9.967714395	11.42103492	11.55377616	12.07351597	11.35136111	11.81978803	13.00952834	9.812008947	10.48134912	10.10539437	10.15352479	10.10921058	10.22976721	9.925148658	9.499942316	10.02468195	9.853010605	10.12629971	9.378835711	10.14694345	9.947281553	10.05513521	9.875239632
SIPA1	10.63975418	10.87835303	10.48320603	10.75929232	9.818515079	10.86572061	11.14353045	11.409232	10.45403608	10.08386971	9.927769974	10.52752039	10.34202413	10.58419142	11.07838529	11.06489166	10.98020984	11.34351079	11.16664821	12.23192558	12.06681718	11.89979271	10.51621042	11.27189382	11.03656229	10.38632037	11.09212061	11.13447603	10.00859505	9.830455316	10.77973863	10.54638247	11.28756868	9.640945158	10.43330537	11.20035842	9.691098	11.37031642
HLA-DRA	14.05787545	13.87986695	13.65335684	13.92263866	14.35488571	13.688407	14.13572795	13.69800239	13.86873068	13.91181808	14.29512232	13.41904384	13.84847179	14.11398468	13.69800239	13.688407	12.95041018	11.85588013	9.893333263	12.81024061	11.85588013	12.11924382	14.16851216	13.50699447	13.41904384	13.34028724	13.4562685	13.64460784	13.75137592	13.33306242	14.06874055	13.56421492	13.38395089	14.24788242	13.76062768	13.51495968	13.60528395	14.05787545
UBE2D3	12.38510474	12.24308703	12.31999058	12.144258	12.43538032	12.269603	12.10307537	12.16275924	11.90851182	12.33882687	12.51432726	12.08072421	12.36493926	12.09318837	12.29615574	12.3234445	11.91219016	11.55146911	12.16952084	11.63709555	12.20622411	10.38417342	12.73863168	11.76092787	12.41046911	12.13666416	12.20281226	12.24308703	11.96343145	12.61736484	12.10973989	12.89584774	12.24686511	12.50102647	11.90306195	12.22460371	12.37352026	12.39874626
C21orf2	8.586577342	8.995242289	8.6585915	9.015131132	8.390135184	8.779832868	8.724909026	9.030823947	8.915636605	8.389243197	8.266330461	9.096417711	8.718516447	8.840979474	9.101701	8.811082237	11.387631	11.71977208	11.50458437	11.49052689	11.59621476	12.64734721	8.562087579	9.398587579	8.548550763	9.003947026	8.931343132	8.887281947	8.397444987	8.205935895	9.079417184	7.909225553	8.784583026	7.846797737	8.648183079	8.842540053	8.431581632	8.877400934
RNMTL1	8.805739737	9.030231553	8.676891053	8.877078132	9.004232974	8.974262447	8.729402974	8.707476132	9.103678184	8.977699961	8.681674026	8.947234671	8.808702105	8.988113368	8.963959053	8.706901395	11.67796992	12.29615574	11.83835842	12.21789184	11.82520663	9.768528842	8.847215711	9.095298342	8.865483118	8.853581816	8.7982435	8.752295184	9.073165368	8.465331342	9.120898289	8.698300526	8.951611368	8.773353579	8.889021316	8.775094211	8.717932	8.769797342
SCRIB	8.242911184	8.113897105	8.266330461	8.357960868	7.975007605	8.239550171	8.464475316	8.539988711	7.974828908	8.119705987	8.048214592	8.682624079	8.434433132	8.560667303	8.582582158	8.610845105	12.03832345	12.44945529	12.67291513	12.25030529	12.15930084	7.090585974	7.928918789	8.754389474	8.481433579	8.021064987	8.387652447	8.556326408	7.848868329	7.746435395	8.336163184	7.851183974	8.512290987	7.699757211	8.032433605	8.287911908	7.706766197	8.522833605
PFN1	13.90166976	13.96884382	13.92263866	14.24017076	13.94556237	13.87986695	14.11398468	14.10255426	13.83966995	13.89032679	13.92263866	14.0180185	13.98141474	14.02909408	14.42332555	14.17794789	11.65633118	11.85038884	12.66264126	12.12571382	11.87803776	11.05419445	14.03730337	14.21790818	14.15763789	13.94556237	14.07909032	14.10255426	13.89032679	13.57235039	13.86873068	13.78162608	14.27689379	13.59783026	14.32422882	13.98141474	13.58908768	14.17794789
NCSTN	10.68175203	10.58021403	10.62117379	10.83809834	10.05028097	10.62356597	11.00665539	11.07665029	10.08473653	9.994576579	10.27283687	10.75503692	10.33453808	10.61482171	10.76714945	11.02295542	11.75234271	11.37704221	11.08343442	11.95737461	12.01022916	13.47158697	10.45299347	10.78523224	10.86240845	10.26125992	11.18558879	11.23835761	10.11680995	10.30310571	10.07756129	10.21898232	10.22474824	9.962125026	10.34107474	10.61118511	9.791433763	11.23419034
RBM39	10.22774411	9.698962816	9.387638237	9.496280316	9.893333263	9.264533711	10.25309857	9.704226868	10.05956843	9.720822737	9.469191605	9.776707816	9.652970316	9.455673763	9.411485237	9.172715605	11.42308311	11.70057184	10.83511095	11.27189382	11.98732616	11.51765321	9.1446275	9.604170368	9.648027842	9.774969053	9.541811184	9.356302316	9.152814105	8.982868184	8.870376145	9.046434776	9.082032053	9.585117184	9.985544895	9.218511211	8.873737868	9.375370395
FXYD5	11.99056008	12.56994916	12.50102647	12.63748839	12.65784779	12.06359055	11.83835842	12.34956476	12.57419626	12.27432142	11.92723524	12.15930084	12.44060092	12.48684321	12.81552555	12.08072421	11.74253651	11.39415637	12.854832	12.144258	11.50187416	11.45256316	12.15930084	12.31193455	12.34276989	12.47862942	11.99377518	12.55593868	12.41896197	12.01627163	12.19855526	12.32738868	12.58403205	11.59621476	12.42724866	11.91840716	12.49153182	12.23571487
HBA2	14.62028221	14.64615355	14.88854571	14.76034097	14.64615355	14.54355234	14.40144129	14.41143018	14.68480739	14.57253121	14.60222784	14.62028221	14.53205089	14.73144171	14.88854571	14.88854571	11.20564392	12.46114897	8.924337132	10.16812737	10.77261995	14.10255426	14.50670855	14.73144171	14.70585395	14.45383963	14.88854571	14.43350097	14.40144129	14.42332555	14.53205089	14.64615355	14.47386142	14.68480739	14.42332555	14.58685513	14.70585395	14.76034097
SH3BGRL3	12.50981768	12.18024866	12.84929934	12.72972679	12.66792389	11.62429537	13.04492968	12.40647216	12.91864266	12.63253984	12.62283526	12.90700071	12.88010813	12.78855221	12.24308703	12.11924382	12.10973989	11.16466174	12.93949918	11.85832424	12.08072421	11.65882605	12.45740903	12.15533853	12.47862942	12.53598232	12.20622411	12.02523384	12.55593868	13.17663237	12.78344232	13.25273045	12.88478968	12.88995247	12.66792389	12.1162335	12.49694253	12.48684321
FAM96B	9.487279526	9.635257092	9.186375171	9.334792316	9.4011875	9.875642632	9.5267985	9.332059158	9.448666974	9.236975816	9.34408675	8.852666211	9.334792316	9.114165526	9.759277816	9.432640908	12.31560826	11.59829332	11.65633118	11.08343442	11.97509176	13.32519095	9.515655868	9.29365	9.582030526	9.512785684	9.220987842	9.562689868	9.666089026	9.607289184	9.378835711	9.410755053	9.578667579	9.625439816	9.447898526	9.753365737	9.648463566	9.396562105
TAF1C	10.35188887	10.27623182	10.5063715	10.41579368	10.65799337	9.989198895	10.34986295	10.30527992	10.33561518	10.15201866	9.798820737	10.77542118	10.56603926	10.38304421	10.68175203	10.55991537	11.87531882	12.23571487	12.71409058	11.88783221	12.12946063	8.582261421	9.778300539	10.34107474	10.48074724	10.28370245	10.19169353	10.31621511	10.06110016	9.822477421	10.45299347	9.767819447	10.17121545	9.515655868	9.789157447	9.9183155	9.973620395	10.37825697
ANTXR1	7.341019947	7.153853132	7.350672974	7.362455947	7.366739737	7.331498039	7.727629	7.482087921	7.624757118	7.301830316	7.346769447	7.639125211	7.394776184	7.790458026	7.310896763	7.845484842	12.69886653	12.39455789	12.82732992	11.50935287	11.05055537	7.994533868	7.496721316	7.364275342	7.733373132	7.42696	7.32353925	7.614801632	7.372408158	7.069829316	7.450602132	7.496158013	7.630909053	7.535415461	7.159759105	7.400702868	7.258539711	7.425530342
TOP3A	9.258737079	9.560399553	9.487863526	9.581324303	9.049154605	9.146583132	9.054898474	9.426017789	9.954201526	9.650517053	8.976222421	9.911259895	9.223650132	9.684340447	9.510700868	9.739712421	10.75058082	11.57940713	11.24637632	11.92444934	12.03832345	10.56119405	9.264533711	9.830455316	9.511451105	9.815295237	9.548702553	9.871814053	9.060539092	9.141650079	8.723276263	9.041263605	8.685299184	8.943173132	9.4011875	9.310478	8.860438697	9.946515526
TAX1BP1	11.28756868	11.33258597	10.53008058	10.56353984	11.11282124	11.25454808	10.70216603	10.52124221	10.97852763	11.37031642	11.02597047	10.28038045	10.34301453	10.35804005	10.56353984	10.69790189	11.97509176	11.70940782	11.93303208	12.08691397	12.08691397	11.47412284	11.28578111	11.50722779	11.32832466	11.20564392	10.88164389	11.45256316	11.24820232	10.97697503	11.25050189	11.42802118	11.55599342	11.23232492	11.16084761	11.23835761	10.79358205	11.14191797
RHBDF2	9.763476974	9.820088789	9.8513935	10.160255	9.446810829	10.53008058	10.45403608	10.55991537	9.698217211	9.578667579	9.596901763	9.998293184	9.984678237	10.13003747	10.26125992	10.34986295	11.764073	11.16084761	10.0717915	13.66221442	14.0180185	7.286863395	9.990554487	9.886879	10.06514195	9.519312145	10.11400971	9.950000895	9.750275868	9.413591684	10.26076761	10.02548416	9.897735263	10.02859789	9.867026	10.74812812	9.668192342	10.41686029
FAM53C	10.85018916	10.65522992	10.51503055	10.61118511	9.140400816	10.762443	11.74420768	11.22006666	10.37503208	10.17005571	10.07278255	10.54012021	10.01327729	10.41420871	10.45048861	11.01277022	11.60324566	11.95109003	11.65882605	11.77994463	12.269603	9.191301132	10.67737284	10.98376266	10.75216732	10.49652718	10.98912884	11.20842984	10.00764016	10.54066074	9.777925421	10.27822168	10.89006213	10.04925158	10.30527992	11.35136111	10.02953605	11.72515871
NFX1	8.482818342	8.476251605	8.516134579	8.796232395	8.796232395	8.44813775	8.237247816	8.471575158	8.801652026	8.855073737	8.972210263	8.932481079	8.877723737	8.708022	8.653349895	8.684276408	11.44777618	11.81478811	11.44344447	12.39455789	12.47401355	9.212833342	8.481433579	8.613644211	8.523695079	8.574507211	8.724010763	8.472434158	8.935339763	8.567300184	8.788375711	8.293358447	8.153580961	8.679020697	8.661395539	8.326960789	9.082032053	8.409933026
NSUN5	8.892794237	8.998184789	9.157581697	9.209938053	9.107159184	8.838297579	9.003947026	9.041927684	9.454999526	9.071750421	8.76199	9.638303263	9.165655553	9.329417711	9.037536829	9.040215684	11.82998079	11.83835842	11.56802058	11.76944371	12.42326168	11.80320992	8.6803635	9.226283974	9.047308211	9.073165368	9.377509816	9.232292816	8.855795908	8.750423553	9.256522921	8.858474553	9.279874026	8.415441105	8.760538763	8.773627697	9.150072658	8.868868263
CPSF1	8.603015342	8.497151579	8.470625447	8.586823	8.607696421	8.952574447	8.708834579	8.540538711	8.618185342	8.218539079	7.696511158	8.991969474	8.202032342	8.608574474	8.630842711	8.886974237	11.15016229	11.45256316	12.39455789	12.14051821	12.38983971	11.13998918	8.299044961	8.814738224	9.138120868	8.575362	8.774812618	9.199245658	8.086351368	7.823715711	8.473228105	8.224844618	8.772085474	7.972738553	8.365937408	8.768329868	8.340019171	9.256170039
UBC	14.54355234	14.36688616	14.40144129	14.60222784	14.34399113	14.27689379	14.58685513	14.62028221	14.27689379	14.37930353	14.35488571	14.55864053	14.51838166	14.6650245	14.57253121	14.60222784	11.98732616	11.42103492	12.09019855	11.64480087	11.49741839	13.1056175	14.51838166	14.6650245	14.44446676	14.16851216	14.55864053	14.64615355	14.21790818	14.27689379	14.37930353	14.29512232	14.40144129	14.12515897	14.07909032	14.43350097	13.76978968	14.6650245
MNT	9.735329921	9.869443289	9.833775921	10.17440984	9.673726737	9.782836658	10.03236374	10.28903555	10.33353187	10.00272679	9.796409474	10.64667026	9.770255184	10.27822168	10.03449378	9.915496974	11.70663137	11.77994463	12.46114897	11.92723524	11.91522366	8.850188395	9.7955515	10.08386971	9.559210184	10.00859505	9.411485237	9.650517053	9.616643237	9.380232105	9.425621079	9.601786289	9.915496974	9.390079697	10.29796805	9.599459684	9.725418868	9.791118421
LMO4	9.842912395	9.884432342	10.06381468	10.429978	10.55126247	9.633170421	9.756677368	9.926162395	10.24241168	10.54753066	10.41686029	10.27077997	10.44102892	10.26295925	9.707248803	9.759277816	11.49272358	11.87262005	11.17032271	12.41896197	12.93103858	9.521189895	10.25050276	9.503632184	9.419101368	10.28255866	9.646030684	9.475575763	10.45744689	10.577592	9.666467263	9.955026053	9.471414737	11.12366645	10.64119255	9.953023474	10.61618405	9.442287158
PPP2R2D	9.162515579	9.228874737	9.180427684	9.265179026	8.936678895	8.957329079	9.359666974	9.300674789	9.000838763	9.194443816	9.066970737	9.380232105	9.017692368	9.069093395	8.886225921	9.224943447	11.53165282	11.68936316	11.28140597	11.81978803	11.86697242	10.39097024	8.964655487	9.149812855	9.167907763	9.188664684	9.251687974	9.347500079	9.077459526	9.144370737	9.128673447	9.187342237	9.248446447	9.0244845	9.029981947	9.301732868	9.303054237	9.221646079
NOL6	9.4011875	9.444431579	9.414904711	9.408172842	9.503958908	9.281295289	9.125264145	9.417000816	9.466307237	9.253697026	9.095816447	9.861702632	9.567149316	9.658684211	9.516576526	9.284187842	11.73075587	11.74715179	12.69368582	11.764073	12.10973989	9.8766065	9.112216605	9.540341263	9.468460974	9.426017789	9.522006553	9.434811158	9.265990211	8.882908211	9.686502895	9.138955211	9.350550711	8.908945382	9.223350737	8.932728118	9.028529	9.326621711
PTGES2	8.767408658	8.757271026	9.075034132	9.050313263	8.895787289	8.3682105	8.195678289	8.545359105	9.175933368	8.844883132	8.901032184	9.028529	8.792592474	8.932975158	8.834312395	8.263304289	11.15889224	11.89091261	11.43686937	12.03832345	12.15199316	9.578667579	8.561000421	9.086085829	8.973419539	8.548550763	8.744412658	8.545910618	8.585142079	9.018427342	8.971195816	8.783800079	8.856948526	8.620156816	8.617351237	8.534307197	8.586577342	8.554336579
EHD1	11.63222242	11.62134647	12.01932366	11.96619987	11.34532913	11.72515871	11.70940782	12.38983971	12.01627163	11.52505687	11.40036463	11.71201439	11.54117087	11.80927197	12.03832345	12.07725037	10.66750311	11.58883089	11.94429168	11.97237245	11.04158224	10.57876547	11.99056008	12.31999058	12.01335274	11.38316376	12.44060092	11.96076089	11.25050189	11.41603029	11.30262282	11.84158897	11.48101963	11.21166845	11.89379534	12.11924382	11.42308311	12.32738868
PEA15	10.13877853	9.968973921	9.762763526	9.960496421	10.34761939	9.976646526	10.11680995	9.557381763	9.648899289	9.823447263	10.00374032	9.731335132	9.777161026	10.00374032	9.950000895	9.782008237	11.65882605	12.38510474	12.13299376	12.05363239	11.83550766	8.528148289	10.20674947	9.746855526	9.982913184	9.981510395	9.549499421	10.2021502	10.06694097	10.19967882	10.21086571	10.07756129	10.1357265	10.48531271	10.38250114	10.01237908	10.02382337	9.767819447
HMGCL	7.885243842	8.029255237	7.793235487	7.932002868	7.854136921	7.805655368	8.032162447	7.935636	7.860012079	7.73171075	7.864918671	7.772364711	7.862904605	7.986341263	8.018821237	7.917119342	10.83649916	12.42326168	10.84872055	11.56307074	11.66715668	10.99291887	7.835554684	8.016538513	7.785027539	8.072691947	8.03741325	7.944948026	7.802904671	7.827216237	7.986576974	7.608982895	7.770591434	7.911457868	7.884430895	7.960432105	7.555848	8.055531711
SLC16A12	13.41904384	13.85919908	13.75137592	13.81970039	13.44240711	13.84847179	13.09978911	13.87986695	13.95889929	13.80041521	13.75137592	14.10255426	13.96884382	13.92263866	13.90166976	14.02909408	11.83835842	12.00076066	11.01559016	11.08491255	12.11924382	11.73329497	13.47954982	13.81970039	13.76062768	13.84847179	13.81970039	13.84847179	13.8287335	13.4871195	13.64460784	13.35497089	13.72009174	13.50699447	13.59783026	13.76978968	13.80041521	13.52439713
RPUSD4	9.955923	10.21748487	9.853010605	9.676885421	10.28370245	10.17839729	9.423760947	9.501612105	9.886879	9.899858303	10.15720074	9.694505026	9.804482132	9.625795289	10.48074724	9.474142132	11.68597892	12.12267997	12.30402287	11.59107037	12.04767576	9.629172789	9.937496184	9.879715684	9.805599829	9.990159105	9.818515079	9.710821658	10.16327539	9.888586053	10.11587211	9.632419079	9.509121526	9.771084763	10.0896905	9.670288566	10.28785318	9.699563789
PHF21A	11.49741839	11.30523355	11.49052689	11.26310592	10.67465589	11.17032271	11.19317458	11.47649174	11.19317458	10.99475163	11.22006666	10.82342782	10.76416926	11.06145408	10.84132179	11.40265111	11.65364326	11.92151939	11.74420768	11.98732616	11.78580674	10.75929232	11.35521382	11.39189376	11.02597047	11.12571666	11.64675482	11.15016229	10.762443	11.28046314	11.05625742	11.42548429	11.09548016	11.16466174	11.57222421	12.16583405	11.10650879	11.71977208
SS18L2	11.46470413	11.67796992	10.81742495	10.82627639	11.73075587	11.62951266	10.93681563	10.59598116	11.48840476	11.49272358	11.77994463	10.56736895	11.15705297	10.81579426	11.33926842	10.78379389	12.01627163	11.93009247	12.16583405	12.16275924	12.90700071	6.927621974	11.38316376	10.91254905	11.293984	11.52737463	10.95280734	11.24192539	11.86427132	11.55599342	11.49272358	11.12178889	11.06827921	11.58421042	11.65364326	11.15178453	11.97814239	10.91254905
TGFBI	11.40036463	11.19154863	11.4947855	11.82998079	11.70057184	10.83342682	11.50458437	11.47412284	11.01196603	11.30523355	11.78852292	11.69185076	11.76092787	11.81204818	11.50722779	11.71977208	11.24400863	11.70322797	12.88010813	11.19480347	11.15516871	10.77973863	11.46959476	11.32043432	11.43467326	11.67244392	11.42103492	11.82998079	11.20366808	11.48101963	11.07665029	11.69703918	11.49272358	11.23024939	11.22006666	11.31627121	10.75365884	11.25050189
ATP5G2	12.02523384	11.885145	11.72515871	11.5817165	11.99737789	11.47412284	11.19480347	11.48335737	11.96916147	11.51476763	11.60324566	11.71451482	11.89684574	11.65882605	11.59621476	11.44344447	11.74253651	11.79691982	12.37352026	11.43686937	11.64675482	12.35310755	11.60324566	11.75528032	12.03144237	11.74998671	11.75528032	11.68936316	11.764073	11.77731195	11.99377518	11.45775258	11.90306195	11.41865113	11.48840476	11.53165282	11.86427132	11.73575247
C2orf29	10.47592671	10.80138742	10.46814424	10.23832366	10.56488403	10.36853913	10.41910734	10.397751	10.61985126	10.13834233	10.35188887	10.56353984	10.4953075	10.577592	10.78523224	10.41579368	11.68332361	12.14617524	12.20622411	11.88199437	12.05682529	9.305216447	10.33453808	10.52752039	10.52752039	10.37961063	10.43173117	10.74180018	10.50984442	9.807864605	10.69656803	10.06514195	10.62117379	9.894113158	10.46814424	10.2867315	10.33561518	10.41798784
IHPK1	10.30204924	10.10539437	10.54379918	10.54379918	9.932142895	9.579454184	10.37961063	10.60510463	10.02130697	10.36286221	9.916410447	10.73760826	10.13114029	10.6843705	9.853010605	10.161139	11.90851182	11.96768067	11.67523332	11.24192539	11.56547287	10.40124387	10.29359637	10.43758116	10.26125992	10.22665187	10.59598116	10.28967249	9.881047868	10.33151995	9.922429921	10.41256326	10.59302863	10.04370313	10.34414445	10.28255866	9.809589368	10.53517529
MT1X	9.540341263	9.848152026	9.077787368	9.717190658	9.668968263	10.12425432	9.186699368	9.589340211	10.47958737	9.405472816	9.490719237	9.816214447	9.773649526	9.818894658	9.633577263	9.350550711	13.12387129	11.65126682	12.31560826	11.23630945	11.59107037	12.94463997	9.601786289	9.836240711	9.832071632	10.14014961	9.387638237	10.0600895	10.11874955	10.06468625	9.751080658	10.37400658	9.916410447	9.923374816	9.843628474	9.536585632	10.40465626	9.685551053
RPL19	14.03730337	14.24788242	14.10255426	14.25725142	14.26640692	14.15763789	14.37930353	13.86873068	14.51838166	14.34399113	14.42332555	14.34399113	14.33401853	14.31489845	14.43350097	13.74140121	12.07351597	11.79104103	11.13076284	11.15016229	11.51987421	12.29615574	13.86873068	13.86873068	14.06874055	14.41143018	14.11398468	13.95889929	14.24788242	14.15763789	14.47386142	14.09124118	14.10255426	14.04757637	13.94556237	13.69800239	14.64615355	13.86873068
COASY	9.901166	9.886879	9.739712421	9.859007816	9.677838447	9.692277618	10.21354645	10.40351429	10.09687486	9.832835658	9.564875395	10.30786283	10.01407724	9.957664816	9.988346868	10.14220424	11.70057184	11.61859116	12.29958584	11.71977208	12.00076066	10.41152782	9.621374974	10.24855395	10.02291092	9.926983289	10.17747787	10.28785318	9.551468618	9.638303263	9.946515526	9.7955515	10.23832366	9.591223803	9.938327184	10.20983582	9.525666474	10.23298405
MYADM	12.92343184	12.05682529	12.48235463	12.27432142	11.01559016	11.48335737	12.96299629	12.56994916	11.37875334	11.89379534	11.93303208	12.06005263	12.15199316	12.50981768	11.56086524	12.44060092	11.88199437	12.09973737	12.80475818	11.49272358	10.75058082	10.97540071	12.31193455	12.66792389	12.20281226	11.55599342	13.20500374	12.144258	11.36133576	11.30262282	11.91840716	11.774687	12.269603	11.24637632	12.39455789	11.92444934	10.85917539	12.7635845
FKBP1A	11.22240258	11.04342247	11.94429168	11.67020184	11.77994463	10.70916187	11.60063305	11.19480347	12.05084834	11.87262005	11.98428008	11.96076089	11.72203768	11.97814239	10.90565742	11.01277022	12.11924382	11.65633118	10.89431026	11.774687	11.14928878	12.97427942	11.66715668	11.24192539	11.19837342	11.41392034	11.49741839	10.93354516	11.77994463	12.34276989	11.54117087	12.15199316	11.74715179	11.93303208	11.80320992	11.17222711	11.83550766	11.31236492
RCC2	10.17121545	10.11313097	10.19967882	10.16327539	10.29263579	10.04840908	10.44557245	10.13250358	9.787559684	9.863997079	9.940110974	10.03403937	10.27822168	10.19551821	10.47725274	10.23495532	10.69223513	11.03283374	10.82342782	12.46114897	11.33697784	14.13572795	9.915496974	10.32105797	10.22665187	9.920753184	10.06339882	10.45992726	9.770669974	9.313954224	10.34866861	9.933845105	10.07559063	9.746006974	10.47592671	9.915496974	9.359946921	10.31073326
GSK3B	9.509950921	9.713086079	9.212833342	9.745342447	8.803252895	9.155505974	10.02382337	9.925148658	10.23832366	9.6472305	9.120898289	9.593737974	9.132787421	9.516576526	9.032378658	9.570355684	11.65126682	11.69185076	11.68060479	11.82267289	11.774687	10.96374932	9.657931684	10.25416646	9.514833763	9.4886085	9.793911763	9.618335684	8.886446224	9.619184974	8.748056447	9.733083053	9.7360465	9.554682961	9.609716184	9.886520197	8.781168013	9.776254605
RAC1	11.51765321	11.16284284	11.26310592	11.34721489	11.44344447	11.05786074	11.79104103	11.31835413	10.93515871	11.43238187	11.51987421	11.26114908	11.64225389	11.34721489	11.16664821	11.09025213	12.48235463	11.59621476	12.04182095	11.79104103	11.44102163	11.18350276	11.36401116	11.02948605	11.15889224	11.27731947	11.11456608	11.40265111	11.23419034	11.34145718	11.12178889	11.46243266	11.20285653	11.17957234	11.17575284	11.26114908	11.07665029	11.21618618
CKAP5	9.311418776	9.074447895	9.465513158	9.698217211	9.763476974	8.685505303	9.718650158	9.468826289	9.231521158	9.093589816	9.057298053	9.820992237	9.587020974	9.569982974	9.437899737	9.428060053	11.33697784	11.86697242	12.07033003	12.3234445	11.58673076	12.81024061	8.927380658	9.274464368	9.354856026	8.721188553	9.274464368	9.353465868	8.653090776	8.389243197	9.165036474	8.948499355	9.053094158	8.683431447	9.058187974	8.500661434	8.514454368	9.358175842
C1orf123	9.522724921	9.525059684	9.365851737	9.609367711	9.769426605	9.585495447	9.442966053	9.284746474	9.544426211	9.4590825	9.370936737	9.346552842	9.545178737	9.359666974	9.821702	9.354146553	11.81718697	12.21006745	11.51987421	11.4947855	11.09382868	10.2403525	9.465910197	9.537217289	9.621374974	9.564875395	9.469191605	9.717190658	9.402318842	9.341741579	9.796409474	9.281295289	9.626925961	9.4886085	9.290154789	9.365459026	9.487571526	9.755061026
TAGLN	9.032679737	9.503045026	9.484555539	9.654257895	9.416696447	9.569982974	9.510700868	9.606107329	9.639288684	9.238296974	8.056817039	9.243089395	8.634340553	9.061640684	9.282714132	9.800393211	12.90141987	12.87495113	11.06489166	11.36846103	10.61744192	9.991701263	8.872754842	9.824839921	9.736803395	8.854811855	9.184069658	10.13487171	9.327344211	8.904104	8.957329079	8.585763421	9.736803395	9.232292816	9.392961513	9.325172158	8.948747	9.758374974
RDH5	7.751085355	7.743852368	7.788590237	7.977863342	7.614801632	7.939508066	8.097978632	8.015107829	7.801940921	7.650744342	7.4233415	7.875435026	7.638862474	7.636255658	8.0172375	8.057294408	12.09627726	13.79046732	11.24400863	12.04182095	11.20842984	6.688005	7.776928684	8.117014711	7.996130987	7.998735921	8.318076526	8.321137789	7.619943961	8.022824737	7.7967465	7.960688763	8.1522705	7.708384447	7.973216579	8.138736368	7.740720658	8.089911
LGALS1	12.16952084	11.51765321	11.70940782	11.47412284	11.91840716	11.11666963	12.09318837	11.24400863	11.94194363	11.53402124	11.17412003	11.25050189	11.62134647	11.77219411	11.75798913	11.36638437	12.09973737	12.18024866	12.60877011	11.40713724	11.55827263	11.65364326	11.76092787	11.35136111	12.17290358	11.69185076	11.50458437	11.27563847	11.44344447	11.74420768	12.10468587	12.34276989	12.15533853	11.70663137	11.71977208	11.65882605	11.58421042	11.41603029
FGFR1	6.609067579	6.74400375	6.729177237	6.6623075	6.673684842	6.586575026	6.679687605	6.68085175	6.668613447	6.691822355	6.734098092	6.739221026	6.772140342	6.710891158	6.639876763	6.775940816	12.18024866	12.21416121	11.69703918	11.16664821	10.61482171	11.13238126	6.6623075	6.730427763	6.699858605	6.677743434	6.658215184	6.670338789	6.652819737	6.646718132	6.646718132	6.715636763	6.753143908	6.755443026	6.730427763	6.690813763	7.389512197	6.586575026
LARGE	7.144811895	7.198489513	7.122428132	7.171612342	7.409493421	7.424852763	7.100219132	7.106559276	7.253850539	7.505741289	7.394617947	7.409068026	7.009663211	7.333450842	7.293956105	7.342370039	11.94585278	12.29958584	11.59380066	11.93009247	12.40290418	8.066269632	7.140944368	7.343662921	7.080488895	7.174523553	7.571049447	7.286991447	7.224283013	6.879873842	7.546780592	7.069829316	7.095522684	6.997058829	7.278653526	6.895606105	7.241373316	7.334067395
NME4	9.583551105	9.240899658	10.60382092	9.305216447	9.982913184	9.380232105	9.813632921	9.068539342	10.2455605	9.270771408	9.083243816	9.852114211	9.498459974	9.663297289	9.574914724	8.862080368	11.79104103	11.91522366	11.07987882	11.41865113	11.94429168	11.87531882	9.800393211	8.946302316	10.01497866	9.531433737	9.082950408	8.800167816	9.598597395	9.946515526	9.567511816	9.938327184	9.427360421	10.0600895	9.460175895	8.343124434	9.665710789	8.996512211
ARHGAP1	10.64819839	10.31996489	10.61618405	10.80851413	10.60643895	10.14220424	10.74454071	10.85018916	10.35328879	10.41471576	10.40006684	11.01035582	10.60382092	10.91069466	10.71903666	10.63379111	12.68294445	11.63709555	11.63445974	11.55377616	11.67020184	10.16213505	10.33893116	10.59598116	10.71903666	10.16525282	10.73614953	10.66097826	9.800393211	10.04476437	10.15201866	10.31621511	10.53345946	9.803751263	10.10451553	10.24297708	9.832835658	10.70422832
MTCH1	12.34276989	12.33101571	12.53131997	12.29958584	12.34607118	12.39455789	12.381302	12.07033003	12.07351597	12.144258	12.19462568	12.30755042	12.33882687	12.22460371	12.05363239	12.27432142	11.11088532	11.54368287	11.37495945	12.19462568	10.91254905	10.07319212	12.22801045	12.08691397	12.18756471	12.15930084	12.38983971	11.99737789	12.19462568	12.20281226	11.96916147	11.99056008	11.80320992	11.97509176	12.17688376	11.96619987	12.34276989	12.11315497
RBM10	11.03496855	11.22240258	11.24021905	11.19837342	11.01725626	10.85018916	10.87679989	11.29190195	11.09891432	11.00140074	10.91409516	11.61859116	11.12178889	11.32636884	11.37875334	11.30006521	11.44561192	11.77731195	12.269603	11.40471337	11.77994463	11.11666963	11.00490966	11.41603029	11.04685547	10.85767739	11.47412284	11.23630945	10.73760826	10.35689982	10.96374932	10.11116674	10.76714945	10.41256326	10.85018916	10.85348655	10.59440842	11.27731947
RBCK1	9.928830711	9.593737974	9.790803079	10.21550074	9.2069715	9.889606974	9.963673553	10.26929679	9.719394421	9.540341263	9.567149316	10.09080587	9.867445632	10.31742934	10.14595821	10.49704355	11.03656229	11.70663137	11.86130816	11.54368287	11.78290189	11.64675482	10.0194395	10.18755487	10.02468195	10.04522975	10.29142629	9.849039684	9.818515079	9.684732526	10.01851521	10.12144811	10.06339882	10.31621511	10.00909296	10.61873308	9.683062421	10.02859789
FILIP1L	6.996285592	7.035379092	7.064724368	6.961927184	7.0375695	7.045758816	7.109015447	7.170674947	7.059283158	6.997658711	7.099429447	7.049881776	6.933036316	7.031345	7.123372579	7.117520132	12.25030529	12.24308703	11.82880262	11.49741839	10.19464242	11.09382868	6.944700447	6.968598421	7.048864461	6.962128053	7.084643763	7.018390842	7.004486671	7.064270342	6.922105105	7.094230579	7.064590289	7.088782158	7.080488895	7.125657895	7.406608803	7.043585645
OGDH	8.851826066	8.915988592	9.366582974	8.944494158	9.198250711	8.353915526	9.273284053	9.081346132	9.742861842	9.107718421	8.803534921	9.688815579	9.226283974	9.347500079	8.602262947	8.860148395	12.64734721	12.16952084	11.78580674	11.63961289	11.82762445	12.80475818	8.750154	9.046772526	9.110251711	8.891363645	8.889021316	8.717072184	8.581940684	8.617351237	8.543804868	9.066167289	8.898055447	8.950655395	9.29365	8.460201868	8.61389775	8.861026316
RBMS1	11.08182711	11.07301887	11.68332361	11.29190195	10.77973863	10.93354516	11.31236492	11.25216347	10.82627639	11.01196603	11.0309225	11.24400863	11.26512382	11.11456608	10.99095405	11.28140597	12.01022916	11.84158897	12.00423724	11.15705297	11.02948605	10.39670955	11.08662755	11.09705658	11.12912126	10.66097826	11.24820232	11.36846103	10.72189834	10.77829124	10.89431026	10.92858763	11.0309225	10.49755992	10.12527692	11.53402124	10.55494887	11.52505687
DEGS1	10.27283687	10.09884618	10.45992726	10.37300061	10.34578955	10.94957897	10.39450679	10.44226379	10.05797258	10.19359247	10.77542118	9.508339605	10.30095166	10.43119405	10.31073326	10.26125992	11.95737461	12.10307537	12.65253047	12.20622411	11.68936316	8.028657711	10.37075132	9.820992237	10.00053417	10.35385742	10.10539437	10.24354247	10.56353984	10.55494887	10.17943305	10.26457879	9.913794605	10.577592	10.5376025	10.65238003	10.68705895	10.13397663
C1orf108	9.898655842	10.03963658	9.195447329	9.860831921	9.547841184	10.00859505	9.111551395	9.839599395	10.48320603	10.44802537	9.593110289	9.961699039	9.638303263	9.532978316	9.574914724	9.654675526	11.409232	11.02948605	11.67020184	12.49153182	12.62727787	13.31797092	10.05322534	9.954201526	9.929557974	10.59302863	9.908892697	9.527853526	10.01327729	9.863613421	9.276195132	9.737527553	9.581687684	10.23775753	9.640166816	9.837217895	10.19312447	9.408527711
PLA2G4B	9.818515079	10.18755487	9.886161395	9.911259895	9.843628474	10.22248466	9.668968263	10.17005571	10.34357949	9.613229908	9.277193974	10.40577166	9.970058342	9.874836632	10.09186229	10.31185005	11.34532913	11.59380066	11.96916147	11.53402124	11.84158897	10.96548197	9.559210184	10.20259921	10.30204924	10.07984826	10.26125992	10.42293547	9.487279526	9.466955632	10.08198711	9.032679737	10.02291092	9.196572526	9.588546868	9.870462237	10.01585429	10.02130697
BTF3	13.43500234	13.25999063	13.25999063	12.90141987	13.50699447	12.96879263	12.87495113	12.88478968	12.7686115	13.19002918	13.34028724	12.91249661	13.02729871	12.91864266	13.17663237	12.86984074	12.06359055	12.00702055	10.27623182	10.804283	11.53402124	12.28144658	13.55671455	12.91249661	13.40462384	13.20500374	12.94463997	13.07025684	13.32519095	13.79046732	13.06317971	13.31797092	12.83201097	13.51495968	13.35497089	12.77815839	13.37697055	12.81024061
C4orf34	10.11874955	10.53008058	10.06796187	10.10539437	9.764916329	10.397751	9.942987447	10.32525597	10.93681563	10.34301453	10.07948479	10.58685989	9.917819079	10.49887076	10.51875713	10.56979526	12.15930084	11.51244789	12.47862942	11.29811729	11.47877242	10.72733458	10.12425432	10.95280734	10.43119405	10.54254197	10.46985482	10.50133871	10.44802537	10.15399047	10.67465589	9.961699039	10.68175203	10.30095166	10.39723028	10.6075555	10.40124387	10.21187089
SLC11A2	8.355029	8.283871684	8.160105	7.778297171	8.435402868	8.491017303	8.473424474	8.171404447	7.961252342	8.062341697	8.210077224	7.693314184	8.113082158	7.838367789	8.431581632	7.911937342	11.59380066	11.80927197	11.546547	11.76690334	11.92723524	7.331326342	8.273754632	8.093573921	8.079635368	8.086744421	8.126229211	8.252579803	8.138091132	8.473424474	8.392469237	8.054569263	8.253361211	8.188639934	8.216998026	8.422810605	8.523695079	8.178842289
PDLIM7	9.345863158	9.500699553	9.532978316	9.718650158	8.507070711	9.358488908	9.477297671	10.22867792	10.114921	9.5766365	9.196572526	9.67292	8.926407987	9.582373368	8.862720605	9.938327184	12.12571382	11.38987676	11.30006521	11.45038776	9.551799132	12.31999058	9.587020974	9.783533263	9.668580303	9.669919447	9.839599395	9.463167079	9.182555171	10.1500725	9.247055684	9.962905526	9.945443132	9.7247205	9.693613526	10.49652718	8.941601579	10.18054255
RBM22	11.44777618	11.39415637	11.36638437	11.23419034	11.47877242	11.27189382	11.38987676	11.45256316	10.69656803	11.25216347	11.48335737	11.10924311	11.34903832	11.09025213	11.22432916	11.19480347	11.28338055	12.27806303	12.25392158	12.44945529	11.71977208	7.406608803	11.29811729	11.08343442	11.28578111	11.21367258	11.409232	11.38987676	11.12912126	11.05055537	11.387631	11.21367258	11.11282124	10.96374932	11.36133576	11.12750897	11.19154863	11.33258597
CALU	7.655633763	7.610356684	7.596489487	7.723333237	7.810246316	7.568764974	7.904554224	7.450792368	7.643788421	7.550657816	7.901133711	7.524325158	7.654157803	7.658795842	7.491313658	7.488459842	11.26711518	10.8808882	11.78290189	11.50187416	11.0309225	12.34276989	7.508527184	7.435423105	7.731267053	7.557610447	7.360305868	7.737665434	7.692920763	7.744980105	7.614801632	8.065810158	7.595075961	7.715319921	7.586186382	7.603320447	7.685983184	7.553191395
STK36	8.517374921	8.445961829	8.583669816	8.334436	8.491017303	8.350040842	8.738507211	8.681027158	8.287661868	7.847415921	7.730994289	8.433495197	8.265467789	8.309561553	8.230376526	8.356763737	11.59621476	11.16284284	11.41155139	11.69453103	11.11812824	9.4720505	8.020271895	8.432120158	8.412950263	8.288803789	8.606616316	8.547309895	7.763906763	7.971505132	8.334050579	8.077597921	8.507070711	7.669489526	8.4323755	8.294778789	7.989102224	8.527697684
CALD1	7.143822566	6.775940816	7.294364316	7.474897289	7.387016237	6.990455724	7.287498132	7.042224171	7.100776711	7.241597474	7.260738132	6.997794145	6.892674684	7.235587447	6.842789763	7.195363934	12.03489547	11.86427132	11.4821885	11.27841989	10.51237337	10.99645737	6.979042039	7.069829316	7.090585974	7.316518763	7.005539553	7.103311	6.990772658	7.435182408	7.078264816	8.245629079	7.097505974	7.811140737	6.925902487	7.210290763	6.968951684	7.554724697
GAS6	7.482995776	7.394359434	7.495469211	7.841834474	7.627165263	7.708784105	7.661604474	7.792239816	7.537416579	7.681365789	7.469081579	7.647410724	7.4486175	7.785285105	7.423980579	7.420760579	11.95109003	11.17222711	10.40006684	11.97954046	12.41896197	13.22142479	7.73171075	7.549950474	7.806702684	8.170684158	7.702962118	7.778774711	7.55866825	7.787011974	7.633423079	8.606068474	7.690067658	8.022054039	7.773342789	7.854389605	7.562523553	7.835337737
RPS3	13.95889929	13.64460784	13.05086537	13.28927861	13.76062768	13.91181808	12.85971755	13.31152795	13.98141474	13.59783026	13.46350218	13.19002918	13.38990924	13.35497089	13.57235039	13.07560995	11.80320992	11.25050189	11.29190195	10.99475163	11.57687863	13.41904384	13.34850384	13.42705968	13.688407	14.10255426	13.64460784	13.59783026	13.79046732	13.76978968	13.87986695	13.25999063	13.75137592	12.99089811	13.83966995	13.49618803	14.43350097	13.27603208
RARA	11.42103492	11.32043432	11.60572639	11.55146911	11.13998918	10.96374932	11.21618618	11.78290189	11.57687863	11.54368287	11.18350276	11.70322797	11.48581311	11.67796992	11.08491255	11.49272358	11.61340437	11.92584229	11.89684574	11.522552	11.27189382	8.288803789	11.50458437	11.65126682	11.22853305	11.28140597	11.96916147	11.13238126	10.99095405	11.04685547	11.41865113	11.28140597	11.34351079	11.13998918	11.65633118	11.33258597	11.26310592	11.764073
TCEAL8	8.425330526	8.541097053	8.150430355	8.268702395	8.937549329	8.593852658	8.382535711	8.076564737	8.777454184	8.782557105	8.941895184	8.171606355	8.407011868	8.470117368	8.351038342	8.106115316	11.20204497	11.73575247	11.57687863	11.66419858	11.62819801	9.458048053	8.769518566	8.231057868	8.305950737	8.715113868	8.234839579	8.203037921	9.277890921	8.925579447	8.909468013	8.708022	8.522508289	8.998516263	8.850975921	8.290627961	9.2309495	8.079337079
TNPO2	9.418712816	9.533715474	9.676885421	9.999193947	9.915025263	9.631207539	9.643263974	9.798091105	9.790005026	9.454234	9.447898526	10.11022208	9.838829211	9.847171053	10.05028097	9.891471342	11.86968866	11.93941695	11.84158897	11.80320992	11.42802118	8.626053289	9.256814908	9.665710789	9.618335684	9.755061026	9.567511816	9.723983658	9.244497697	9.154848105	9.479792737	9.170857342	9.224197974	9.309258763	9.683948368	9.408172842	9.477045684	9.541811184
GPT2	7.307640803	7.595506737	7.221734605	7.482757632	7.188754553	7.099771868	7.309431908	7.402096421	7.448813882	7.375613171	7.214251303	7.254669237	7.183095934	7.384298816	7.198584526	7.460529368	11.89684574	13.86873068	11.36846103	11.99377518	10.90388824	8.815556289	7.123719421	7.361315487	7.094230579	7.270538368	7.491731368	7.204496184	7.248614895	6.920030382	7.458025474	7.085547803	7.335277737	7.2690665	7.245799526	7.117643789	7.016380447	7.335874289
TPM2	8.924014355	9.326621711	8.37895575	8.855570816	8.205435737	8.391844921	8.769239789	8.797980368	8.721188553	8.455917447	8.401565184	9.206365026	8.528148289	8.612835618	8.766828895	8.805992684	12.86506203	12.00423724	11.05225255	11.40036463	10.69656803	10.79147042	7.972738553	8.916340579	9.160150105	8.133823895	9.336682553	8.754664	7.936153316	7.598155158	8.805739737	7.675737171	8.829660329	7.893095855	8.250201237	8.541597711	8.024214658	8.860148395
CENPB	10.20769497	10.41471576	9.809589368	10.22062979	10.45744689	10.31742934	10.114921	10.06339882	10.38923417	10.05228792	9.923374816	10.30941289	10.09277358	10.33246055	10.71046605	10.30941289	11.72811618	12.01932366	12.55593868	11.40265111	11.74715179	8.384667355	10.05409518	10.75365884	10.55126247	10.25933734	10.17839729	10.55676196	10.20170118	9.525666474	10.54753066	10.14896455	10.20259921	9.919934079	10.46354774	10.2403525	9.724352079	10.43388613
MRPL44	8.354415105	8.322320421	8.226849197	8.444473105	8.235780132	8.266330461	8.178842289	8.335324276	8.103353211	8.330226724	8.574259842	7.976972421	8.377684211	8.291046171	8.182627724	8.170123421	11.97814239	11.66715668	12.18367332	11.12912126	11.69703918	11.12750897	8.592151263	8.219697026	8.301381184	8.347607579	8.366280368	8.297322289	8.652068658	8.574259842	8.247587026	8.661091079	8.201231789	9.006271	8.514454368	8.372325868	8.428715842	8.266556684
XYLT1	6.658215184	7.401463566	7.694188961	7.556243895	7.536161842	7.5669085	6.702415553	8.120225079	7.421864211	7.539975395	7.529775263	6.625396684	8.458964921	7.583133237	6.726040632	6.621350368	12.35699379	9.777925421	11.41603029	11.38069945	11.70663137	12.53131997	7.841834474	6.666888105	6.639876763	8.041378342	7.361802105	7.679751539	7.541506592	7.481881947	6.658215184	8.102119	7.422069842	7.397045158	6.6623075	6.609067579	6.609067579	6.695510789
PCOLCE	7.092674434	7.056620263	6.980443605	6.931925013	7.115805987	6.800841816	7.245061605	6.983382039	7.178530855	7.031998184	6.955148	7.125512711	7.067457934	7.0437815	6.919564816	6.894248579	11.39626905	11.17575284	12.27432142	10.88316792	11.24637632	12.02819629	6.844992184	6.9989355	7.084133079	6.908813263	7.065576763	6.918423553	6.849207763	6.926623158	6.988393105	7.018147605	7.088153776	6.856866921	7.123160632	6.831369684	7.302203158	6.930373316
GPX1	12.86506203	12.83765971	14.00682713	13.74140121	13.58066989	12.89584774	13.39776282	13.05086537	13.55671455	13.170209	13.09978911	13.40462384	12.90141987	13.72009174	13.03250855	13.05086537	11.93611453	11.68597892	11.49741839	11.74998671	11.64225389	11.33697784	13.80913837	12.53131997	13.69800239	13.47954982	12.62727787	13.01544408	13.39776282	13.58066989	13.31797092	13.73006858	13.708295	14.0180185	13.72009174	12.53131997	13.47954982	12.77815839
CBX6	9.861267276	10.01585429	9.930398553	10.07442889	10.04657671	9.754173553	10.25164742	9.998293184	9.964545447	9.7412395	9.651376579	10.57118353	10.16327539	10.33353187	10.363952	10.20074053	10.66097826	11.61340437	11.14679305	12.02240313	11.35521382	9.686502895	9.345863158	10.10179405	9.902142289	9.827052421	10.00553242	10.11116674	9.841368526	9.561124132	9.568484	9.751080658	10.01497866	9.4011875	9.887709289	9.912650908	9.817738947	10.62610011
RPS14	13.170209	13.36164276	13.16516492	12.98533921	13.63407042	13.74140121	13.22493229	13.07025684	13.80913837	13.31797092	13.39776282	13.26811395	13.4562685	13.12387129	13.78162608	13.25273045	11.76690334	11.46243266	11.59107037	11.48581311	11.64887655	12.39455789	13.17663237	12.86506203	13.153847	13.92263866	13.1056175	13.03250855	13.57235039	13.51495968	13.42705968	13.04492968	13.08874047	13.13517079	13.39776282	13.06317971	13.624637	12.63253984
SURF6	9.247055684	9.357518	8.938372579	9.364087908	9.138673724	8.824649026	9.067246711	9.070102737	9.3044625	9.154848105	9.435163447	9.280230816	9.176538632	9.046772526	9.529489145	9.427360421	10.89280384	11.80012437	11.23419034	11.63222242	11.56802058	12.68294445	9.030823947	9.223650132	9.273284053	9.229639342	9.565681026	9.109594053	9.194443816	8.805992684	9.2624805	8.574259842	8.898544711	8.698603039	9.263163263	8.755288579	8.639458132	9.206365026
FLJ21986	7.320351053	7.679310658	7.07428025	7.015715658	7.669489526	7.698077368	7.327759658	6.933460947	6.861535671	7.418756816	7.594540671	6.865149158	7.132569013	7.143170158	7.138151316	6.933460947	11.70940782	12.50561132	12.62727787	11.57222421	11.33464611	9.743712263	7.517543513	6.705669211	7.009331263	6.994038947	7.001880724	7.122428132	7.161864868	7.394359434	7.151635789	7.313030158	7.100429895	7.917119342	7.184146842	7.013660382	7.007900816	6.774276566
SCARB1	7.791759474	7.764331158	8.206708618	7.910534868	7.523259342	7.370674474	8.154985	7.752606816	7.783271895	7.939720158	7.811942263	8.061280539	7.735984421	8.045488934	7.626108211	7.402997	11.80610589	11.26711518	10.40919108	12.59355021	11.62819801	12.37726139	7.715319921	7.759715355	7.573233211	7.759502289	7.856479079	7.876600605	7.539041908	7.633148605	7.549735868	7.808330934	7.917812355	7.358990342	7.986120789	7.545742211	7.510119	7.519539868
PUM1	10.91608221	10.73174716	11.19317458	11.02597047	10.97181992	10.67044945	11.04158224	10.99291887	10.72329205	10.71602242	10.90070818	11.49972445	11.41155139	11.36846103	11.23232492	10.99812126	12.15199316	11.53402124	12.21006745	11.54909376	11.75798913	10.75648079	10.762443	10.86420192	10.91409516	10.48668208	11.07987882	11.13998918	10.47489084	10.22774411	10.96548197	10.58419142	10.61364784	10.28255866	10.50007413	10.57491271	10.44858342	10.97852763
AATF	10.04739613	9.862625	10.03236374	10.18244784	9.734667184	9.316074289	9.735329921	10.19169353	10.2021502	10.06110016	9.866066947	10.33674045	10.02642384	10.30004355	10.04221397	10.09847287	11.49741839	11.17768613	11.10924311	11.05974761	11.72203768	13.67166384	9.862163816	10.45403608	9.951027053	9.626139355	10.35689982	10.10729305	9.574510316	9.307221684	9.931287342	10.05322534	10.02130697	9.660935868	9.787559684	9.926162395	9.271898316	10.06514195
UBE1DC1	7.584491947	7.454460632	7.356229395	7.348980684	7.729673711	7.519989276	7.245547763	7.506960289	7.321930158	7.670126434	7.705501421	7.453730145	7.676390947	7.591205474	7.724478763	7.583133237	11.57687863	10.71903666	10.79358205	12.38510474	12.33882687	12.63748839	7.520358461	7.554513868	7.584083605	7.42696	7.544642895	7.489950026	7.862904605	7.735045921	7.527705553	7.663263474	7.453584184	7.607817092	7.295663737	7.389762079	7.871791066	7.527482316
STAT2	11.59107037	11.35136111	11.90306195	11.73845147	11.59829332	12.09973737	11.74715179	12.03832345	11.29811729	11.37704221	11.08343442	11.58421042	11.79691982	11.75528032	11.65882605	11.67244392	10.78932561	11.09025213	11.4947855	11.75798913	11.83835842	11.15178453	11.82998079	11.71451482	11.90579434	11.34351079	11.81478811	11.96619987	11.24021905	10.96705711	12.40290418	11.89091261	11.55146911	12.5653395	12.22801045	12.25392158	11.08662755	11.84449189
CTAGE5	9.342759421	9.765749947	10.05560891	9.361512842	9.132143763	9.027838974	9.983797053	9.685551053	9.884432342	9.373968842	8.82252475	9.218511211	9.254012408	9.454999526	9.172715605	9.498102961	11.2181865	11.25216347	11.20204497	12.22114579	12.09973737	9.001181947	9.117681342	9.981940763	9.311125368	9.107718421	10.09847287	9.572993053	8.566915816	8.920655237	9.388714224	9.575626316	9.497745947	9.015766816	9.354856026	9.692674868	8.642505987	9.705943684
PLTP	7.115427184	7.027482132	7.534331211	7.118620632	7.045613526	7.1439345	7.393182368	7.084019579	7.473255053	7.283920789	7.104849842	6.986220526	7.180959553	7.129216408	7.086791539	7.104746711	11.76944371	10.88643626	11.09212061	11.41392034	11.80610589	11.64887655	7.208336118	7.109247539	6.9989355	6.966949618	7.160609211	7.147292171	7.257568921	7.409997921	7.043275553	7.507177868	7.123005487	7.245263816	7.324876658	6.979892421	7.173021342	7.092372671
DRAP1	11.30006521	11.04846884	11.039802	11.28338055	11.40265111	10.84271579	11.44102163	10.78662845	11.409232	11.38069945	10.98376266	11.22640513	11.08343442	11.26949803	11.12571666	10.79683421	11.01357442	11.50458437	10.84358245	11.82998079	11.24400863	11.00332629	11.28756868	10.58685989	10.78796574	11.26114908	11.04342247	10.26661311	11.19317458	11.31627121	11.62134647	11.15889224	10.95280734	12.02523384	11.71451482	10.81579426	11.07987882	10.50984442
ECHDC2	10.46694808	10.99645737	10.39723028	10.42293547	11.0750475	10.48668208	10.15201866	10.66215476	10.67335308	10.49175729	10.37961063	11.11666963	11.24637632	10.61118511	10.99645737	10.49422858	11.73845147	11.89979271	12.22114579	10.96548197	11.08343442	10.52124221	10.13114029	10.70216603	10.64254063	10.2455605	10.79218537	10.74586821	10.46480755	10.00096868	10.83967718	9.845590895	10.32621237	10.05513521	10.01237908	10.27524808	10.8472265	10.54120126
C17orf45	11.19662176	11.34903832	10.74889842	10.64385397	11.87262005	12.15199316	11.03283374	10.56225347	11.80320992	11.07665029	10.98196208	10.70354797	10.70490866	10.59839937	11.45038776	10.90747989	11.74998671	11.57017984	11.32043432	11.32455792	11.25216347	11.51987421	11.41155139	10.47264284	11.26310592	12.09318837	10.829141	10.89280384	11.38547726	11.89684574	11.58421042	11.77994463	11.42802118	11.47189645	11.25216347	11.11282124	12.14051821	10.27283687
MRPL37	9.933845105	9.976646526	9.657193316	10.08155559	9.998293184	9.705085632	9.662461553	9.817738947	10.2113683	9.997419132	9.540341263	9.889096513	9.793911763	10.01666337	10.09277358	9.504936842	11.62429537	11.71201439	11.90579434	11.41155139	11.13998918	11.37282329	9.782008237	9.990949868	9.932958395	10.05322534	9.573882184	10.14793326	9.755812	9.896019184	10.19646008	10.06604363	10.18437126	9.518135289	10.04840908	9.551138105	9.729163421	9.822477421
ADARB1	9.401962026	9.770255184	9.798820737	9.437899737	10.08877824	9.538695526	9.429380026	9.358175842	9.827455105	9.793085368	9.670657684	10.11116674	9.845590895	9.678542842	9.858240447	9.558812237	12.55083518	11.58673076	11.37031642	12.16583405	10.85195624	7.104746711	9.083243816	9.702532895	9.352760079	9.381570816	9.718650158	9.943417697	9.491351474	8.768329868	10.23598616	9.088354711	9.277193974	9.184069658	9.419829908	9.045476658	9.816214447	9.941071053
ITGB2	14.22787939	13.8287335	14.05787545	14.22787939	13.92263866	13.85919908	14.70585395	14.27689379	13.58908768	13.56421492	13.95889929	14.20843453	14.00682713	14.30511195	14.34399113	14.51838166	11.04499289	11.41603029	10.71327274	12.01932366	12.18756471	11.22853305	14.00682713	14.42332555	14.03730337	13.57235039	14.20843453	14.28696182	13.60528395	13.63407042	13.708295	13.90166976	13.94556237	13.32519095	13.93364253	14.188904	13.49618803	14.30511195
LY96	10.82209303	10.99475163	8.901682605	8.777725329	9.052710803	11.18159605	9.560399553	9.315350079	9.343181947	10.06989837	8.894427947	7.768013079	8.532734395	8.435085684	8.460678368	9.218511211	11.37031642	11.11666963	11.92151939	11.94194363	12.35699379	9.371697868	10.85494742	10.13296142	9.344427237	10.52884721	9.557381763	8.950655395	10.56736895	11.47649174	10.09594322	10.99812126	10.65522992	11.04158224	10.04370313	11.79104103	11.01357442	9.107438803
MRC2	6.838549605	6.788853776	7.087118908	6.915773842	6.970210618	6.798495526	6.724731158	6.976046684	7.099274763	6.963135237	6.851286092	7.044061684	6.742408105	7.257195	6.967201224	7.0126785	11.19317458	10.93354516	11.88199437	10.86093458	11.41392034	12.12267997	6.875050789	6.750095289	7.126330842	6.765689145	6.789549197	6.779972368	6.835576553	6.877005	6.768412632	7.108730132	6.901777461	7.226572197	6.793505632	6.877355132	7.2054075	6.835892237
ATP5A1	12.5653395	12.57903182	12.62727787	12.68294445	12.99089811	12.3234445	12.44543661	12.11924382	12.36881037	12.64265039	12.73425482	12.57903182	12.75788084	12.58403205	12.69886653	12.38983971	11.55599342	11.31437805	11.61340437	11.33926842	11.50722779	14.14713429	12.57419626	12.49694253	12.43538032	12.26592884	12.23571487	12.54567466	12.68836053	12.26159829	12.56106953	12.38510474	12.19855526	12.09318837	11.95737461	12.14809247	12.46114897	12.66264126
DTX2	10.10539437	10.16770821	9.964545447	10.14595821	9.463167079	10.05797258	10.46108355	10.43544958	10.25164742	10.05130274	9.743712263	10.17747787	9.747639947	10.15096005	10.01327729	10.30417597	11.17222711	11.764073	12.05682529	11.89091261	12.07033003	7.727009447	9.733803316	10.74051355	10.19464242	9.662109776	10.32105797	10.45744689	9.542170658	9.489295316	9.973620395	9.987471237	10.27177237	9.425224368	10.05366026	10.42014413	9.273585408	10.67901687
ERCC1	9.377509816	9.4720505	9.440335605	9.788343184	9.689492658	8.989766697	9.193165474	8.957619158	9.565681026	9.446494316	9.438574474	9.466307237	9.317371184	9.732205474	9.177260316	9.222344447	11.99737789	11.25454808	11.97814239	11.39841118	11.75234271	10.68175203	9.520396053	9.3513195	9.484899763	9.658307947	9.225506237	8.989397816	9.312288474	9.305947737	9.698217211	9.672200737	9.621052434	9.541001421	9.589340211	8.915988592	9.052710803	9.166887632
F8A1	8.694562395	8.340246974	9.020409526	8.572194132	8.399141434	8.154507132	8.924952053	8.639973	9.063182855	8.538523763	8.542713211	8.973661079	8.282008013	8.928116526	8.375319026	8.403662789	11.95399866	12.1162335	11.95109003	12.21416121	12.1162335	9.698962816	8.391018211	8.592444671	8.453367132	8.377958408	8.709379842	8.075305605	8.283239632	8.376792526	8.547840368	8.763437711	8.708022	8.334243289	8.247088079	8.685971447	8.297621868	8.536604868
ERP29	12.22801045	12.47862942	12.00702055	12.43136008	12.33101571	12.36073242	12.46979795	11.83304092	12.29958584	12.15199316	12.15199316	12.03144237	11.94741387	12.07351597	12.3234445	11.92723524	10.96220742	11.11282124	11.97237245	11.74086534	11.97814239	12.55083518	12.06359055	11.99377518	12.08072421	12.17290358	12.10307537	12.22114579	12.41485003	11.86697242	12.53131997	11.98732616	12.15199316	12.17688376	12.33463961	11.92151939	12.20281226	11.98732616
ANKRD9	8.405301132	7.547938368	8.169820526	9.220987842	8.599168342	8.040773461	8.853258	8.721755868	8.478621921	8.041623987	7.813067368	8.382535711	8.013517895	8.775094211	8.127845526	9.168599184	11.53640045	11.76690334	11.63961289	11.78580674	10.86869889	9.822477421	9.337348632	8.334436	9.244115684	8.209081579	8.118707171	8.534524289	8.110483592	9.490719237	8.525564895	10.81430882	8.785745184	9.970058342	8.951308211	9.196873474	8.517374921	9.435826526
C20orf11	9.790803079	9.988346868	10.13877853	9.874836632	10.10094576	9.573882184	10.16728905	9.799636474	9.882766789	9.848152026	10.00009966	10.17943305	10.07090813	10.05228792	10.0600895	9.703753211	11.84449189	12.10629637	11.5817165	12.17290358	11.90306195	7.005108211	10.00959087	9.755061026	9.898655842	9.819274237	9.531433737	10.00467111	9.967335921	9.700315921	9.812852605	10.24297708	9.729884	9.906546895	10.12229897	9.389006	9.721533079	9.955923
CAMTA2	7.180623658	7.001517934	7.361802105	7.119984658	7.084133079	6.997658711	7.252603711	7.098803447	7.342370039	6.921261105	6.924146553	7.202763132	7.284898	7.190303211	6.705669211	7.056620263	12.39455789	11.40368224	11.47300964	11.47189645	11.76092787	11.88783221	7.169904671	7.227215158	7.191752316	7.100941553	7.087238711	7.175939303	6.807329053	7.218218053	7.103771158	7.670864132	7.556243895	7.022425921	7.246808789	7.085547803	7.027962684	7.285728237
PTPLAD2	9.318193737	10.32105797	10.07559063	10.67165921	9.660935868	10.29796805	9.597837184	10.79996945	11.41865113	10.60510463	10.11587211	11.40265111	10.83809834	11.19662176	10.95896474	11.17768613	11.57940713	11.74086534	9.954613789	11.48335737	11.91219016	11.91219016	9.798091105	10.8801325	10.05409518	11.13447603	10.15096005	10.24129979	10.76081279	10.62117379	10.762443	10.15925684	10.99291887	10.43119405	10.62117379	10.87021516	10.92377639	10.05797258
FAM38A	9.896019184	9.955026053	9.995551789	9.817738947	10.05409518	9.986634079	9.854758711	9.990159105	9.814462237	9.383594132	9.599459684	9.894113158	9.872234342	10.01585429	10.19757863	9.996020263	10.80365054	10.87835303	10.71903666	11.30006521	11.20366808	13.28211218	9.400467737	9.798091105	10.01851521	9.646030684	9.712778342	10.03666176	9.320179553	9.187020803	9.875239632	9.249062579	9.876124566	9.577354368	9.846327737	9.563444474	9.669919447	10.09730255
MCRS1	10.27077997	10.42401082	10.07863097	10.65732766	10.50257363	10.38195808	10.25707674	10.38980416	10.39830209	10.17121545	10.05797258	10.56119405	10.160255	10.52501995	10.79492587	10.35481476	11.42802118	11.72811618	11.40471337	11.27841989	11.72515871	8.843853329	10.20465071	10.60116661	10.23495532	10.21187089	10.37400658	10.35804005	9.995551789	9.798091105	10.33036908	10.08877824	10.27403921	9.998293184	10.38250114	10.17005571	10.04370313	10.51756466
MBTD1	8.874900737	9.878429395	9.783533263	9.692674868	8.685299184	9.5759335	8.396066395	9.853413053	10.50984442	10.08923437	9.394917368	10.03963658	9.730233434	9.930398553	9.632025237	10.25050276	11.57222421	11.53640045	11.57222421	11.18558879	11.90579434	10.99973421	9.343746263	10.12833295	9.434458868	9.987909053	10.12144811	9.266846026	9.747247737	9.297202855	9.572993053	9.207953539	9.292773237	9.329002184	9.521189895	9.602627395	9.927769974	9.212171789
PARP10	8.607696421	8.520728276	8.890363211	9.282714132	8.501791461	9.547437355	8.939486184	9.540341263	9.056675447	8.482818342	8.305950737	9.027838974	9.129040237	9.167907763	9.154107079	9.421618737	11.07987882	11.16664821	11.62134647	11.42548429	11.92444934	12.07351597	8.7730145	9.380915974	9.154107079	8.754389474	9.322317763	9.138955211	8.382213434	8.349753579	9.325172158	8.809508816	9.335347947	9.453553605	9.184069658	9.664969158	8.587491921	9.442966053
HADHA	8.372584434	8.267785671	8.188842053	8.091787434	8.080893553	8.068612329	7.939295974	8.445685211	8.307614316	8.018580513	7.753040105	7.967433053	7.941583737	8.203528526	8.026062658	8.050543789	11.55146911	11.67523332	11.27189382	11.11812824	10.94462289	10.70631455	7.979802921	8.5388025	8.366856395	8.390804974	8.419016671	8.585997289	8.000388974	8.001180789	8.293534184	8.555837263	8.535603289	7.899334921	8.211885224	8.651018921	7.810947237	8.391018211
GHITM	11.54909376	11.74998671	11.23835761	11.17575284	11.63222242	11.49972445	11.66188221	11.23232492	10.60992395	11.39415637	11.68597892	10.81287734	11.47412284	11.21166845	11.522552	11.42103492	11.72203768	12.12571382	12.22460371	11.74420768	11.63961289	10.70490866	11.60839963	11.16284284	11.61859116	11.09465442	11.31437805	11.58883089	11.41865113	11.73075587	11.27563847	11.58421042	11.35332489	11.27189382	11.22853305	11.25884055	11.409232	11.42103492
ST3GAL2	8.051602237	7.957329447	8.211570105	8.274331632	7.600861342	8.224647342	7.901781158	8.338805263	8.638291263	8.154507132	8.117415053	8.310377118	7.766046947	8.159017276	7.8176455	8.893079408	11.34145718	11.32043432	10.38575807	12.25392158	12.88478968	11.57222421	8.401261921	8.509145763	8.321438013	8.179727342	8.290806868	8.620453447	8.080676342	8.109536737	8.0949985	8.390470079	8.475458276	8.203528526	8.137901211	8.819421211	8.00765125	8.735802276
RAB7L1	9.687238816	10.00638524	10.24129979	10.01751961	10.25309857	9.863613421	8.346475763	9.355948026	9.694505026	10.29457734	10.30095166	10.0198565	10.16213505	9.7412395	9.961273053	9.314824289	9.613601763	10.92058447	10.35035139	12.16952084	10.50257363	13.8287335	9.813632921	9.506992816	9.645685079	9.648027842	9.610566842	9.628716	10.14595821	10.04269887	9.671476789	9.224943447	9.390806724	10.05749063	9.607289184	9.932958395	10.33151995	9.587020974
IDS	10.57876547	10.47958737	10.6273145	10.37075132	9.912246316	10.17121545	10.59839937	10.40919108	10.25473776	10.53008058	10.15503126	10.71903666	10.37710742	10.49652718	9.847171053	10.60870361	11.35701442	11.32636884	12.16275924	11.16084761	11.28941237	11.99377518	10.668944	10.22665187	10.39196668	10.53517529	10.70631455	10.31301587	10.69371279	10.75216732	9.994576579	10.35433609	10.363952	10.18437126	10.16955124	10.43119405	10.76854566	10.5526975
PLEC1	8.674583684	8.397731184	9.418712816	9.034142079	9.023278408	7.861290447	8.614803211	8.948251711	9.317371184	8.620156816	8.638935684	9.652970316	8.912867842	9.416392079	8.5594005	8.710956763	12.52282911	10.75216732	12.03832345	11.25216347	11.15705297	10.60382092	8.326400539	8.709977224	8.534090105	8.632641684	8.529540171	8.610570579	8.342003974	8.981614803	8.801117184	9.043735105	8.555837263	8.328100697	8.759962421	8.200688461	8.357960868	8.697705947
GLG1	10.39450679	10.17005571	10.53139	10.89280384	10.32105797	10.13397663	10.71046605	10.72733458	10.98552089	10.35925553	10.06559279	11.20035842	10.69223513	11.01559016	10.70916187	10.58556458	11.34903832	11.51987421	12.48684321	11.42308311	11.68597892	10.41579368	9.959595421	11.18793042	11.01458229	10.46227382	10.52752039	10.78379389	10.114921	9.704226868	10.65389145	10.18054255	10.55867105	10.08570868	10.36046382	10.38866418	9.761060974	10.71182334
TTLL5	7.352820368	7.325120671	7.254357763	7.328249132	7.308558145	7.241227197	7.474897289	7.443988	7.384675526	7.212935158	7.281780461	7.371552053	7.352922684	7.328999658	7.210647079	7.106835224	11.51244789	11.83550766	11.56307074	11.07163932	11.101914	9.408527711	7.277480658	7.541806316	7.366175053	7.181974237	7.316683158	7.523524197	7.111187474	7.176086816	7.392368289	7.295993737	7.329166026	7.249575526	7.260564368	7.405603658	7.271687316	7.493611868
CFL1	11.96076089	12.08072421	12.10307537	12.75300803	12.71902068	12.07725037	12.7686115	12.44543661	12.49694253	12.36073242	12.46114897	12.81024061	12.64265039	12.68294445	12.66264126	12.41485003	11.63222242	11.460016	12.10973989	11.60839963	11.71688639	9.896019184	11.96076089	12.25758266	12.29247366	12.38983971	12.02523384	12.38983971	12.28515829	11.92151939	12.29958584	12.53598232	12.46979795	12.25392158	12.47862942	12.50102647	12.05084834	12.10629637
FBXW7	8.808702105	8.696556237	8.812881658	8.5594005	8.975551368	9.099040263	8.799618947	8.556095842	8.032162447	8.596867658	9.076286632	8.170426316	8.749884447	8.251771658	8.553552355	8.681995329	10.93515871	11.15254124	11.01357442	11.885145	12.86506203	11.63709555	8.800841132	8.055836658	8.494165895	8.480937526	8.696784171	8.495976316	8.712586237	9.054373316	8.634572947	8.728646158	8.320880789	8.672160632	8.735507763	8.557027947	9.165036474	8.468781789
LIME1	11.16084761	11.49052689	11.20564392	11.32043432	11.24637632	11.66715668	10.60116661	11.13076284	11.77731195	11.0750475	11.23419034	11.33926842	11.63445974	11.30006521	12.06681718	11.26949803	10.36759926	10.64819839	10.3755455	12.10307537	12.51432726	12.93388108	10.90747989	11.24021905	11.44777618	11.62951266	11.4947855	11.02796566	11.72203768	10.90924455	11.47877242	10.73471321	11.27563847	10.86420192	11.66419858	11.11088532	11.77731195	11.11990889
GIPC1	8.906484053	8.903865947	9.540341263	9.266846026	9.754173553	8.535603289	9.271898316	8.945415816	9.770255184	9.441255684	9.562689868	9.783533263	9.841368526	9.578667579	9.083243816	8.681995329	12.29958584	12.31193455	11.08577005	11.35701442	11.00056747	10.70916187	8.913635592	8.634340553	8.703530605	9.234506395	8.541597711	8.414879579	9.163778342	8.786308566	9.332059158	9.030231553	8.731755974	9.049154605	9.457312974	8.337414289	9.145574632	8.634805342
RAB3IP	9.354856026	9.943847947	9.402318842	9.529865263	9.353112974	9.081105105	8.690847697	9.119724211	10.03963658	9.494595908	8.944808697	9.849039684	9.949606671	9.599459684	9.668192342	9.4143035	11.46959476	11.29604103	11.18159605	11.31437805	11.10560532	12.00702055	8.950373132	9.178084237	9.274464368	9.3829725	9.580201105	9.422242368	9.309869184	8.870960553	9.757428474	8.534090105	9.064719263	8.806991079	9.064719263	9.004232974	9.437530447	9.244115684
ITGB1	11.24400863	11.21166845	10.67465589	10.2113683	11.92723524	11.58673076	10.7984465	10.28370245	10.09687486	11.05625742	11.29604103	9.664150526	11.04685547	10.043201	11.24400863	10.93974292	11.48335737	12.35699379	11.90306195	11.74715179	11.38069945	8.052322145	11.21367258	10.582748	11.11666963	10.69223513	10.00096868	10.70631455	11.33464611	10.96548197	11.09212061	11.19837342	10.63530218	11.64675482	11.25675816	11.00845268	11.40471337	10.82627639
HUWE1	7.574293079	7.387936526	7.765011053	7.505530342	7.628141658	7.103892355	7.634106579	7.554251158	7.773938947	7.448354605	7.542407776	8.115233263	7.882836724	7.829683921	7.265076737	7.347466039	12.19055203	11.57447192	12.00076066	11.68597892	11.54117087	11.039802	7.418756816	7.646018276	7.588683368	7.453584184	7.650052368	7.518511895	7.357146105	7.407264684	7.470302737	7.444562263	7.394100921	7.249575526	7.474897289	7.324725224	7.492309316	7.587522171
ATG7	9.047308211	8.887804158	9.081346132	9.541001421	8.637270158	8.785494605	9.573882184	9.5439845	9.584738921	8.804160079	8.492012329	9.080864079	8.903865947	9.404832289	8.808935724	9.238625276	11.26114908	11.60063305	11.80610589	11.55146911	11.79411832	9.737858237	9.223650132	9.733803316	9.413591684	9.100676776	9.296273816	9.573882184	8.612601868	9.019350079	9.092967868	9.724352079	9.755061026	9.215716289	9.3044625	9.814462237	8.251771658	9.696708632
CDC2L6	10.08473653	10.00272679	9.640166816	9.806897421	9.176538632	9.710821658	10.52254747	10.01407724	9.416696447	9.571077724	9.466955632	9.676885421	9.543268316	9.584738921	9.288112053	10.01190755	11.18964779	11.57687863	11.74998671	12.02523384	11.22432916	9.932958395	9.789157447	10.05608261	10.0194395	9.945059237	10.16525282	10.27283687	9.203240895	9.782008237	9.458048053	9.608058289	10.22062979	9.310478	9.955026053	10.10729305	9.512115316	10.14694345
PRKDC	8.527159132	8.611119632	8.136695026	8.422810605	8.092765816	8.541597711	9.092012447	8.911670947	8.644619868	8.117415053	8.086351368	8.219936526	8.139025211	8.096217355	8.218788658	8.558277684	11.47649174	12.13299376	12.23571487	12.13666416	11.49972445	7.170894592	8.006391842	9.031468263	8.988113368	8.609120566	8.590003829	9.377509816	8.145647421	7.955192461	8.442709276	7.837587447	9.389730684	7.753777079	8.592738079	8.7765575	7.855847526	9.281614474
Septin 9	12.79450226	12.45347484	12.83201097	12.61736484	13.36164276	12.35699379	13.708295	12.54567466	12.72972679	12.75788084	12.854832	13.11173568	13.19002918	12.87495113	12.96879263	12.24686511	11.62134647	11.43238187	12.25030529	11.68332361	11.37031642	10.29359637	12.21951882	12.54153858	12.37352026	12.36881037	12.11924382	12.70419832	12.35310755	12.05363239	12.61355926	11.85588013	12.44543661	11.89684574	12.74307897	11.66419858	12.41046911	12.72972679
BRD2	10.86240845	10.70916187	10.36621342	10.60242458	10.59302863	10.59302863	11.23419034	10.91409516	10.44450237	10.46227382	10.23395874	10.90311938	10.78233382	10.55015584	10.96705711	10.69656803	11.45038776	11.65882605	11.71688639	12.00423724	12.63748839	7.928012197	10.40802729	10.96065024	10.97119178	10.55126247	10.59152895	11.04685547	10.48074724	10.18437126	10.74735782	10.18855566	11.11088532	10.21457113	10.87363445	10.83809834	10.47958737	10.96220742
EEF1G	13.07560995	13.23895379	12.45347484	12.84330774	12.35310755	12.71409058	11.6160505	12.44060092	13.06317971	12.40290418	12.83201097	13.06317971	12.58403205	11.885145	13.31152795	12.08691397	10.89598329	11.13824076	11.24021905	11.44777618	11.37875334	12.28873437	12.64265039	12.92819608	13.02729871	13.12934197	12.75300803	12.41896197	13.51495968	12.87495113	13.153847	13.05709821	12.53598232	12.48684321	12.14051821	12.23192558	13.50699447	12.06681718
NDUFS3	10.53914187	10.74586821	10.29359637	10.39566924	10.91409516	10.60242458	10.26457879	10.10879634	10.99291887	10.69656803	10.41471576	10.35188887	10.42517603	10.62356597	10.83967718	10.34202413	11.43028842	11.63961289	12.01022916	11.39415637	11.56307074	10.46694808	10.54254197	10.68853632	10.67737284	10.72480466	10.0717915	10.64119255	10.75503692	10.25260197	10.80987424	10.43647808	10.75648079	10.52310092	10.63252116	10.397751	10.81430882	10.25933734
USP4	9.595409842	9.348502684	9.574510316	9.639288684	9.089500605	9.369370079	9.999193947	9.666467263	9.298972053	9.484555539	9.315712184	9.661758	9.515655868	9.666467263	9.515655868	9.600944658	11.27189382	11.20732987	11.14841526	12.083782	11.12571666	10.02548416	9.339215697	9.718284868	9.456616158	9.226283974	9.973158329	9.4584105	9.028183987	9.274464368	9.142366289	9.370208316	9.664969158	8.957909237	9.400157908	9.555872974	9.033813289	9.837217895
ADAM17	8.683431447	9.017692368	8.826378947	8.607184921	8.259644658	8.998824224	8.698300526	9.279535197	9.247812158	8.841911316	8.389243197	9.065403368	8.830823868	9.355593737	8.938372579	9.456616158	11.32455792	11.18350276	10.45882555	11.43899434	11.16284284	12.39874626	8.723276263	9.217902658	8.851460684	9.121500763	9.066694763	8.997572461	8.834603776	8.61389775	9.009943237	8.592444671	9.420169895	8.875443026	9.039609079	9.369370079	9.178990026	8.971195816
FGD3	12.46508861	12.65784779	12.34607118	12.70938092	12.08691397	12.77324434	12.67291513	12.75300803	12.34276989	12.12571382	11.98093853	12.72972679	12.27432142	12.59355021	12.7686115	12.90141987	10.79075547	11.35332489	10.66215476	11.81718697	11.57940713	12.16952084	12.28144658	12.90141987	12.68294445	12.49153182	12.96299629	12.93949918	12.01022916	12.02523384	12.27806303	11.96916147	12.69886653	11.62688337	12.34607118	12.46508861	12.09019855	12.854832
EWSR1	10.20674947	10.34638134	10.08473653	10.79492587	10.60116661	10.00009966	10.44102892	10.12722547	10.30204924	10.34761939	10.59152895	10.60643895	10.53914187	10.65666195	10.28370245	10.33453808	11.86427132	11.43467326	11.83304092	11.2621275	11.46959476	11.60839963	10.06514195	10.16858707	10.14694345	10.27719563	10.41579368	10.22584689	10.25164742	9.937911684	10.29359637	9.874836632	9.745674711	10.27822168	10.28903555	9.959595421	10.16904676	10.16427887
GSDML	9.622096605	10.16163703	9.743287053	9.613229908	9.687238816	9.8766065	9.728380079	9.866066947	10.2867315	9.787214408	9.422595724	10.06339882	9.74643125	9.102995158	10.06110016	9.887294145	10.84872055	11.87667829	11.19480347	11.70940782	11.98428008	10.80987424	9.223650132	9.567149316	9.117681342	9.965387789	9.862625	10.25050276	9.332059158	9.205213711	9.956818053	8.996512211	9.539564658	9.449297526	9.341741579	10.07278255	9.2069715	9.8403525
PREPL	7.556045947	7.412188632	7.375613171	7.096345263	7.672894421	7.913601763	7.363618842	7.170674947	7.011504789	7.383415013	7.772364711	7.059130316	7.456032789	6.988794553	7.449948026	7.014715632	12.66792389	12.49153182	11.87262005	11.53873158	12.16583405	7.414659	7.450602132	7.085547803	7.306691197	7.276247092	7.2633925	7.662407921	7.475074026	7.186585	7.292661921	7.381215316	7.234520658	7.321390842	7.157198684	7.207563868	7.532312737	7.369572303
HSD17B12	9.523535579	9.689492658	9.551799132	9.211395947	9.807864605	9.413591684	9.734667184	9.777925421	9.686026974	9.599459684	10.07639561	10.11976324	10.13003747	9.4143035	9.895075132	10.06604363	11.293984	11.64480087	12.1162335	11.64225389	11.63709555	8.666773026	9.426671395	9.122159184	9.233005158	9.555051421	9.145229447	9.466307237	10.13487171	9.841368526	9.156073237	9.696708632	8.576902368	9.539564658	9.687981342	9.112777842	9.685551053	9.201830974
CFLAR	12.48684321	12.71409058	12.82141479	13.03250855	11.99056008	12.77815839	12.38510474	13.021397	12.91249661	12.69368582	12.45740903	12.95647695	12.95041018	12.83201097	12.20281226	12.96879263	11.78580674	12.28873437	11.08577005	11.95399866	11.91840716	9.496675816	12.39455789	12.96879263	12.63253984	12.80475818	12.93388108	12.92343184	12.49153182	12.52282911	12.55593868	12.22114579	13.19002918	12.60877011	13.021397	13.28927861	12.69368582	12.83201097
CCDC90B	9.445826579	9.387638237	9.018427342	8.815066684	9.800393211	9.6001885	9.104356526	8.558860184	8.863471632	9.408909882	9.527853526	8.613644211	9.031468263	8.748948658	8.846898184	8.857286132	10.69528884	11.09212061	10.91766887	11.03656229	11.96916147	12.69886653	9.531101408	8.867892605	8.953123237	9.2624805	9.131595579	8.971195816	9.848152026	9.733803316	9.307221684	9.324844737	8.855322276	9.832835658	9.209001553	9.144884263	10.00467111	8.886225921
GMFB	9.290738658	9.287317421	8.837130658	8.574754579	9.358175842	9.914553553	8.844883132	8.598520763	8.837608211	9.121199526	9.080033842	7.778101368	8.718516447	8.239283658	9.093922842	8.738507211	10.60242458	11.96343145	11.43467326	12.12946063	11.39841118	8.262836895	9.290154789	8.556556974	9.056675447	9.187342237	8.687562342	9.067246711	9.2309495	9.773649526	9.126036684	9.466955632	8.864088184	9.413591684	9.239578053	9.336682553	9.454999526	8.866336974
DCXR	9.355593737	9.998293184	9.358175842	9.698962816	9.451430816	9.660935868	9.407460329	9.709932842	10.09543929	9.659380658	9.325842105	9.4720505	9.664150526	9.570728395	9.900236211	9.761800447	12.05363239	11.88199437	11.29811729	11.43028842	11.92151939	10.73614953	9.3829725	9.814462237	9.354146553	9.971666789	9.421618737	9.926162395	9.571427053	9.166626211	9.696708632	9.623639158	9.602627395	9.629172789	9.639288684	9.315087184	9.495307237	9.667836566
MGC3207	9.659380658	9.623639158	10.06242153	10.00553242	10.19265647	10.03584929	9.835349921	9.932550645	9.546324316	9.5243305	10.12425432	10.07559063	10.38632037	9.687238816	10.24760513	9.859007816	11.74715179	11.34145718	11.41392034	10.99645737	11.80012437	10.66358105	9.445004947	9.261842289	9.599459684	9.558457566	9.639288684	9.951027053	9.506306105	9.348148	9.884031737	9.136945526	9.100676776	9.186050974	9.606435237	9.398913447	9.749808092	9.612136947
CARS	9.236975816	9.428848684	9.128673447	9.616643237	9.487279526	9.178084237	9.5267985	9.835349921	9.927769974	9.812430776	9.5124505	9.872234342	9.540341263	9.674488553	9.185081355	9.295540474	10.92058447	11.43899434	11.52505687	11.90306195	11.72811618	10.38980416	9.174974355	9.593737974	9.398587579	9.610918092	9.4143035	9.364087908	8.998516263	9.386914895	8.991629211	8.982256421	9.055754934	9.345169237	9.848152026	9.392647026	9.172715605	9.479792737
STAU1	11.16284284	10.98376266	11.28941237	10.99095405	11.14513697	10.87194918	11.43899434	11.05419445	10.83342682	11.00332629	11.10034476	10.84444911	11.00490966	10.98912884	10.88316792	11.11812824	10.96065024	12.16583405	11.96209617	11.97509176	11.71201439	8.548550763	11.40036463	10.59043771	11.039802	10.70058695	11.04499289	10.94462289	10.81579426	11.13824076	10.71743445	11.86130816	10.68043213	11.23419034	11.28578111	10.75648079	10.91254905	11.01725626
CTDSP1	10.67165921	10.78523224	10.73900284	11.09891432	10.54012021	10.58419142	10.63252116	11.13627926	10.81287734	10.78101889	10.65106329	10.9687	10.91766887	11.04499289	11.05225255	10.93274947	11.79691982	11.13238126	10.89925953	11.55599342	10.62485668	13.12934197	10.81287734	11.06327187	10.61873308	10.79075547	10.97697503	10.33246055	10.59598116	10.80301808	10.84132179	10.89280384	10.86420192	10.41471576	10.73174716	10.98196208	10.68175203	10.46645225
PBXIP1	8.235990618	8.163463224	8.630842711	8.400553184	8.124443289	7.553747039	8.299044961	8.248698105	8.632151842	8.233352658	8.350595789	8.575922579	8.231422408	8.510960868	7.911697605	8.036598553	11.54117087	11.33052192	11.16834916	12.10629637	11.56086524	12.51913113	7.833732079	8.332724197	8.208627421	8.192720947	8.574507211	8.053256079	7.876233158	7.860487211	8.164431684	7.872084553	8.408077816	7.958043711	8.550478263	7.674930316	7.880436618	8.413183526
TIMP2	10.81742495	10.37658317	10.65389145	10.87021516	10.34986295	10.42877432	11.38069945	11.37031642	9.798091105	10.61873308	10.81877374	10.82627639	10.762443	11.01035582	10.14489313	10.85195624	12.26592884	11.62951266	12.61736484	11.50722779	11.04499289	8.482477579	10.55730313	10.84444911	10.71455795	10.07442889	11.26512382	10.91254905	10.55991537	10.87507771	10.35481476	10.85917539	10.74321932	10.37451933	10.11587211	10.89280384	9.932958395	11.13447603
EIF4G1	9.447127342	9.199932842	9.952100868	9.734998553	9.705085632	9.083829553	9.259194184	9.770255184	9.481900579	9.416392079	9.359946921	10.18755487	9.848152026	9.713943895	9.522006553	9.536585632	10.93827824	11.54909376	11.17412003	11.58421042	11.73075587	10.93827824	9.171576842	9.633170421	9.72277525	9.341352987	9.562283789	9.979233395	9.216315763	8.747178934	9.286693789	9.154848105	9.4720505	9.043735105	9.661758	8.976775553	8.765948711	9.767155368
COPB2	9.676085421	9.4309005	9.441552526	9.778675658	9.643263974	9.331347184	9.817738947	9.911259895	9.123483079	9.376043816	9.414904711	9.550314816	9.386207395	9.622891395	9.673726737	9.720447921	10.63530218	10.53645397	11.71977208	11.47412284	11.97237245	12.01335274	9.490719237	9.805599829	9.745342447	9.207535605	9.885402842	9.910208684	9.069446145	8.773901816	9.422242368	9.469971737	9.428060053	9.324517316	9.199245658	9.618760329	9.012467211	10.16327539
ADCY3	8.916340579	8.993888947	9.119127184	9.453553605	9.159167842	9.136048395	8.990595553	9.264186132	9.088668605	9.179338684	8.979940211	9.558457566	9.222697895	9.373617684	9.174631947	9.269006289	12.17688376	12.36073242	11.24192539	11.92151939	11.40471337	7.250138421	8.899201816	8.964289711	9.016752382	9.097176184	8.927040211	9.120376974	9.100045382	8.799618947	9.329717368	9.640945158	8.874620921	9.441552526	9.054059842	10.02468195	9.040521789	9.3513195
PPP1R11	12.11315497	12.33463961	11.87531882	12.12571382	11.89091261	12.12946063	12.17290358	12.46114897	12.12946063	12.08072421	11.84449189	12.20622411	11.99737789	12.13666416	12.42724866	12.21416121	11.55377616	11.56307074	12.12571382	11.02295542	11.65364326	11.43899434	12.07725037	12.36073242	12.01627163	11.93611453	12.36881037	12.11924382	11.87531882	11.72515871	12.00702055	11.84449189	11.86968866	11.50722779	11.81204818	12.083782	11.65882605	12.21006745
SETBP1	8.489098316	8.748948658	8.815556289	8.656589342	8.659798026	7.9196075	8.431286197	8.225616947	8.288803789	8.228293829	7.878227303	8.794262237	8.606068474	8.501791461	8.429800921	8.446735842	12.12267997	11.80610589	12.37726139	11.65364326	11.36638437	7.515297487	8.276950658	8.935339763	8.824649026	7.807096579	8.845752303	8.394857	7.996296026	7.800278355	8.534090105	8.074580895	8.360438553	8.093768197	8.161484882	8.112809763	8.293534184	8.454325158
AZI1	7.993364092	7.958043711	7.870475263	8.120447974	7.829901184	7.892911474	7.944475211	8.362997342	8.210310921	7.901133711	7.634314421	8.265467789	7.853075263	8.214903079	8.224647342	8.103835789	11.48840476	11.47412284	11.47300964	11.19837342	11.19317458	10.36853913	7.790165461	8.479178763	8.221021605	7.998735921	8.430458474	8.393420711	7.681658066	7.512277145	8.199913605	7.519283868	8.218239737	7.529775263	7.829901184	8.226679684	7.487388211	8.321738237
PPP1R15A	11.2181865	11.06827921	10.49316576	10.8472265	9.853010605	10.91069466	11.14679305	11.22240258	10.42293547	10.55991537	10.80301808	10.34700037	10.31742934	10.40577166	10.17322761	11.03576542	11.4947855	11.82998079	11.40713724	12.37726139	10.58021403	7.056992211	11.06996268	11.30795653	10.98912884	10.87507771	11.43686937	11.15516871	11.00332629	10.41023797	10.42641353	10.42401082	11.02796566	10.70216603	11.23835761	11.27404992	10.61240292	11.28338055
MAP2K3	11.40713724	10.52501995	11.72203768	11.07987882	10.76854566	10.85917539	11.88783221	11.56547287	11.03496855	11.43686937	10.50875226	11.42548429	10.90388824	11.47877242	10.87507771	11.39415637	11.58421042	11.38547726	12.09973737	11.52737463	11.29190195	11.44344447	11.83550766	10.96705711	11.86968866	10.93354516	10.62177722	11.31236492	10.54891292	11.81978803	10.59302863	12.083782	11.546547	12.01627163	11.64887655	11.14513697	11.06145408	11.30262282
REXO1	8.058019316	8.308814553	8.009546579	8.422000447	7.967433053	8.097601053	8.323575789	8.582829592	8.112596658	7.987622066	7.91025425	8.340715158	8.221239711	8.455408513	8.545654079	8.686231474	11.69453103	11.76944371	11.70940782	12.03489547	11.67796992	8.779832868	8.092765816	8.613644211	8.243722434	7.933420908	8.417120816	8.587068658	7.902640487	7.677763842	8.068612329	7.978874316	8.340954408	7.800428632	8.308312066	8.266793842	7.655633763	8.558568934
LOC646200	12.30755042	12.50102647	12.00076066	11.74086534	12.7686115	12.5653395	11.53402124	11.49972445	12.78855221	12.69886653	12.92343184	12.37726139	12.06359055	12.27432142	12.64734721	11.80320992	11.86130816	11.34721489	11.33464611	11.07301887	11.62429537	11.54368287	12.24308703	12.14051821	12.28144658	12.81552555	12.28144658	12.39874626	12.94463997	12.49694253	12.59355021	12.08072421	12.29247366	12.27806303	12.28144658	11.97814239	13.03250855	12.01335274
RAPH1	7.143302434	6.897375461	7.180014632	6.929233553	7.140384684	7.156766237	7.197515368	6.954081803	6.983382039	7.148994566	7.07428025	6.868645184	7.016016158	6.969645079	7.104849842	6.890781289	11.11456608	10.60643895	12.5653395	11.67523332	10.91766887	10.85767739	7.060953184	6.857755513	6.868920658	6.894923842	6.801393224	7.037887921	6.920851132	6.807866605	7.026583658	6.946524579	6.904720763	7.010027079	6.750691184	6.887867842	6.748528316	7.017972158
FLJ20489	8.941895184	8.44813775	9.872234342	8.405301132	8.954201132	7.649358342	8.962414	8.551295211	8.656589342	8.559918974	8.491195842	9.461606132	8.592738079	8.598066211	8.301937342	8.112383553	11.98093853	11.82520663	11.85038884	10.96065024	11.09705658	12.20281226	9.210728632	8.887804158	9.240263974	8.613356789	8.320623789	8.593326158	8.561509342	9.761800447	8.219936526	10.16427887	9.084169776	9.902142289	8.765430066	8.348376539	8.603722684	8.051602237
PHC2	9.911259895	9.389006	9.868667447	9.794773711	8.097789842	9.098403368	9.082032053	10.23445703	9.771512158	9.890095382	9.370208316	9.650517053	9.484211316	9.550726461	8.718516447	10.08386971	12.7635845	11.21367258	10.34357949	10.82627639	10.67044945	11.61340437	9.963673553	10.37184253	9.836240711	9.656206711	10.28038045	9.7412395	9.844574868	10.75365884	9.052710803	10.0070127	10.11313097	9.376043816	9.644061158	10.62238066	9.5264665	10.20674947
ADD1	12.52715176	12.37352026	12.80475818	12.52282911	12.74307897	12.07033003	13.05086537	12.74850666	11.99377518	12.44945529	12.42326168	12.82141479	12.59355021	12.71409058	12.63748839	12.56994916	12.05682529	12.30755042	12.28873437	11.84751821	11.55599342	7.029414829	12.39874626	12.45740903	12.45347484	12.00702055	12.41046911	12.46508861	11.96076089	12.03144237	12.31999058	12.46979795	12.07725037	12.28515829	12.36073242	11.88783221	11.93941695	12.53598232
RPS6	13.53994697	13.76978968	13.36971676	13.34028724	13.98141474	13.75137592	12.66264126	12.93388108	13.92263866	13.76978968	13.85919908	13.44240711	13.76062768	13.21129903	13.47158697	12.91249661	11.94194363	11.4242837	12.04767576	11.409232	11.99056008	9.556658421	13.54845679	13.02729871	13.4562685	13.98141474	13.57235039	13.34850384	13.94556237	13.89032679	13.8287335	13.47158697	13.41224568	13.36971676	13.05086537	13.153847	14.30511195	12.93949918
ZNF682	11.70322797	12.63253984	12.39874626	12.44543661	11.89979271	12.36493926	11.14841526	12.28144658	12.92819608	12.51432726	12.34607118	12.79986532	12.57903182	12.60370818	12.51913113	12.72430947	11.30006521	11.27563847	11.50722779	11.07838529	11.63222242	11.44777618	11.79691982	12.69368582	12.04182095	12.82732992	12.35310755	12.43538032	12.77815839	12.15533853	12.68836053	11.79411832	12.67291513	12.08691397	12.23571487	12.55083518	12.83201097	11.98093853
HNRPR	9.703279553	9.950000895	10.04172908	10.22867792	10.60242458	9.72277525	10.04476437	9.864380737	10.40124387	10.20569142	10.3903872	10.31185005	10.46227382	9.737527553	10.68566571	10.02079024	11.38987676	10.95896474	10.97056363	11.39189376	11.47412284	11.08491255	9.619184974	9.593110289	9.718650158	9.961273053	9.676885421	10.08198711	9.771939553	8.979423816	9.759277816	9.043232342	8.886974237	9.465513158	10.25980632	9.110251711	9.161145789	9.730959
TROVE2	10.99645737	11.08491255	11.33697784	11.31236492	11.409232	11.24820232	11.24192539	11.02597047	11.40036463	11.17032271	11.28941237	11.16664821	11.43899434	11.26711518	11.27952032	11.18793042	11.57017984	11.84751821	12.57419626	11.13824076	11.50458437	8.590616421	10.96705711	11.04499289	11.12571666	10.87194918	11.16284284	11.05974761	10.91766887	10.75774205	11.18793042	10.94308089	11.10034476	10.89759845	11.0666905	10.804283	10.90235053	11.03843503
H1FX	9.205873737	9.050313263	9.811224763	9.182555171	9.937496184	9.191301132	9.117042737	9.095816447	9.872234342	9.474459316	9.751080658	9.683062421	9.503338605	9.716192079	9.058466711	8.429285737	11.64675482	10.57623221	10.61482171	11.14353045	12.31193455	13.98141474	9.303054237	9.418712816	9.315350079	9.167526553	9.410755053	9.110251711	9.219155658	9.313014079	9.481562382	9.493455053	9.5124505	9.478371263	9.552784684	8.863779908	9.220396921	9.003661079
DAZAP2	13.8287335	13.58908768	13.30379018	13.25999063	13.36971676	13.29607808	13.79046732	13.57235039	12.47401355	13.25273045	13.67166384	13.03250855	13.33306242	13.09978911	13.21129903	13.14765713	11.80927197	10.99475163	11.69185076	11.20564392	10.97697503	11.91522366	13.66221442	13.43500234	13.28927861	13.27603208	13.4871195	13.80913837	13.34850384	13.39776282	13.25999063	13.11173568	13.31152795	13.11173568	13.36164276	13.65335684	13.11173568	13.74140121
ANXA2	12.68294445	12.23571487	12.33101571	12.66792389	12.93388108	11.93009247	12.74307897	12.11315497	11.85832424	12.28144658	12.34956476	12.15533853	12.61355926	12.57903182	12.39874626	12.02671507	11.51987421	11.90851182	11.70663137	11.11990889	10.82779889	11.17575284	12.46979795	12.18024866	12.59820403	11.98428008	12.21416121	12.63748839	11.67020184	11.62429537	12.40647216	12.47401355	12.39455789	12.13666416	11.91219016	12.01335274	11.36133576	12.29247366
GNPTG	9.137234474	9.783533263	8.685505303	9.263838553	9.006271	9.781125632	9.063182855	9.328275053	8.726657053	9.030823947	8.830157882	8.801652026	8.966203921	8.915636605	9.696708632	9.496280316	11.13238126	10.69528884	11.35521382	11.23024939	11.30262282	13.52439713	9.282714132	9.197956132	9.447898526	9.278182921	9.200546289	9.778675658	9.233005158	8.985175816	9.123112329	8.590616421	9.169688316	8.793143079	9.017092026	9.178369316	9.002677079	9.298334105
EIF5	9.775843895	10.0600895	9.860831921	10.05904737	9.522006553	9.886161395	9.707985921	9.523933039	9.784452316	10.11313097	9.982426974	10.05904737	10.03666176	10.03666176	10.47264284	10.15305911	11.91840716	11.78852292	11.72515871	11.56086524	12.21416121	11.11990889	9.914553553	9.867865263	10.28141774	10.31872203	9.902971895	10.13790613	10.14694345	10.03584929	9.601365474	9.739002868	9.967335921	9.696017816	8.423698474	9.695351711	9.907479553	10.12425432
ATP6V0B	12.23912163	12.43538032	12.30402287	12.48235463	11.79691982	12.59820403	12.82141479	12.42724866	12.15930084	11.85298539	12.04467097	12.02819629	11.98093853	12.01335274	12.22114579	12.41046911	11.19662176	10.829141	11.29604103	11.42802118	11.96343145	14.07909032	12.34607118	12.42326168	12.17688376	12.44060092	12.31999058	12.50981768	12.56994916	12.52715176	11.90306195	12.43136008	12.75788084	12.15199316	12.49694253	12.47401355	12.08072421	12.37352026
CDKN2C	7.588326395	7.461257079	7.404470105	7.365158763	7.681105605	7.606304132	7.267739421	7.127646171	7.574111526	7.574474632	7.721356908	7.205118671	7.461461987	7.302203158	7.156766237	7.324168368	10.91766887	12.02819629	11.66304039	10.93681563	11.31437805	13.92263866	7.739078263	7.530790684	7.714287974	7.693314184	7.435741079	7.539300342	7.737199145	8.058651592	7.663263474	8.154163526	7.73171075	7.784769974	7.291926658	7.634106579	7.827216237	7.483495882
C12orf10	9.648899289	9.368318263	9.187342237	9.259194184	9.458772947	9.494194053	9.638303263	9.461606132	9.838829211	9.3915385	9.214802237	9.290738658	8.930095526	9.508730566	9.691880368	9.327344211	11.63961289	11.65364326	12.53131997	11.47877242	11.39189376	9.124967632	9.735329921	9.581687684	9.768528842	9.705085632	9.311712184	9.4309005	9.282714132	10.03863105	9.522006553	9.884432342	9.781125632	9.814462237	9.668580303	9.52313025	9.479792737	9.414604105
TCEAL4	9.041927684	9.225506237	8.419270053	9.066970737	9.345863158	9.012467211	8.786621368	8.629762684	9.01431825	9.145229447	9.264856368	8.533006263	8.830414579	8.856610921	9.115582447	8.937901368	11.84158897	11.92584229	12.34956476	11.69185076	11.66188221	7.384180645	9.234506395	9.328586658	8.893655961	8.778739447	8.901032184	9.047308211	9.227596211	8.796232395	9.158853579	8.791227421	9.110546184	8.882621132	9.037914526	8.846305724	9.090151395	8.963628395
G6PC3	7.772364711	7.623560816	7.765796211	8.018821237	7.901781158	7.4682115	7.972171895	7.680627882	8.385545895	7.797972447	7.748910158	8.203037921	7.921946026	8.388159763	7.764118961	7.571049447	11.56802058	11.63222242	11.13447603	11.34351079	11.46470413	12.74307897	7.842547184	7.893280237	7.814415158	7.449261829	7.530568697	7.562096737	7.702962118	8.0172375	7.830478605	8.1317445	8.170942	7.806702684	8.082171289	7.432085	7.552993724	7.582763368
IGFBP6	7.057911974	7.151916895	6.923315526	6.979042039	6.956953263	6.888828342	7.047751066	6.899853658	7.30563675	7.011264026	6.893697579	6.855440263	6.831369684	7.038277974	6.852976263	6.852513526	12.65784779	12.01022916	13.12387129	10.15619563	9.522006553	10.42014413	6.837338513	7.052561316	6.979892421	7.028886842	6.946397158	6.816438632	7.088616237	6.926623158	6.961163658	6.973086355	7.166938342	7.038277974	7.276247092	6.925902487	6.895088868	7.093624579
CYB5R3	11.97509176	11.85832424	12.15533853	12.31999058	12.45740903	11.68597892	12.16275924	11.85038884	12.01335274	12.01932366	11.97509176	12.34956476	12.13299376	12.46508861	12.31999058	12.20281226	11.27731947	11.83304092	12.31999058	11.03496855	11.08491255	9.764514263	12.08072421	12.24308703	12.52282911	11.84751821	11.64887655	12.23571487	11.79411832	11.91219016	12.03144237	12.24686511	12.10629637	12.16952084	11.93009247	11.90851182	11.87803776	12.46114897
PCNP	10.25933734	10.42014413	9.361512842	8.991969474	10.17943305	10.91254905	9.528465079	9.230323895	8.569396395	9.867865263	10.14645083	8.401565184	9.531433737	8.558860184	9.798820737	9.486440263	11.69703918	10.97349929	11.47649174	11.81204818	10.94799234	10.71254804	10.15720074	8.979423816	9.582030526	9.790803079	8.812399211	9.291784447	10.31996489	10.72603005	9.812008947	9.860831921	9.180729461	10.46354774	9.849959474	10.14014961	11.11282124	9.090988408
ST5	7.000049711	7.125512711	7.025179947	6.959984566	6.873295711	7.039594079	7.045118842	7.131367158	7.289469763	7.097658868	7.023982053	7.14499825	7.085409132	6.931751289	7.040028987	7.171853526	11.85588013	10.82055437	11.10741226	11.11088532	10.49755992	11.93009247	7.106559276	7.213053	7.069657974	7.176791737	7.070134895	7.148915053	7.203206079	7.257381961	7.048107763	6.997658711	7.282766908	7.106112026	7.135543895	7.261634079	7.196163605	7.141838211
SLC2A6	8.418537658	8.387652447	8.542962513	9.043483724	8.608319132	8.758711553	8.444024763	8.414041	8.677781145	8.551782947	8.525564895	8.320623789	8.320880789	8.994250461	8.724304224	8.578422816	10.22164903	10.07756129	9.883631132	12.45347484	12.74307897	11.68332361	8.651018921	8.498983105	8.720403776	8.622932408	8.552372118	8.920655237	8.295672579	7.980426526	8.435085684	8.889021316	8.465016526	8.861702	8.509145763	8.435720053	8.055531711	8.787201421
RSPRY1	10.79996945	11.09705658	10.96220742	11.03283374	10.93681563	10.86240845	10.49704355	10.98376266	11.28756868	10.96705711	10.53462372	11.24192539	11.02796566	11.17032271	10.8801325	10.829141	10.88316792	11.35924984	11.26512382	11.47649174	11.53873158	7.274639908	10.62356597	11.12571666	10.57876547	11.00490966	10.87363445	11.101914	10.82209303	10.48436063	10.92534868	10.30527992	10.91409516	10.67737284	10.91409516	10.69934697	10.75929232	10.67608924
NDUFB5	10.70354797	11.12366645	10.42517603	10.35272016	11.16284284	11.01196603	10.47264284	10.20868653	10.14265167	10.89006213	11.04342247	9.952100868	10.67165921	10.37825697	10.53645397	10.35188887	10.89006213	11.24820232	10.84588882	11.85298539	11.75528032	12.854832	10.92858763	10.0202735	10.5063715	10.74454071	10.42167666	10.8213237	11.24400863	10.83809834	10.78662845	10.64819839	10.41370166	11.05974761	10.65522992	10.64119255	11.15016229	10.45631732
RPL8	13.33306242	13.61576666	13.07560995	13.12934197	13.8287335	13.47954982	13.28927861	12.89584774	13.67166384	13.34850384	13.38990924	13.05709821	13.19690026	13.153847	13.43500234	12.77324434	11.56307074	11.16834916	11.89091261	10.85348655	11.45495618	11.65633118	13.52439713	12.95647695	13.55671455	13.63407042	13.31152795	13.13517079	13.58908768	13.55671455	13.74140121	13.13517079	13.28927861	13.07025684	13.38395089	13.00952834	13.80913837	13.21129903
FBXO9	7.535678526	7.541806316	7.947510158	7.497735355	7.846073605	7.511227921	7.355493789	7.716313632	7.419823842	7.827971658	7.778492974	7.826930632	7.562096737	7.706272355	7.6704035	7.924658539	11.43238187	11.64675482	10.70354797	10.95095463	10.80987424	12.13299376	8.044257105	7.240156461	7.868177921	7.655444316	7.379073355	7.559556211	7.419286513	8.082632789	7.338490895	7.696511158	7.119518539	7.704979053	7.207341289	7.274456684	7.975007605	7.565425842
PPP1R13B	7.847158842	8.194246961	7.896161263	7.772931132	7.964263763	7.961484645	7.926842658	8.051382711	8.348376539	7.775247382	7.693178342	8.288803789	7.940569513	8.001180789	8.1035945	7.797003632	11.46766642	11.48101963	10.67737284	11.34145718	10.95559466	11.05625742	7.672713421	8.183364579	8.087314684	7.937733316	7.948164842	8.0929665	7.760891947	7.474139737	8.072122855	7.505321961	8.131257868	7.481440737	7.942323355	7.780126132	7.613943921	8.056817039
FGR	13.08874047	12.89584774	12.92819608	13.05086537	12.52715176	13.39776282	13.56421492	13.28211218	12.41046911	12.81552555	12.82141479	12.7635845	12.93388108	12.96299629	13.02729871	13.36164276	11.41865113	10.73174716	11.16375229	11.96343145	11.60324566	8.664427737	13.39776282	13.41224568	12.97427942	12.79450226	13.08874047	13.08874047	12.58846805	12.63748839	12.51432726	13.02729871	13.05086537	12.69368582	12.99089811	13.44240711	12.71902068	13.38990924
PSMB3	11.64225389	12.09019855	11.774687	12.12946063	11.4947855	11.5817165	12.05363239	11.93009247	11.87803776	11.79411832	11.75234271	11.45495618	11.26114908	11.79411832	11.60063305	11.71201439	11.28941237	11.47189645	11.06145408	11.09548016	11.37495945	12.66792389	11.88783221	11.885145	11.74998671	11.99737789	11.89979271	11.764073	11.82520663	11.89091261	11.93303208	12.37352026	12.08691397	11.71201439	11.85038884	12.15930084	11.62134647	11.86968866
TM9SF1	8.304719447	8.235249711	8.481185553	8.602007474	8.128419316	8.142344842	8.735151408	8.643383921	8.357025434	8.199183934	7.971957263	8.484947526	8.325400868	8.590616421	8.193699776	8.491751421	11.70322797	11.33697784	11.99056008	11.44561192	11.95737461	9.214231211	8.358495763	8.505328303	8.419797895	8.067793553	8.504020789	8.509661711	8.086351368	8.087540724	8.180661921	8.612835618	8.334243289	8.353915526	8.411252921	8.621527605	7.744284658	8.628576395
NDUFA12	10.55867105	10.47204072	10.10539437	10.32726118	10.59729832	10.40065536	9.950000895	9.8651315	10.77114024	10.69934697	10.77901493	10.18855566	10.65799337	10.49755992	10.45403608	9.716192079	11.92723524	12.11924382	11.26114908	11.62134647	11.81204818	10.79358205	10.47958737	10.36152268	10.65106329	10.75648079	10.82209303	10.55867105	11.04158224	10.22474824	10.79683421	9.916410447	10.48932405	10.36046382	9.804482132	10.13296142	10.81877374	10.41370166
BTAF1	9.726128421	9.768528842	9.664969158	9.2154015	10.06989837	10.30310571	9.311125368	9.078115211	9.145574632	9.521189895	9.833775921	8.903263934	9.549499421	9.024769684	9.537217289	9.280941447	11.22006666	11.73075587	11.42103492	11.87803776	11.79104103	8.152031776	9.521189895	9.264533711	9.70465625	9.749340316	9.437899737	9.689492658	9.622494	9.898195553	10.16728905	9.580960921	9.658684211	9.387638237	9.278474921	9.519736474	10.11400971	9.440335605
ATP5B	13.07025684	12.98533921	12.98533921	13.09978911	13.16516492	12.57419626	13.170209	12.95647695	12.84929934	12.82732992	13.08874047	13.01544408	13.170209	13.02729871	13.28211218	12.97427942	11.30523355	11.49052689	12.56106953	11.09891432	11.36846103	10.81430882	13.13517079	13.12387129	13.26811395	12.79986532	12.82732992	13.18352663	12.92343184	12.73425482	13.17663237	13.021397	13.07025684	12.77324434	12.92343184	12.73425482	12.62283526	13.19002918
TMEM150	8.377349039	8.349466316	8.236201105	8.493538579	8.491017303	8.3640275	8.306785526	8.457272105	8.502029474	8.295672579	8.28088675	8.595389895	8.433858	8.524335789	8.594651132	8.429285737	11.30795653	11.63445974	11.64480087	11.73845147	12.06005263	7.942029763	8.445961829	8.409211132	8.332945816	8.412273053	8.466749447	8.352303053	8.288482868	8.172043316	8.525972447	8.267785671	8.542962513	8.296413132	8.381891158	8.452464579	8.016084	8.573007263
NCF4	12.03832345	11.24820232	11.70057184	11.85298539	9.929557974	11.28941237	11.48101963	12.06681718	11.53165282	11.72515871	11.38987676	11.25565312	11.14191797	11.293984	10.73319637	11.66188221	10.61744192	11.03656229	10.30941289	12.29247366	13.170209	12.90141987	11.79104103	11.99737789	11.39189376	11.27404992	12.12946063	11.94194363	11.26711518	11.75528032	10.87194918	11.97509176	12.08072421	11.38547726	10.83342682	12.29615574	11.101914	12.29615574
G6PD	10.93195379	10.54012021	11.18350276	10.89146558	10.42937616	10.08198711	11.20732987	11.40471337	10.83511095	10.88837529	10.75058082	11.12994205	10.71903666	11.29190195	10.65389145	11.19317458	11.58673076	11.62134647	10.83188663	11.51476763	11.23419034	9.129407026	10.82055437	11.24820232	11.05786074	10.56852182	11.24021905	11.06489166	10.21187089	10.63530218	10.32409161	11.30006521	11.13824076	10.43330537	10.5063715	10.93354516	10.00272679	11.15705297
MLSTD2	9.716192079	9.2624805	8.872480579	8.740900816	9.484899763	10.17005571	9.187342237	8.839834553	9.236975816	9.090416579	9.092345697	8.323342368	8.934285368	8.873029105	9.008206447	8.771515658	10.54379918	12.06359055	11.522552	12.19855526	11.89684574	7.005108211	9.525666474	9.100045382	9.095557395	9.617050513	8.876562395	9.270414316	9.183838908	9.819274237	9.118307316	9.422242368	9.457680513	9.311125368	9.5759335	9.608058289	9.582751355	9.237552684
CSNK2B	11.04685547	10.92675632	11.04685547	11.20952982	10.97852763	10.29263579	11.36401116	10.87507771	10.96461564	10.75058082	10.94625426	11.00490966	10.78662845	10.84872055	10.89006213	10.52254747	11.51476763	11.17032271	11.01725626	11.04342247	11.48335737	11.97814239	10.95747279	10.99645737	10.8808882	10.74735782	10.77973863	10.86717292	10.85195624	10.90235053	11.15516871	11.24021905	11.10351405	10.66215476	10.74454071	10.81742495	10.62485668	11.05786074
DNAH1	8.462321868	8.566584947	8.578735316	8.762833816	8.440254605	8.500348026	8.611525921	8.849884171	8.694890211	8.257545237	8.104754816	8.985867974	8.746252053	8.830619224	9.009048737	8.756382816	11.29811729	11.44777618	10.41910734	11.42103492	11.70057184	9.925148658	8.162669868	8.799055579	8.785995763	8.651575684	8.927040211	8.933338039	8.159249395	8.362727303	8.662768342	8.307031395	8.786621368	7.786348737	8.340715158	8.705476513	8.5510665	8.700363605
FAM104A	11.18350276	10.57226945	11.99056008	10.63017929	11.80927197	10.50437382	11.42548429	11.06145408	11.70663137	11.30262282	10.76081279	11.25884055	11.03496855	11.02295542	10.53963104	10.65522992	11.40150787	12.05522884	10.97852763	10.85018916	12.19855526	7.161057987	11.95109003	10.55382984	11.93303208	11.23419034	10.42822833	10.78233382	10.83967718	11.96343145	11.10924311	12.05084834	11.67244392	12.36881037	11.75528032	10.19464242	11.42802118	10.68566571
OSBPL5	8.755548184	8.625536289	9.623639158	8.908178789	8.884470868	8.345408395	9.343464105	8.832553974	8.321137789	8.557681553	8.428715842	8.87987675	9.136656579	9.325172158	9.072528474	8.836572868	11.52505687	11.84449189	11.95737461	10.80138742	10.65106329	8.930745947	8.622932408	9.253135237	9.399848079	8.383403934	8.505328303	8.8811615	8.048825579	7.907764211	8.695218026	8.575642289	9.090151395	8.611525921	8.757539395	8.542177842	8.098415474	9.288709711
LTBP4	7.899334921	7.994776263	8.259644658	8.205935895	8.297621868	7.830882763	7.575854316	8.329133342	8.210908395	8.129403289	7.815003921	8.477390974	8.530668395	8.427498789	8.609922974	8.65602225	11.96619987	12.03832345	12.92343184	10.69528884	10.87194918	11.24192539	7.8616225	8.045733658	8.197593013	8.193699776	7.961484645	7.847415921	7.864412026	7.506742711	8.430724618	7.82871525	8.435947711	7.623066605	8.341430908	7.675970632	7.901576934	7.978661408
DARS	11.85832424	12.07033003	11.84751821	11.6160505	11.98428008	11.90851182	11.65633118	11.21618618	11.88199437	11.70940782	11.79691982	11.75528032	11.90306195	11.76690334	12.01932366	11.55377616	11.29604103	11.45495618	11.13824076	11.57447192	11.14191797	9.070406579	11.55599342	11.90851182	11.67020184	11.61340437	11.70057184	11.75234271	11.74998671	11.51244789	12.09318837	11.69185076	11.51244789	11.28756868	12.1162335	11.35332489	11.55827263	11.48840476
YIPF3	10.6075555	10.6273145	10.67165921	10.83047221	9.977537605	10.43226829	10.11313097	10.78932561	10.48436063	10.46694808	10.44450237	10.8472265	10.36286221	10.82779889	10.50755224	10.94308089	11.07665029	11.20204497	11.71201439	11.37875334	11.99377518	10.829141	10.44557245	11.13076284	10.87507771	10.61618405	11.08662755	10.81430882	10.53407216	10.66685646	10.41471576	10.91608221	11.01035582	10.67335308	10.64667026	10.95747279	10.38195808	11.02446137
JUN	7.636448921	7.654673829	7.778297171	7.273211395	7.106112026	7.350893908	7.907238158	7.652123368	7.133825921	7.198775763	7.307224776	7.463469816	7.318825289	7.271568408	7.382046079	7.630733763	11.24021905	12.269603	11.60063305	10.27230462	10.09080587	10.76974108	7.420760579	7.795187671	7.621481789	7.083692145	8.276950658	7.642183895	7.277972789	7.250990737	7.517543513	7.421414118	7.1439345	7.043389789	7.425744737	7.421658579	7.478695618	7.728907289
E4F1	9.605779421	9.817738947	9.192498211	9.577707395	9.239265816	10.0600895	9.357518	9.884432342	9.442287158	9.184763026	8.973661079	9.539564658	9.460817711	9.393276	10.04739613	9.842534408	11.60063305	12.08072421	11.58883089	11.25454808	11.94194363	7.208059829	9.142941605	10.01407724	9.831145395	9.428060053	9.941071053	10.086689	9.045186382	8.595857579	9.572230763	8.541097053	9.547841184	8.569082342	9.226283974	9.548702553	8.935092289	10.03049542
TAF13	7.1328405	6.988593829	6.990126671	6.967952737	7.077754737	6.970850711	7.092281316	7.060953184	7.299661789	7.076377118	6.951280132	7.0080615	7.139809026	6.993193316	7.039382592	6.902031026	10.67044945	11.12571666	10.90477283	11.22640513	11.66419858	12.60370818	7.002257803	7.021628868	7.021815158	7.474543447	7.050010816	6.982575632	7.185847132	7.073265618	6.776399263	7.094230579	6.950663605	7.216707658	7.373558224	7.064270342	7.031700184	6.930373316
RPN2	7.860958395	7.878478263	8.182407342	8.630570368	8.558277684	7.930027237	8.233824605	8.049898605	8.742304197	8.666302158	8.801652026	8.868541145	8.803534921	9.159808763	8.194806474	8.380581816	10.70774692	11.14841526	11.75528032	11.93941695	12.31999058	9.065785329	7.819918447	8.337666526	8.113625829	8.739030763	7.8811705	7.940381184	8.640270303	8.521013026	8.553307553	8.198911026	8.667705592	8.595623737	8.545910618	7.922751842	8.673085789	8.090715079
LCAT	6.940343342	7.026583658	7.151776342	7.187618763	7.041970474	7.061137987	6.907068105	7.298893737	7.14499825	6.997658711	6.929042632	7.500684526	7.063842789	7.175410605	7.058739184	7.182533105	11.50187416	11.546547	11.53402124	11.05055537	10.93274947	10.46931016	7.091872579	7.199358289	7.069657974	7.164912579	7.147483553	7.211094079	7.196509461	7.033217355	7.103771158	7.116408342	7.075962487	6.980660184	7.048107763	6.982575632	6.840380263	7.288498645
TMED3	10.35481476	10.53914187	10.20170118	10.70216603	11.09962954	10.6075555	10.18437126	10.14096792	10.76416926	10.49652718	10.37075132	10.429978	10.41023797	10.61240292	10.80138742	10.12060821	10.78101889	10.96705711	11.88783221	11.13447603	11.35701442	10.65238003	10.16427887	10.34761939	10.37075132	10.66215476	9.938327184	10.41370166	10.73319637	9.943847947	10.56979526	10.13442417	10.14896455	10.45403608	10.62610011	10.05956843	10.56852182	10.158196
PAOX	8.009546579	8.422490526	8.123570303	8.315820737	8.430458474	8.064806421	8.066269632	8.146335421	8.414319395	8.270304342	8.142344842	8.316935026	8.076756395	8.458687684	8.388159763	8.057294408	10.78523224	11.23835761	10.39450679	12.32738868	12.14809247	10.44802537	8.185408776	8.451406974	8.132277013	8.277213947	8.244628026	8.328940684	8.248946895	7.898962079	8.698300526	7.998218237	8.116730868	8.157298816	8.569710447	7.927269789	8.323809211	8.332945816
ZNF207	9.984678237	9.928830711	10.02859789	10.09543929	10.25812492	9.765318395	10.12102816	9.952100868	9.586642513	10.136842	10.26929679	10.03769534	10.27283687	9.944675342	10.19072397	10.21748487	11.52840791	11.51765321	11.64225389	11.11282124	11.44777618	8.342003974	10.09809955	9.617457789	9.867026	9.650517053	9.56961825	10.07599312	9.798455921	9.803751263	9.896019184	10.27077997	9.640166816	9.989198895	10.0202735	9.73423525	9.724352079	9.909350316
SEPN1	8.909738105	8.752825316	9.434458868	9.376043816	9.570355684	8.410431579	9.243779434	8.837130658	9.793498566	9.310478	9.260347053	10.07401529	9.399543697	9.798091105	8.864088184	8.983192132	11.40471337	11.23630945	10.65666195	11.00490966	10.20170118	11.67523332	8.878830658	9.040892697	8.938917289	9.442626605	8.808702105	9.015131132	8.922001026	9.121829974	9.098721816	9.440958842	9.323033342	9.315350079	9.512115316	8.325172592	8.741441211	8.859656684
SCNN1D	7.338216789	7.438703539	7.319762816	7.345371263	7.135320447	7.258384342	7.127227618	7.388818474	7.877485868	7.135432171	7.124580553	7.575598184	7.296323737	7.369572303	7.460280658	7.617730211	11.09212061	11.12178889	11.52944118	11.0750475	10.98729205	10.35385742	7.124670579	7.641988368	7.4701165	7.244527237	7.506088276	7.676828421	7.095892868	7.095328132	7.359611724	7.042954197	7.166938342	6.913897658	7.008222184	7.226572197	7.106256724	7.384916868
SNRPB	11.38316376	11.37704221	11.25675816	11.53873158	11.45775258	10.73471321	11.39626905	11.27952032	11.35521382	11.56307074	11.546547	11.76092787	11.62688337	11.44102163	11.31236492	11.15705297	11.23232492	11.43686937	12.51913113	11.17032271	11.28578111	10.09277358	11.25884055	11.40471337	11.39415637	11.20285653	11.19662176	11.39626905	11.47189645	10.74735782	11.56547287	10.97056363	11.33258597	10.97349929	11.34145718	10.93974292	10.95559466	11.20732987
CD163	8.744412658	8.435085684	9.153521947	9.162235658	9.082657	8.2927635	9.173082579	8.903865947	8.598844553	8.615923974	9.020409526	8.915402289	9.274464368	9.512115316	8.355850763	8.995242289	11.60839963	10.85629255	10.80987424	11.26711518	11.68332361	10.02468195	8.459275671	9.123863197	9.207535605	8.527159132	8.993574474	9.282714132	8.463640395	9.086998605	8.692578658	9.705943684	8.981968605	9.229257039	8.953923842	9.240899658	7.856983763	8.908178789
CNGB1	7.062225987	7.150143763	7.120523211	7.331094882	7.072288474	7.1420085	7.236133816	7.334359789	7.516077263	7.170894592	7.04062475	7.465172053	7.275821618	7.364872237	7.343662921	7.413355553	10.79683421	11.23232492	9.968973921	11.20204497	11.13824076	10.46595642	7.055083553	7.369572303	7.064456211	7.270538368	7.113147816	7.075631237	7.142813947	7.315180711	7.235458237	7.143302434	7.360081605	7.092464026	7.261785658	7.237784803	7.680204263	7.105742947
FCHSD2	8.686840342	8.641441263	8.389546763	8.260115763	8.399938263	8.871217342	8.820604382	8.760250592	8.036339632	8.491751421	8.554336579	8.545064132	8.407011868	8.451906605	8.666773026	8.882621132	10.94462289	11.23419034	11.16375229	11.24637632	11.46766642	10.46480755	8.462033132	8.586823	8.593326158	8.417389026	8.487435684	8.847518395	8.535804026	8.526844645	8.595857579	8.521407237	8.743162605	8.546415658	8.739819026	8.883195289	8.394857	8.457272105
YBX1	11.35332489	10.99291887	11.77219411	10.70354797	12.01022916	11.20035842	10.98376266	11.31236492	10.84132179	11.28756868	11.12178889	11.74086534	11.13627926	11.19936592	11.32636884	10.91914871	11.39189376	11.25884055	11.774687	11.20952982	11.23024939	11.74086534	11.18964779	10.47489084	11.20204497	11.34903832	10.34519776	10.577592	11.52505687	12.02240313	11.30006521	12.01335274	11.17768613	12.18024866	11.82998079	10.73037208	12.01627163	10.69790189
TYROBP	14.20843453	13.94556237	14.12515897	14.15763789	13.54845679	14.00682713	14.45383963	14.25725142	14.21790818	14.06874055	14.0180185	13.8287335	13.63407042	14.22787939	13.66221442	14.19848416	11.67523332	10.53914187	10.69790189	11.38316376	11.4947855	12.29958584	14.32422882	14.33401853	14.14713429	13.96884382	14.24788242	14.11398468	14.19848416	14.51838166	13.90166976	14.33401853	14.34399113	14.33401853	14.03730337	14.68480739	13.98141474	14.29512232
MGRN1	9.575319132	8.761735711	10.31996489	9.509950921	8.961243684	8.118707171	9.751080658	9.651376579	10.18755487	10.0717915	9.581687684	10.2455605	9.765318395	10.11587211	8.634340553	9.223924053	11.34351079	10.93515871	10.49887076	11.37704221	11.40036463	12.01627163	9.119127184	9.395245395	8.991288947	9.421618737	9.344427237	8.653911368	9.280587605	10.09730255	9.123112329	9.832071632	9.261109789	9.076895737	10.06604363	8.615100961	9.343746263	8.908178789
CEP27	9.139663868	9.780718158	9.395795158	9.612136947	9.095816447	9.770255184	9.217275763	9.769426605	10.3776822	9.980175974	9.233342474	10.397751	9.688815579	10.22624938	9.990949868	10.30204924	11.09382868	11.04158224	10.30834334	11.77219411	11.32636884	11.11088532	9.137234474	10.19120875	9.611269342	10.27027459	9.731335132	9.676885421	10.26575024	9.827857789	10.09730255	9.445004947	10.20722222	9.8651315	9.577354368	10.21354645	9.961273053	9.893333263
PLD3	9.166887632	9.289400237	9.059111447	9.648027842	9.056675447	9.041927684	9.089500605	9.587893711	9.097176184	8.868541145	8.912559974	9.101327237	9.323678026	9.771084763	9.708332395	9.5243305	11.56547287	11.48840476	11.21166845	12.01335274	12.01627163	7.566483447	8.993888947	9.732644263	9.580201105	9.363780053	9.363780053	9.777161026	9.016752382	8.722439711	9.138120868	9.064020868	9.407102684	8.915988592	9.077459526	9.478371263	8.700904395	9.471414737
TTYH3	8.576295645	8.206941368	8.976775553	9.399848079	9.160491447	8.229109842	8.748056447	8.746252053	8.661091079	9.019654105	9.043735105	9.052327447	8.810745211	9.624278237	8.654970697	8.746574184	10.95351854	10.5063715	10.25001841	11.63445974	11.08662755	11.28756868	8.8270015	8.407815724	8.442977395	8.409572079	8.532275289	8.521210132	8.533006263	8.785494605	8.642271895	9.415760895	8.733233697	9.504936842	9.050997658	8.385545895	8.438082921	8.589083737
EVL	12.38983971	12.62283526	12.11315497	12.26592884	12.69886653	12.73863168	12.5653395	12.37726139	12.15199316	12.12946063	12.16275924	12.60877011	12.86506203	11.85298539	12.91249661	11.99377518	10.82779889	11.19317458	12.17688376	11.46243266	11.22640513	10.39322558	11.77994463	12.32738868	12.23192558	12.12571382	12.22460371	12.57903182	12.09627726	11.10924311	12.60877011	10.70058695	11.78580674	11.52944118	11.98428008	11.70940782	12.07033003	12.28515829
CCNI	13.89032679	13.90166976	14.07909032	13.84847179	13.87986695	13.49618803	14.188904	14.12515897	13.61576666	13.83966995	13.80913837	14.12515897	13.94556237	13.84847179	13.85919908	13.98141474	10.77542118	12.08691397	11.38316376	11.68936316	11.36401116	9.337348632	13.92263866	13.78162608	14.02909408	13.40462384	13.60528395	14.03730337	13.53169029	13.61576666	13.72009174	14.05787545	13.92263866	13.87986695	13.79046732	13.81970039	13.41904384	14.09124118
C5orf28	12.00702055	12.75300803	12.55593868	12.67711626	12.18367332	12.41046911	11.4947855	12.53131997	12.94463997	12.61355926	12.50981768	12.99691132	12.84929934	12.88995247	12.84330774	13.05709821	11.17032271	11.58421042	10.90235053	10.96374932	11.34903832	11.31437805	12.16952084	12.74307897	12.28873437	12.7635845	12.68836053	12.49153182	12.63748839	12.35310755	12.54153858	11.86968866	12.55083518	12.39874626	12.42326168	12.65784779	12.87495113	12.26159829
CD74	13.30379018	13.20500374	13.96884382	13.47954982	13.95889929	12.81552555	14.06874055	13.07560995	13.688407	13.86873068	14.03730337	14.06874055	13.75137592	14.27689379	13.36164276	13.021397	10.90235053	10.51875713	11.39415637	12.28144658	12.16275924	11.23419034	13.14765713	13.00952834	12.92343184	13.04492968	13.08234418	13.11807837	13.4871195	13.28211218	13.89032679	13.30379018	13.14140961	13.86873068	13.64460784	12.43136008	13.21791729	12.86506203
NKTR	10.23186682	10.66215476	10.51756466	9.955923	10.78523224	10.93515871	10.62356597	10.39097024	9.420169895	9.93340175	10.42768234	10.23917108	10.72189834	9.774504921	10.73900284	10.39097024	11.45775258	11.08343442	11.59829332	11.31835413	11.12178889	11.73075587	10.19464242	9.354146553	10.31185005	9.948300658	10.40919108	10.84872055	10.45992726	10.30204924	10.38304421	9.603278553	9.780310684	10.11874955	10.04172908	10.10451553	10.85018916	10.37184253
MAPRE3	7.68415625	7.478062816	7.714081592	7.590965211	7.392096105	7.310896763	8.048446632	7.576077197	7.719081553	7.636255658	7.680627882	7.794231013	7.711299789	7.872084553	7.359366105	7.735720776	12.07725037	12.04182095	11.26711518	10.92534868	10.70058695	11.57687863	7.4486175	7.668180303	7.482995776	7.587763263	8.001180789	7.492309316	7.438459921	7.570621	7.517543513	7.574293079	7.515854947	7.448354605	7.543833092	7.353025	7.442657	7.648368882
TMEM127	8.003791211	7.675970632	7.77012375	8.102585605	7.595281158	7.703682737	8.587915184	8.160676711	7.925609013	7.622286763	7.616786921	7.922169882	7.801506474	8.044813447	7.635122842	8.070925842	11.02597047	10.98376266	11.05974761	11.20035842	11.14353045	10.21951805	7.969895579	8.406457289	8.124443289	7.810947237	8.128419316	8.232221868	7.690913553	7.922169882	7.719546289	8.144080684	8.301659263	7.626892658	7.969265961	8.457939684	7.516806763	8.292324474
SHCBP1	13.13517079	13.50699447	13.28211218	13.46350218	13.1056175	13.52439713	12.81552555	13.51495968	13.49618803	13.38395089	13.26811395	13.68031163	13.44965018	13.53994697	13.65335684	14.00682713	10.68043213	10.77542118	9.380915974	12.90141987	11.29604103	11.82267289	13.11173568	13.58066989	13.31152795	13.38990924	13.42705968	13.58908768	13.49618803	13.44240711	13.43500234	12.87495113	13.4871195	13.26811395	13.19002918	13.50699447	13.38990924	13.26811395
SNTB2	9.789157447	9.886161395	10.04269887	10.06796187	9.551799132	9.562689868	10.01497866	10.36046382	10.16525282	9.564875395	9.413591684	10.33353187	10.00191903	10.09186229	9.732205474	9.806434368	11.12750897	11.5817165	10.668944	11.67796992	10.0600895	12.41485003	9.824384684	10.19265647	10.14542567	9.569253526	9.970058342	9.798820737	9.444431579	9.397963079	9.540341263	9.327344211	9.853010605	9.635257092	9.979233395	9.990949868	9.643263974	9.977537605
KLF10	6.952113066	6.901777461	6.896810211	6.954252	6.973828289	6.885028368	7.077754737	6.717589921	6.906894618	6.758546658	6.935566526	6.857991763	7.053382579	6.978589447	7.415392316	7.041893711	11.34721489	10.96065024	11.79104103	11.039802	11.25050189	12.06005263	6.929042632	6.943529	6.766716368	6.927375368	6.878213895	6.872552645	7.066736763	7.227811579	7.063260776	6.950971868	6.821941382	6.969358711	7.080488895	7.139040158	7.069829316	6.955680289
SLC20A1	10.89280384	11.06996268	11.17957234	10.85018916	11.35924984	10.93195379	11.12178889	11.15705297	10.31996489	10.94462289	11.13447603	10.98729205	11.22240258	10.95559466	11.08343442	11.06327187	11.14841526	9.9130555	11.86697242	11.65882605	10.72189834	12.01932366	11.00140074	10.805595	11.29604103	10.8472265	11.01559016	11.08662755	10.67608924	10.72889966	11.04158224	10.65106329	10.72733458	10.85629255	10.86240845	11.12571666	11.26114908	11.09891432
MSN	12.83201097	12.46979795	13.21129903	12.92819608	12.90700071	11.88199437	13.624637	13.06317971	12.55593868	12.73425482	12.56994916	13.11807837	12.97427942	13.16516492	12.41046911	12.854832	11.71451482	10.72036205	10.96374932	11.21618618	10.50755224	12.78855221	12.44543661	13.19690026	13.08874047	12.27806303	12.92343184	12.92819608	12.07351597	12.22114579	12.59820403	12.60370818	12.77324434	12.10629637	12.70938092	12.29247366	11.74715179	13.30379018
NBPF10	11.83835842	11.05625742	10.63379111	11.26711518	11.90851182	10.77973863	11.35611412	10.70490866	11.94741387	11.91219016	11.32249934	12.08691397	11.87803776	11.53402124	11.49272358	11.43238187	11.00665539	11.05786074	11.86968866	11.01357442	10.85767739	11.33464611	10.64254063	11.78580674	11.25050189	12.09019855	11.39189376	11.02370839	11.10741226	11.19317458	10.45048861	9.668968263	9.745674711	10.805595	12.55083518	10.80301808	11.522552	11.409232
ZNF342	8.791585842	8.991288947	8.727817368	8.995242289	8.774531026	8.523695079	8.462571724	8.993888947	8.815066684	8.786621368	8.642740079	9.215716289	8.599396197	9.015131132	9.166626211	9.006853921	11.31835413	11.10924311	11.71451482	11.46959476	11.78852292	10.59784884	8.619095934	9.119724211	8.828212026	8.487145737	8.991288947	9.000838763	8.431581632	7.895534868	8.926699763	8.260115763	8.856948526	8.415441105	8.834312395	8.506433395	8.579993026	9.132143763
PUS1	9.574510316	10.06176084	9.507659816	9.930398553	9.835349921	9.882305053	9.027838974	9.615877947	9.769426605	9.5759335	9.617457789	9.951027053	9.7247205	9.768977724	10.14397218	9.605380882	10.81579426	11.44561192	11.48581311	12.00702055	12.25030529	7.050263105	9.363780053	9.558102895	9.842912395	9.610918092	9.816214447	9.966421132	9.501612105	9.066694763	10.04269887	9.175625066	9.444431579	9.100400079	9.395245395	9.233005158	9.824384684	9.742861842
LTBP3	9.000147632	9.024769684	9.558812237	9.040521789	9.350550711	8.561000421	8.508195868	9.033082118	9.536585632	9.306569921	8.913320237	10.00096868	9.405152553	9.407102684	9.412094632	8.762539053	11.61106137	10.06989837	12.15533853	10.80851413	10.05797258	12.25758266	8.734795053	9.224197974	9.012467211	9.043483724	9.041927684	9.035371684	8.738507211	8.810408184	9.277193974	8.647613421	8.696247855	8.339268737	9.198250711	8.361289368	8.904940184	9.008471974
ARF1	11.61340437	11.79104103	11.460016	11.67523332	11.62688337	11.36401116	12.13299376	11.74998671	11.15516871	11.63709555	11.83550766	11.65364326	11.75798913	11.59829332	11.77731195	11.61859116	11.46243266	10.90565742	11.4821885	11.07987882	11.45256316	12.87495113	11.62951266	11.51244789	11.62134647	11.47763208	11.45495618	11.885145	11.41155139	11.52505687	11.28140597	11.51244789	11.68332361	11.4947855	11.57940713	11.56086524	11.47189645	11.84158897
DAD1	11.55146911	11.95109003	11.5817165	11.68332361	11.77731195	11.59107037	11.522552	11.56802058	11.774687	11.54117087	11.66419858	11.41392034	11.74086534	11.49052689	11.62688337	11.41603029	11.33052192	10.91069466	11.27952032	10.69790189	11.48840476	12.29247366	11.63445974	11.66419858	11.68597892	11.68936316	11.89684574	11.70663137	11.80320992	11.65633118	11.75528032	11.55827263	11.82520663	11.45775258	11.52737463	11.62134647	11.84158897	11.78852292
SCO2	10.09456426	9.597837184	10.31510526	10.71182334	10.07090813	10.79683421	10.50491653	10.56979526	9.973620395	9.555051421	9.0244845	9.758374974	9.869443289	10.22976721	10.01051103	9.7955515	10.09884618	9.157836184	10.28729234	12.11924382	12.23382022	13.91181808	10.31185005	9.906546895	10.18651166	10.30049761	10.67335308	10.02130697	9.676085421	9.690707342	10.68043213	10.51756466	10.13737407	11.14513697	10.19464242	10.70216603	9.142653947	10.02642384
PAM	9.100400079	9.338083763	10.41910734	9.061640684	10.07360168	9.382633632	9.444431579	9.902557092	9.195447329	8.895195316	9.272198632	9.388422447	9.814462237	8.844523618	9.9365295	9.536585632	10.70058695	11.29811729	11.72811618	11.70057184	11.34145718	10.0896905	9.538024158	9.674107645	9.849039684	8.507070711	8.908178789	8.963076842	9.344427237	8.643062	9.083829553	9.080864079	8.669510921	9.554682961	10.00909296	9.185399684	9.795980487	10.19464242
HERC1	9.4309005	9.361512842	9.593737974	9.328275053	9.460496803	9.350550711	9.744537974	9.601365474	8.790410487	9.220396921	9.509950921	9.881843316	9.771084763	9.446160447	9.536585632	9.616643237	11.29190195	11.97237245	11.12366645	11.20366808	11.546547	9.816214447	9.150805158	9.259871868	9.399239316	8.988113368	9.323033342	9.671067237	8.952848842	9.122741579	9.196572526	9.220987842	9.124967632	8.841225605	8.867892605	9.068539342	9.397223553	9.588220289
GSTM2	10.17546845	9.0334845	9.482325026	10.77261995	9.116274526	10.65238003	9.810324447	10.46985482	9.329417711	9.963673553	8.495422289	10.33453808	9.606107329	9.190639684	9.441255684	9.415760895	11.66188221	11.71451482	10.87021516	10.60116661	10.42401082	10.18651166	9.974703211	9.680114211	9.059917513	9.020409526	9.873972237	11.40471337	9.198250711	9.894113158	9.454999526	10.25812492	10.98376266	8.427498789	10.16812737	10.15925684	9.951027053	11.24400863
TLN1	10.05513521	9.510325895	10.34011779	10.64119255	9.606107329	9.363780053	10.57118353	10.77829124	10.29676182	10.00859505	9.814462237	10.68853632	10.13487171	10.79358205	9.977537605	10.63690687	11.71977208	11.82267289	11.55146911	11.61340437	11.23835761	7.674052868	9.887709289	10.73174716	10.28255866	9.758374974	10.89925953	10.37961063	9.292189211	9.686502895	9.469191605	10.11219724	10.08295482	9.714815079	9.785213395	10.03584929	9.173449553	10.74051355
NR1H3	7.576763211	7.484217289	7.564128816	7.663029329	7.610356684	7.702223553	7.806899632	7.577098039	7.599927895	7.385905632	7.191029553	7.562523553	7.541206868	7.601505132	7.666432921	7.480193026	10.71046605	11.409232	10.64667026	11.53640045	11.30523355	10.59043771	7.625926026	7.966070711	7.932452132	7.612168105	7.676609684	7.706272355	7.421169658	7.465172053	7.527705553	7.485715842	8.000938526	7.671122395	7.565181026	7.874625855	7.525001211	7.806702684
C5orf13	8.514454368	8.239283658	8.493538579	8.582261421	8.672160632	8.094757053	8.930095526	8.182407342	8.105932553	8.493852237	8.624950947	8.262319763	8.084781816	8.702701737	8.3640275	8.350318316	11.31236492	10.55494887	9.977537605	12.09973737	10.54638247	11.81718697	8.587068658	8.336884618	8.213480211	8.262319763	8.166327842	8.292044461	8.329326	8.477119816	8.466467895	9.004583658	8.177088303	8.740702842	8.277213947	8.306245197	8.334716368	8.256575158
SAE1	11.05625742	11.24021905	10.82276042	11.18350276	11.18793042	10.87679989	10.92534868	10.81287734	11.11812824	11.07838529	10.93974292	11.01458229	11.13076284	11.04685547	11.25454808	10.76586389	10.79996945	11.97814239	11.74086534	11.73575247	11.70322797	7.161057987	10.84444911	11.13238126	11.00845268	11.00332629	10.96705711	11.01357442	11.28140597	10.6273145	11.30523355	10.61364784	10.84444911	10.49422858	11.16664821	10.58685989	10.89431026	10.84132179
ARPC3	13.021397	12.61736484	12.14051821	12.30755042	12.61736484	12.07351597	12.29958584	12.04467097	12.19855526	12.93388108	12.99691132	12.04767576	12.08691397	12.381302	12.01022916	12.18024866	11.62688337	11.00665539	11.20035842	12.09627726	12.11315497	8.880267	12.94463997	12.67711626	12.67291513	12.75788084	12.93949918	12.77815839	12.84330774	13.08874047	12.66264126	12.86506203	12.48684321	12.66264126	11.99737789	12.84929934	12.86984074	12.87495113
LGALS3	8.183106342	7.971957263	9.145229447	8.753150289	9.500699553	8.259139211	8.667401237	8.379209158	9.075652184	9.638303263	9.038990329	8.730523895	8.0785675	9.254012408	8.587915184	8.799055579	12.47401355	12.37352026	11.06327187	11.13998918	10.67737284	7.782609013	9.348502684	7.846797737	8.968451539	9.652970316	7.741613289	7.644829184	9.158539316	10.60242458	8.574507211	9.899480395	9.098093316	10.25473776	9.696708632	7.915576342	9.768528842	8.331078632
OGFR	9.800393211	9.651376579	10.0194395	10.32203503	9.525666474	9.340964395	9.59005	10.06694097	10.23658878	9.999193947	9.653840263	10.10644329	9.736803395	10.07639561	9.656206711	9.707639447	11.44344447	11.17412003	9.964545447	11.52944118	11.24021905	12.381302	9.942535145	9.992705632	9.614751671	9.802039684	9.998293184	10.08766992	9.363058132	10.01143603	9.948300658	10.03666176	10.16630303	10.15872642	10.34011779	10.00959087	9.491351474	9.956818053
CASC4	7.816362	7.654673829	7.727937026	7.363618842	7.857671342	8.267785671	7.310398947	7.531935289	6.947787553	7.635421605	7.977657395	7.141232895	7.583417697	7.278169882	7.747596868	7.715896447	10.96461564	11.56547287	11.52737463	11.70663137	11.48581311	9.845590895	8.074580895	7.238590513	7.509199895	7.457638842	7.415392316	7.705501421	8.096891553	8.502029474	7.442941868	7.571049447	6.927375368	7.712496237	7.199358289	7.885243842	8.063213816	7.747164395
HSPB1	10.14951853	10.08570868	11.11990889	10.42401082	10.30095166	10.15925684	10.19757863	10.13003747	11.02446137	10.52365437	10.75774205	10.79996945	11.101914	10.60382092	10.66489316	10.41798784	11.75528032	11.53873158	11.76092787	10.90924455	10.48320603	10.87835303	10.12527692	10.17793758	10.27930145	10.37503208	10.15399047	9.801224158	10.59975287	10.38754074	10.60116661	9.990949868	9.921148158	10.29030942	10.6075555	9.329417711	10.38304421	9.947281553
ILK	11.59829332	11.55377616	11.91840716	12.269603	11.93009247	11.20204497	12.10629637	11.73575247	11.75528032	11.80012437	11.66188221	11.84158897	11.86130816	12.02240313	11.85832424	11.90306195	11.69185076	11.66188221	11.885145	11.23419034	10.78101889	8.46591625	11.78290189	11.75798913	11.65882605	11.93303208	11.60839963	11.77994463	11.49052689	11.53640045	11.63222242	12.19855526	11.91522366	11.91840716	11.68060479	11.57017984	11.40036463	11.95399866
FBXO11	10.55126247	10.51097224	10.61985126	10.08473653	10.2867315	11.05055537	10.56119405	10.58021403	10.07756129	10.28038045	10.79358205	9.808792842	10.57491271	10.06604363	10.44802537	10.66489316	10.76714945	10.8808882	10.40177532	11.89684574	10.95280734	12.49694253	10.57118353	10.08923437	10.43330537	10.39196668	10.48436063	10.69223513	10.63610453	10.69656803	10.46694808	10.5376025	10.52621647	10.53284676	10.29676182	10.73760826	10.83649916	10.59302863
HIST1H4H	8.060482474	7.954701487	8.016269316	8.108720474	7.211907184	7.950981605	7.704979053	8.333805171	7.878478263	7.589376079	7.773136961	7.818145632	7.546656	7.794449895	7.413595158	8.146836895	11.96343145	11.10741226	10.74735782	11.86427132	11.19480347	9.050997658	8.483879184	8.286305066	8.051602237	7.925163237	8.899691368	8.630298026	7.561632895	8.877723737	7.816362	8.660549079	8.003368868	8.473990553	7.678544132	8.929355658	8.224647342	9.012135368
GDAP2	7.927558553	7.864706526	7.829683921	7.957329447	7.827501842	7.777751289	8.110768211	7.858455526	7.932452132	7.654961395	7.790458026	7.640238263	7.565862118	7.783956171	7.549735868	7.736689816	11.25454808	11.27952032	11.07838529	11.16466174	11.46243266	10.54638247	7.897581895	7.930249684	7.797696197	7.677763842	8.008168789	7.795650539	7.687157105	7.888063211	7.735251526	8.054569263	7.963068355	7.825840474	7.998477079	8.117214882	7.676390947	8.038895118
BUB3	11.49972445	11.65882605	11.06145408	10.90747989	11.73329497	11.57687863	11.02370839	10.99973421	11.21166845	11.31835413	11.61223287	10.79218537	11.47877242	10.91914871	11.546547	11.05055537	11.48581311	11.53165282	12.35310755	11.62688337	11.88783221	6.609067579	11.11990889	11.26711518	11.13824076	11.05625742	10.97349929	11.11456608	11.57687863	10.96065024	11.70322797	10.78662845	11.01357442	11.25454808	11.4947855	10.91409516	11.63709555	11.08182711
SNAPC4	9.039308579	8.996512211	9.145229447	9.132787421	8.690593263	9.117362039	9.148154789	9.435826526	9.044320342	8.749254447	8.705208868	9.534069184	9.059345579	9.3044625	9.192227079	8.906727645	10.82209303	10.97181992	10.98020984	11.45256316	11.52737463	9.549100987	8.755807789	9.504936842	9.314252237	8.957329079	9.309258763	9.312288474	8.590957368	8.623204447	9.236975816	8.675231579	9.179687342	8.499235263	8.839498316	9.228293895	8.567300184	9.026357763
REEP5	10.50257363	10.67165921	9.225506237	9.006853921	10.34011779	10.53407216	9.765749947	9.348879776	9.136656579	10.22248466	10.18437126	8.667705592	9.428848684	8.878598711	9.678190645	9.674488553	11.38316376	11.37495945	12.29615574	11.08662755	10.63834966	10.26882437	10.52884721	9.765318395	9.696017816	10.33036908	9.493455053	9.748886092	10.52254747	10.61482171	10.34638134	10.37075132	10.18855566	10.41686029	10.18855566	10.39450679	11.04158224	9.582373368
MOV10	8.526530158	8.411536421	8.698300526	8.536604868	8.512583158	8.609667145	8.991969474	8.682624079	8.840733342	8.433132395	8.069692461	8.833368447	8.784583026	8.769518566	8.534815053	8.249195684	11.32043432	11.47877242	10.32830221	10.79492587	11.39415637	11.95737461	8.454868842	8.616152039	8.543804868	8.500661434	8.608574474	8.437279763	7.981745026	7.867954447	8.856021	8.187539697	8.490552671	9.435163447	8.358781276	8.665667263	7.989102224	8.504020789
TSC22D3	12.57419626	12.27806303	12.13299376	12.18367332	11.65882605	12.17688376	12.61355926	12.01335274	11.53402124	12.16275924	12.37352026	12.28515829	12.67291513	11.73329497	11.81718697	12.82141479	12.58403205	11.31835413	12.52282911	10.95422974	10.59729832	9.677838447	12.33101571	12.34956476	12.53131997	12.01022916	12.65253047	12.04467097	12.53598232	12.55593868	11.94429168	11.47530729	12.03832345	12.07351597	12.46508861	12.10973989	12.01335274	12.42326168
MGAT1	11.17412003	11.28338055	11.20035842	11.34903832	11.22853305	10.85629255	11.62134647	11.20564392	11.35332489	11.15516871	11.10924311	11.52505687	11.15889224	11.39626905	11.02097776	11.33052192	10.96705711	10.48668208	11.39841118	11.16834916	11.87262005	13.11173568	11.26711518	11.36846103	11.23835761	11.09891432	11.19837342	11.01196603	11.05974761	11.08182711	11.14513697	10.91069466	11.29811729	10.95095463	11.55146911	10.87507771	10.805595	11.09548016
CBS	6.942569263	7.970333447	7.125657895	6.921551724	6.998249474	7.497078132	8.046287053	8.318796882	7.475934316	6.909622658	7.397045158	6.891756145	7.303025211	7.924363368	6.782364789	7.033915974	11.82641554	12.04467097	11.6160505	11.18350276	11.58421042	6.970599342	7.556045947	8.541597711	7.056172645	7.508747408	7.999800289	8.181906737	6.841043763	7.705748355	7.525272895	6.994569605	8.454573	6.822602947	7.915576342	6.821743263	7.410407974	8.018821237
SLC10A3	9.297202855	9.3044625	9.442287158	9.696708632	9.260109461	9.199932842	9.471732618	9.446810829	9.360226868	9.465513158	9.249800132	9.729884	9.298334105	9.505495632	9.391892263	9.501612105	12.083782	11.33258597	11.61859116	11.46766642	11.38547726	10.08877824	9.532290737	9.542530132	9.374670711	9.330017026	9.356914184	9.356914184	9.116274526	9.400467737	9.362757763	9.571828908	9.740516079	9.509121526	9.405472816	9.452175947	9.115928487	9.365066316
CAV1	6.827086026	6.894923842	6.796173526	6.801714737	6.783233158	6.775056039	6.796872289	6.832188039	6.710891158	6.8325645	6.715636763	6.859330711	6.723069842	6.694170868	6.717589921	6.827872513	12.21006745	11.96768067	11.32249934	11.30523355	10.97540071	8.697705947	6.715636763	6.814217553	6.972098816	6.728485974	6.801393224	6.7239005	6.936865171	6.781020487	6.984617724	6.707477342	6.772610053	6.744983987	6.855440263	6.664597803	6.845275421	6.729177237
HES4	8.336163184	7.863450368	8.173696605	8.430458474	8.780380289	9.432320079	8.814738224	8.102119	8.239816684	7.961484645	7.764671105	8.216086645	8.460919855	8.794874737	8.044813447	7.978874316	11.81478811	11.82762445	11.23232492	11.10351405	10.74454071	6.850999079	8.789509	8.887281947	8.317462684	8.266793842	7.715319921	8.347607579	8.527428408	7.660974658	9.393276	7.940381184	8.772675421	10.75851718	8.583077026	8.018821237	7.948651053	8.759692776
DPYSL2	10.34986295	9.834561711	10.45882555	10.68566571	11.03283374	9.985544895	10.76081279	10.15720074	9.743712263	10.33453808	10.63975418	10.61118511	10.54516645	11.05055537	10.33246055	10.42014413	11.54909376	11.4242837	12.28515829	11.21367258	10.79492587	8.482477579	10.34467111	10.363952	10.54120126	9.955474526	10.01051103	10.56915854	9.902971895	9.763476974	10.81430882	10.70774692	10.61482171	10.78101889	10.59729832	9.808792842	9.314824289	10.32105797
TIAF1	10.14489313	10.22206684	10.56119405	10.54516645	10.63252116	10.12629971	10.08155559	10.26354379	10.58021403	10.11587211	10.01190755	10.75216732	10.45403608	10.83649916	10.25050276	10.44226379	11.27404992	10.87194918	10.57373332	11.38547726	11.31835413	10.80851413	9.874836632	10.54379918	10.32621237	10.136842	10.34301453	10.18355253	9.901166	9.728380079	10.46538199	10.10921058	10.18244784	9.954201526	10.31621511	9.874836632	10.02130697	10.28089909
TMEM49	12.50102647	12.144258	11.95109003	11.83304092	11.31027745	12.51432726	12.56994916	12.40290418	11.49741839	11.93941695	12.12946063	11.409232	11.81978803	11.48581311	11.59380066	12.23912163	10.58911761	8.774531026	9.816563158	11.37282329	10.96548197	11.32636884	12.21006745	11.98732616	12.11924382	12.19055203	12.19462568	11.90851182	12.05363239	12.14051821	11.4947855	11.76817353	12.10307537	12.10973989	12.03832345	12.42724866	11.90306195	12.40647216
IL18BP	9.205213711	9.043232342	9.251101553	9.474142132	9.2309495	8.998824224	9.181730053	9.283423711	9.207953539	9.051287039	8.925579447	9.342759421	9.285358026	9.34408675	9.294254816	9.159808763	11.30262282	10.77114024	10.53517529	11.80610589	12.25758266	9.593737974	9.142366289	9.527492013	9.539564658	9.209001553	9.0889825	9.408172842	8.959804553	8.817999447	9.452535053	8.956002632	9.436542605	8.810128237	9.168288974	8.824065237	8.979423816	9.460817711
NAPRT1	9.228874737	9.820992237	9.912246316	10.25416646	9.891471342	9.457312974	10.29796805	10.40802729	10.02216353	9.711221092	9.706858158	9.983355118	9.864380737	10.25359516	9.436851882	10.25933734	11.33258597	11.44102163	11.63222242	10.99095405	11.01196603	9.838829211	9.548702553	9.926983289	10.10179405	9.903987132	10.31185005	10.63834966	9.731335132	9.828668658	9.970058342	10.5526975	10.52124221	9.857319263	9.967335921	10.43330537	8.8258345	10.40577166
SEH1L	7.925163237	7.740041737	7.993631263	7.991670671	7.849140474	7.755352237	8.053256079	7.809988711	7.583892882	7.697541421	7.816733421	8.081596026	7.855619039	7.896695026	8.256338961	7.809348342	11.67020184	11.06327187	11.45775258	11.39626905	11.6097305	10.92534868	7.863450368	7.870225368	7.883893921	7.839183211	7.983893526	7.875195526	7.793235487	7.590249921	8.045244211	7.767775645	7.867954447	7.558501211	7.685752066	7.652627316	7.531143763	7.904554224
TCEA1	8.054273697	8.071683474	8.233352658	7.744731184	8.671157737	8.310642842	7.751865263	7.989718513	7.491968421	8.251158842	8.902899974	7.906794474	8.360747079	7.854661316	8.577136026	8.27065325	11.17768613	11.41392034	11.23024939	10.91766887	11.11088532	11.69185076	8.521210132	7.560005987	8.213480211	8.082402039	8.010729789	8.191434263	8.412273053	8.542177842	7.828990316	8.290627961	7.625926026	8.105749789	8.424468171	7.734802974	8.347018368	8.100874026
MAGED1	9.507659816	9.720822737	9.678542842	9.700315921	9.832835658	9.079089645	9.674107645	9.678542842	9.502324684	9.486053329	9.397963079	10.19508032	9.670657684	9.794773711	10.08522261	9.603278553	10.27524808	10.82342782	11.33052192	10.75365884	11.82998079	12.86506203	9.159488303	9.822477421	9.827857789	9.104972132	9.637390763	9.737527553	9.257106895	8.711237671	9.704226868	8.758711553	9.395520276	8.539708947	9.391892263	8.919617934	8.936077132	9.713086079
STRA13	8.876141868	9.211783868	8.936678895	9.185399684	9.075969408	9.463902763	9.169688316	8.886225921	9.321634132	8.7011985	8.481785197	8.776850895	8.862400487	8.906484053	9.370936737	8.914514789	10.72036205	11.05625742	10.90477283	11.57940713	10.69862443	9.981510395	8.911392289	9.081689092	8.846580658	8.976498987	8.755548184	9.080033842	9.208371474	8.935092289	8.814409763	8.768329868	8.911670947	9.009359974	8.924014355	9.191955947	9.223650132	8.791944263
DUSP23	10.31742934	10.51756466	10.17747787	10.40177532	10.26125992	10.15720074	10.28561326	10.32409161	10.65799337	10.29263579	10.38754074	10.01327729	10.086689	10.32203503	10.39566924	10.28785318	11.40713724	11.19662176	11.039802	10.65799337	11.05625742	10.16904676	10.47264284	10.1721495	10.24855395	10.76714945	10.26457879	10.14265167	10.67465589	10.62238066	10.28473308	10.57623221	10.67901687	10.57876547	10.87835303	10.54012021	10.61482171	10.30527992
PPP2R5C	10.07442889	10.01497866	9.702532895	9.875642632	10.30738232	9.792351395	9.617896737	9.738188921	9.972696263	10.12722547	10.04476437	9.433624632	9.798091105	9.551799132	9.980175974	9.771512158	11.80012437	10.74321932	10.98376266	12.22801045	11.60572639	8.903865947	10.08877824	9.777161026	10.18437126	9.998293184	9.877523368	9.9183155	10.17943305	9.877523368	10.11772103	9.984678237	9.951027053	9.920753184	10.11680995	10.05130274	10.21748487	10.26027529
CSNK1E	9.501612105	9.839599395	9.587020974	9.588546868	9.298334105	9.209938053	9.679286868	9.800393211	9.868667447	9.487863526	9.332432316	10.20868653	9.728380079	9.783184961	9.619184974	9.783184961	11.13998918	11.55827263	11.92723524	10.93974292	11.33258597	10.48531271	9.323678026	9.800014842	9.543268316	9.497071316	9.740516079	9.662461553	9.350200329	9.105513526	9.663297289	8.998516263	9.721177908	8.789222316	9.6273685	9.358488908	9.179687342	9.789157447
GPR162	9.363780053	9.207535605	10.19646008	10.28903555	9.058466711	9.719733763	9.973620395	9.903987132	8.736672711	9.810324447	9.725418868	9.0087375	8.721472211	9.686502895	9.353465868	9.924279237	11.02097776	11.37282329	11.10034476	11.34532913	10.74735782	9.051576421	10.19646008	9.74011425	9.580960921	10.09809955	9.584355895	9.946515526	8.804749737	8.772675421	8.859656684	9.729163421	10.60992395	8.561254882	9.224570711	9.581687684	9.775433184	9.553556789
LOC401152	9.761800447	10.19411745	9.622891395	9.284187842	9.972696263	10.26457879	8.891095658	9.644061158	10.60643895	10.22774411	10.04657671	9.484211316	9.445004947	9.538024158	10.15096005	9.786869132	10.77829124	11.54117087	11.05625742	11.22853305	11.31627121	8.739819026	10.03863105	9.196572526	9.655568763	10.50875226	9.535197579	9.265990211	10.42768234	10.46354774	9.318836816	9.745342447	9.019654105	10.86869889	10.27623182	9.883631132	10.48932405	9.5766365
RAD51	7.935224842	8.242437368	8.199183934	8.173387421	7.866501895	8.276687368	8.123325395	8.499534921	9.134669	8.248698105	7.989718513	8.872754842	8.469866961	8.887281947	8.597190684	8.986965842	11.25133268	11.41155139	9.8651315	11.28338055	11.35924984	11.36401116	7.850406776	8.867892605	8.22346425	8.733554263	8.355850763	8.235249711	8.554952684	8.603015342	8.568010789	8.178842289	8.841225605	8.498730947	8.361574066	8.865838921	8.613069368	8.224152211
SON	10.90388824	10.57876547	10.99973421	10.52124221	11.10560532	10.95896474	10.75929232	10.75291308	10.19646008	10.79218537	10.93354516	10.63834966	11.05786074	10.76854566	10.86420192	10.70774692	11.09548016	10.668944	10.83342682	11.14191797	11.59380066	11.49972445	10.63834966	10.314025	10.51366579	10.49045021	10.73471321	10.76586389	10.76714945	10.65238003	10.79492587	10.64385397	10.51237337	10.73319637	10.52752039	10.51621042	10.74586821	10.67465589
SF3A2	9.812852605	9.819274237	10.58021403	10.38519576	10.5376025	9.476387737	9.666467263	10.24953405	10.26661311	10.41910734	10.32319439	10.71602242	10.53407216	10.71903666	10.5376025	10.32203503	10.6843705	11.39189376	11.76690334	11.04846884	11.44561192	10.69934697	10.11313097	9.950000895	9.881047868	10.06694097	10.09730255	9.744537974	9.956818053	9.858624132	10.32939274	10.32830221	9.962905526	9.955026053	10.13529911	9.546324316	10.01407724	9.860831921
MUSTN1	7.162354237	7.375950421	7.286991447	7.239612342	7.2579025	7.2054075	7.196163605	7.383415013	7.425315947	7.161241868	7.067457934	7.424137158	7.048999237	7.080652855	7.352457211	7.398668355	12.79450226	11.99377518	11.27563847	11.43238187	9.318193737	11.60572639	7.104643579	7.470932579	7.368387	7.373913461	7.380777658	7.211094079	7.200568211	7.144811895	7.207563868	7.092147816	7.472307276	7.069829316	7.369023447	7.699288816	7.232365224	7.244859395
M6PR	10.33617782	10.30004355	10.22474824	10.33199025	10.81877374	10.16577792	9.489295316	10.05228792	10.38923417	10.42293547	10.60643895	10.69371279	10.804283	10.40230676	10.72603005	10.58745221	11.72515871	11.08182711	11.12912126	11.28941237	11.70940782	10.14595821	10.20569142	9.879715684	10.39670955	10.18755487	9.825295158	10.46694808	10.34519776	10.02859789	9.962905526	9.878429395	9.563444474	10.36759926	10.16427887	9.568179158	10.03494818	10.18355253
COL6A2	7.219793145	8.016807711	7.917647421	7.298893737	7.582763368	7.062810737	7.004678342	7.221734605	7.852599776	7.219793145	7.357146105	7.950596158	7.825840474	7.875594447	7.018952632	7.595075961	11.48101963	11.18558879	11.85832424	10.03769534	10.49316576	10.73037208	7.085686474	7.983461237	7.537416579	7.235458237	7.443792789	6.940343342	7.314587789	7.170293395	7.018390842	7.359366105	7.782609013	7.120645908	7.648760066	7.132742974	7.264489079	7.172183447
EPC1	7.315410316	7.457826632	7.289469763	7.735457132	7.474720553	7.718623711	7.699041408	7.461461987	7.295246855	7.455913987	7.523083592	7.558835289	7.515481605	7.547193434	7.727198	7.672467855	11.13447603	10.68175203	10.44347532	11.14841526	11.00665539	12.49153182	7.465867789	7.352922684	7.333226395	7.469251697	7.760197961	7.875195526	7.550657816	7.083236921	6.912653842	7.007530829	7.063260776	7.317580132	7.286991447	7.654386263	7.251180763	7.623792645
SUZ12	11.62134647	11.50458437	10.95280734	10.66489316	11.36401116	11.94429168	10.98020984	10.73037208	11.16834916	11.04342247	10.92534868	10.03236374	10.76974108	10.32409161	11.20732987	10.99973421	10.73174716	11.26114908	10.80138742	11.95109003	11.64480087	8.000938526	11.37282329	11.23024939	11.2181865	11.15516871	10.78101889	11.37875334	11.14841526	10.91254905	11.36846103	11.16834916	11.33697784	10.98912884	11.43028842	11.02597047	11.28578111	11.05625742
SLC44A2	12.03144237	12.00076066	12.02819629	12.37726139	11.55599342	12.15930084	12.07725037	12.36493926	11.89379534	11.76092787	11.48101963	12.22460371	11.80320992	12.26159829	12.21006745	12.58846805	11.82267289	11.49972445	11.49052689	11.46470413	10.8472265	8.159933737	12.01335274	12.77815839	12.26159829	12.13299376	12.50561132	12.41046911	11.62688337	11.77994463	11.91219016	11.90579434	12.43136008	11.51244789	12.12571382	11.95399866	11.71201439	12.84929934
RALY	10.64385397	10.93827824	11.05419445	11.10650879	10.91069466	10.27077997	11.11282124	11.02948605	11.26711518	11.09626837	10.78932561	11.31027745	10.84872055	11.13824076	10.82055437	10.75365884	11.54368287	10.86093458	10.78932561	10.66750311	11.19837342	12.23912163	10.90924455	10.87194918	10.79075547	10.90924455	10.83809834	10.59152895	10.86869889	10.46227382	11.02295542	11.00490966	10.85917539	10.70058695	11.00665539	10.56736895	10.45164189	10.76081279
C19orf24	8.528148289	8.610246776	8.795537842	8.638935684	8.747461553	8.155328013	8.234223079	8.268702395	9.188664684	8.679566803	8.327822711	8.712033737	8.504745171	8.501791461	8.191186355	8.135559711	11.64225389	11.22240258	10.74180018	10.97697503	11.32043432	12.91249661	8.353628368	8.383679289	8.375656605	8.726982079	8.381553368	8.127385684	8.749254447	8.704170921	8.784823816	8.866336974	8.480385105	8.742645342	8.874039487	8.096443211	8.594888395	8.132277013
IVNS1ABP	9.804482132	9.996488737	9.884031737	9.5766365	9.942082842	9.866066947	9.849039684	9.754173553	9.4309005	9.567874316	10.07756129	9.300034697	9.858240447	9.381570816	9.784452316	9.881843316	11.10924311	10.50491653	12.14809247	11.25884055	11.31236492	10.92377639	9.857319263	9.728380079	9.728380079	9.716192079	10.136842	9.854758711	9.820088789	10.52621647	9.734998553	10.09186229	9.569253526	9.769426605	10.15201866	9.993612053	10.29897671	9.917322658
RPS19	13.29607808	13.53169029	13.31797092	13.44965018	13.57235039	13.79046732	13.18352663	13.4871195	13.89032679	13.57235039	13.56421492	13.65335684	13.67166384	13.65335684	13.80913837	13.68031163	10.88643626	11.20952982	11.90851182	11.13076284	11.74420768	10.41471576	13.23895379	13.41904384	13.60528395	13.68031163	13.33306242	13.43500234	13.78162608	13.52439713	13.81970039	13.42705968	13.65335684	13.63407042	13.624637	13.42705968	13.78162608	13.11807837
ARHGAP17	9.567874316	9.487279526	9.591614421	9.651376579	9.990159105	9.607289184	10.06604363	9.841368526	9.235371513	9.484555539	9.555872974	9.744125118	9.510700868	9.878429395	9.944675342	9.596901763	11.352343	11.22006666	10.72480466	11.31627121	10.22584689	10.25933734	9.542170658	9.263500908	9.572993053	9.093922842	9.558102895	10.01751961	8.971534513	8.700116921	9.637847013	9.114165526	9.377509816	9.633170421	9.445004947	9.200890355	9.054898474	9.812008947
SDHB	10.98552089	10.99812126	10.74250975	10.91608221	10.83967718	10.80707711	11.24400863	10.71182334	10.89759845	11.27563847	11.13998918	10.62610011	10.83047221	10.94957897	10.77398518	10.74321932	11.47412284	11.36846103	11.48840476	10.95747279	11.43467326	11.25884055	10.98912884	10.61240292	10.97349929	11.09465442	10.38195808	10.90235053	11.22432916	11.47412284	10.99095405	10.78523224	11.19837342	11.25050189	10.72603005	10.98552089	11.17032271	10.79075547
TUFM	9.619820105	9.535197579	10.12060821	10.15305911	10.42401082	9.235082868	9.962905526	9.793085368	10.26125992	9.851753855	9.979233395	10.16163703	10.25933734	10.18244784	9.817738947	9.854758711	11.26310592	11.15889224	10.91254905	11.12366645	11.57222421	12.5653395	9.622096605	9.901166	9.419101368	10.26237471	9.430130974	9.389368342	10.24760513	9.845590895	9.778675658	10.18975439	9.872632408	9.664150526	10.30004355	9.261476039	10.36152268	9.528465079
ADRB2	9.532978316	9.683062421	9.648027842	9.255817158	9.832071632	9.428060053	10.02468195	9.334446566	9.117681342	9.384572408	9.6472305	9.178084237	9.982913184	9.24664125	9.641756789	9.132787421	10.76081279	11.11990889	11.60839963	11.59829332	11.86968866	12.2485852	9.418712816	8.751116237	9.550726461	8.751116237	8.692268474	8.882908211	9.276557395	8.800167816	9.181730053	8.941895184	9.163778342	9.671476789	9.6472305	9.184069658	9.567149316	9.1378495
ATP2C1	8.016538513	7.834635263	8.144304961	7.949526342	8.098415474	8.040773461	7.814223684	7.99900225	7.444183211	7.989718513	8.354415105	7.922169882	8.300400553	8.067793553	8.300860079	8.170123421	10.79358205	11.37031642	11.03496855	10.37961063	11.37282329	10.95747279	8.134370276	7.788590237	7.907764211	7.749245632	8.098197053	8.340019171	8.137711289	8.211570105	7.982835974	8.223891526	7.687157105	7.867954447	7.207341289	8.014569211	8.192968263	8.257545237
PSMD1	9.240899658	9.088354711	9.404200395	9.558812237	9.208371474	8.684561053	9.337348632	9.256522921	9.300357526	9.419489921	9.352070895	9.5264665	9.387276566	9.579454184	9.339630711	9.452535053	10.77973863	11.25675816	10.95747279	10.9311103	10.83511095	10.71903666	9.138392237	9.384254368	9.348148	9.097783263	9.644986579	9.233342474	8.951308211	8.793691053	9.148833184	9.265990211	9.227945053	8.976498987	9.104972132	8.973661079	8.529281447	9.341352987
RPS17	13.52439713	13.69800239	12.99691132	12.52715176	13.66221442	14.07909032	12.16583405	12.23912163	13.46350218	13.65335684	13.55671455	12.44543661	12.66792389	12.3234445	13.34850384	12.52715176	11.35924984	11.11812824	10.72889966	10.97540071	11.32249934	10.32830221	13.4562685	13.40462384	13.50699447	13.76978968	13.170209	13.30379018	13.80913837	13.65335684	13.78162608	13.19002918	13.31797092	13.28927861	13.11807837	13.22493229	13.85919908	12.90141987
FBXL5	11.26512382	10.70631455	10.97056363	10.76416926	10.35746993	11.55599342	11.09212061	11.07987882	10.32203503	10.89146558	11.20564392	10.24129979	10.71743445	10.73037208	10.65666195	10.96705711	10.86717292	11.48581311	10.64119255	11.14513697	10.22719799	12.82732992	11.09212061	10.60382092	10.68043213	10.83342682	11.12912126	11.14841526	10.99812126	11.61340437	10.68969268	11.35332489	10.85018916	11.03843503	9.966421132	11.764073	11.00411797	11.40713724
ACTR1A	9.915496974	9.908435079	9.751940132	10.10644329	9.626483421	9.954201526	10.10644329	10.21269934	10.10644329	10.02468195	9.600944658	10.06694097	9.920753184	10.25260197	10.24663921	10.32726118	10.99291887	11.29190195	11.97509176	11.18159605	10.70916187	9.258737079	10.03143334	10.44347532	10.21658782	10.06887158	10.20170118	10.12144811	9.624278237	9.571077724	9.731335132	9.952100868	10.03049542	9.726128421	9.727521684	10.27177237	9.316716763	10.42877432
NICN1	9.115582447	8.964289711	9.052327447	9.194443816	9.189984105	8.966203921	9.105972632	9.060255316	9.227945053	8.911392289	8.898055447	9.201830974	9.164725092	9.251101553	9.067591263	8.850582158	10.56979526	11.39626905	11.37875334	11.08838874	11.42103492	9.469971737	8.903865947	8.984169276	8.926699763	8.942575395	8.990365566	9.210468961	9.159488303	8.644619868	9.213478474	8.923691579	8.675231579	8.571689224	8.832553974	8.828442776	8.264576342	8.9475
C18orf25	9.708332395	9.445826579	9.173449553	8.875443026	9.536585632	10.31185005	9.219155658	9.000838763	8.319874592	9.050313263	9.290738658	8.331078632	8.808129974	8.443565579	9.061231776	9.109594053	10.71327274	10.76974108	10.84358245	11.03187812	10.93026682	13.58908768	9.775433184	8.695218026	8.900677895	9.090681763	8.823826171	9.243443184	9.626483421	9.722332316	9.370572526	9.357518	8.733233697	10.08066791	9.482325026	9.475575763	9.820540513	9.217275763
PRCP	11.42308311	11.57447192	11.51765321	11.764073	11.47189645	11.66188221	12.12571382	11.51244789	11.19480347	11.73329497	11.95737461	11.46959476	11.42802118	11.72203768	11.44561192	11.5817165	10.397751	11.01357442	11.49972445	11.23835761	11.09025213	10.04925158	11.80927197	11.60063305	11.46959476	11.58673076	11.73575247	11.59107037	11.78852292	11.48335737	11.48335737	11.68332361	11.41392034	11.56196799	11.80012437	11.50458437	11.33052192	11.53402124
CDR2L	6.857991763	6.918423553	7.025179947	7.071905	6.940947776	6.851286092	6.933248632	6.980660184	6.94375125	6.892374947	6.891756145	6.958640724	6.854409145	6.997929579	6.949536829	6.949776868	11.41155139	11.95399866	11.98093853	11.35332489	10.02382337	7.524729526	6.972690342	7.180319145	7.101106395	6.892991513	7.073734421	7.020235395	6.838826092	6.871969474	6.935115658	6.903302789	6.882705158	6.946979263	7.07983875	7.111407474	6.850999079	7.291926658
SNORA32	7.228645	7.261175158	7.404470105	7.280042184	7.197273382	7.477805132	7.294882013	7.372408158	7.050435395	7.257568921	7.454168368	7.105742947	7.385341184	7.199706658	7.200396816	7.146203276	11.77219411	10.47358674	10.70216603	11.60324566	11.82267289	10.32939274	7.244408053	6.992321	7.094230579	7.134586079	7.355707526	7.322983224	7.405779447	7.503108395	7.237784803	7.124374447	7.207172421	7.2614825	7.186758368	7.335874289	7.649576816	7.341192382
PDLIM5	7.400096092	7.453584184	7.303812539	7.478695618	7.261634079	7.511227921	7.058071224	7.30475025	7.262945263	7.319117368	7.422267053	7.250774816	7.414873737	7.324573789	7.401691342	7.230823105	11.45256316	10.481951	11.11282124	10.72603005	10.05409518	11.46470413	7.537970447	7.171242697	7.312916974	7.234361118	7.445902026	7.598625974	7.368607763	7.414346474	7.33016675	7.425315947	7.231302303	7.247658974	7.050607684	7.281981079	7.175601197	7.444727053
EIF4A1	13.34850384	13.05709821	12.74850666	13.53994697	13.44965018	12.34607118	13.38395089	12.79986532	13.08874047	13.44240711	13.28927861	13.31152795	13.17663237	13.4562685	13.153847	12.65784779	11.20366808	11.07301887	10.78233382	10.74115687	11.36133576	9.243443184	12.97427942	13.08874047	12.84929934	13.00952834	12.73863168	13.06317971	12.96879263	12.86506203	12.71409058	12.78855221	12.90141987	13.00294426	13.19690026	12.75300803	12.86506203	13.03887729
PLOD2	6.924475237	6.809791842	6.929424474	6.971390908	6.937734	6.874560342	6.980059724	6.946269737	7.036837526	6.913897658	6.899853658	6.937176237	6.841043763	6.857519263	6.721105737	7.016016158	10.65946561	10.49316576	11.72203768	10.78101889	10.75216732	11.00140074	6.967201224	6.839692553	7.035663987	7.218218053	6.784397395	6.792108934	7.080652855	7.049752737	6.949939263	7.6704035	6.968831026	7.818338158	6.962662237	7.000647316	7.372993526	7.028377868
WDR6	10.71182334	10.91069466	10.805595	11.08662755	10.93195379	10.63905192	10.60510463	10.804939	10.71046605	10.48790884	10.30580222	11.31437805	10.98196208	10.92377639	11.01357442	10.6843705	10.54120126	10.15096005	11.01035582	11.83304092	11.95399866	12.34956476	10.38417342	10.80138742	10.58419142	10.36759926	10.87021516	10.85348655	10.36046382	9.957664816	11.20564392	9.873030474	10.63379111	9.747639947	10.29263579	10.09277358	10.28561326	10.55730313
MFSD7	7.580249974	7.235587447	7.282127724	7.377741539	7.221268105	7.578154789	7.368607763	7.403214974	7.789872895	7.283920789	7.202990447	7.292899158	7.374405974	7.632874132	7.663029329	7.485118368	11.28578111	11.03496855	11.06996268	10.05409518	10.08766992	11.6160505	7.37857425	7.772647921	7.685520947	7.412649224	7.614335368	7.474366342	7.134177961	7.459091789	7.235458237	7.517038382	7.556985987	7.642507961	7.480421921	7.829901184	7.182368671	7.558061421
CABIN1	9.784452316	9.567149316	9.894113158	10.01327729	9.406278816	9.166010171	9.949212447	9.827052421	9.883631132	9.764916329	9.457312974	10.08112408	9.668968263	10.02759787	9.528465079	10.10644329	11.37495945	10.40006684	10.29142629	10.61240292	10.90747989	11.94429168	9.804482132	9.664150526	9.280230816	10.18054255	9.780310684	9.166887632	9.523535579	9.596901763	9.509121526	9.497071316	9.896489566	9.083243816	9.874404434	9.048829526	9.561877711	9.265990211
PLVAP	7.280638895	7.146415526	8.262319763	7.686204763	7.458716421	6.986035947	7.087442132	7.907764211	7.584748474	7.564389974	7.525001211	7.605131276	7.257735711	8.202032342	7.453876105	7.470932579	11.57447192	10.99812126	10.89280384	11.20732987	10.97056363	10.69528884	7.860487211	7.092281316	7.416486526	6.962128053	7.174523553	7.122428132	7.112467605	7.760891947	7.428462632	7.317993961	7.141838211	8.473990553	7.881364487	6.951844789	7.742506842	7.184802
PARP3	8.600790605	8.433132395	8.196492632	8.628576395	8.522249592	8.653630632	8.316935026	8.460440118	8.449217789	8.101954895	8.085563039	8.290806868	8.377013868	8.216364132	8.612835618	8.499235263	11.10351405	11.79411832	11.94194363	11.546547	11.59829332	6.827618947	8.331078632	8.4899125	8.657784289	7.907238158	8.261840684	8.534524289	8.100640303	7.787011974	8.290627961	8.367921789	8.111236368	8.40728275	7.934143105	8.099101	7.967201342	8.569710447
EFEMP2	7.590249921	7.446142408	7.334067395	7.452452789	6.967323395	7.651290868	7.362216079	7.567194763	7.607317092	7.235458237	7.011192368	7.223072671	7.568764974	7.252603711	7.487119908	7.683877737	10.31301587	11.37875334	10.54120126	11.25675816	9.940110974	8.521990895	7.383644684	7.657668026	7.608982895	7.386144829	7.709282553	7.451716079	7.409997921	7.1372495	7.296504079	7.452452789	7.697735342	7.173902158	7.460724053	7.945653382	7.108558882	7.617969316
APP	7.017228658	6.985612408	7.025179947	7.205557342	6.994038947	6.982391697	7.911457868	7.070771974	7.120645908	7.018634079	7.055627711	7.101892026	6.977296605	7.107018961	7.131519553	7.110746118	10.6075555	10.67901687	11.50187416	10.68969268	10.81579426	10.42641353	7.161057987	7.09484	7.049533868	7.147704184	7.221734605	7.316241671	6.993351132	7.077016711	7.023630776	7.091269605	7.109585197	7.073186605	7.050607684	7.304557342	7.052561316	7.435423105
DIABLO	10.39885318	10.66620982	10.14096792	10.28517317	10.62889929	10.35188887	10.22248466	10.07639561	10.34357949	10.10094576	10.11116674	10.06887158	10.05130274	10.14397218	10.33453808	10.15399047	10.77683697	10.89598329	11.20732987	10.99291887	11.26114908	8.874900737	10.30632453	10.34414445	10.34519776	10.51237337	10.21086571	10.34107474	10.42167666	10.32726118	10.63975418	10.36621342	10.314025	10.21951805	10.47958737	10.37961063	10.62810689	10.13790613
CACNB3	7.601279816	7.455913987	7.562523553	7.243050237	7.741816803	7.298893737	7.546780592	7.745658158	7.605314184	7.410407974	7.178106474	7.447044158	7.684631737	7.416273803	7.453075974	7.688406447	10.54891292	10.93195379	11.46470413	11.19662176	10.04739613	9.471414737	7.380177684	7.529775263	7.707934342	7.329325934	7.485118368	7.399682566	7.360424184	7.210870579	7.485326961	7.133092632	7.563759921	7.35421225	7.525463882	7.573669684	7.290217855	7.480193026
MRFAP1L1	10.15619563	10.37075132	9.531433737	9.324517316	10.29359637	10.62238066	9.805228342	9.630396882	9.172715605	9.770669974	10.18755487	9.167526553	9.74643125	9.154848105	10.16525282	9.619184974	10.98552089	10.73760826	10.80707711	11.33464611	11.40713724	10.53008058	10.04172908	9.396562105	10.0202735	9.924279237	9.670288566	10.03049542	10.26237471	10.00191903	10.02759787	9.510700868	9.7412395	9.902142289	9.978522211	9.955923	10.45299347	9.613601763
CD44	12.74307897	12.54567466	12.38510474	12.17688376	12.83201097	12.73425482	12.49694253	12.36073242	11.82520663	12.30578664	12.57419626	11.78852292	12.27806303	12.16583405	12.57419626	12.36881037	10.41023797	11.40713724	12.25758266	11.04158224	11.06327187	8.934844816	12.47862942	12.10629637	12.26592884	12.15533853	12.19055203	12.37726139	12.43136008	12.15930084	12.55083518	12.49153182	12.01932366	12.25758266	12.45740903	12.63253984	12.31560826	12.28873437
VIM	13.51495968	13.170209	13.69800239	13.72009174	13.89032679	12.97427942	13.44965018	13.39776282	13.11807837	13.53994697	13.66221442	13.708295	13.69800239	13.73006858	13.25999063	13.4871195	12.28873437	11.12750897	11.78852292	10.82342782	10.37400658	10.49175729	13.31152795	13.25999063	13.24668739	13.38395089	13.68031163	13.40462384	13.15989442	13.37697055	13.36164276	13.53169029	13.16516492	13.08234418	13.27603208	12.7635845	13.05086537	13.4871195
CLDND2	9.338083763	9.730582868	9.753769645	9.815295237	9.286081842	8.732913132	9.276557395	9.337716197	8.800167816	8.621289118	8.608574474	9.900236211	9.732644263	9.422242368	9.701698658	9.342336895	10.60643895	12.17290358	10.03403937	10.64943897	10.45351478	10.21748487	9.177260316	9.805599829	9.972696263	8.590003829	9.72877175	9.165655553	8.362997342	7.9925555	9.197956132	8.090486342	9.203539987	8.301120632	9.582373368	9.418003895	8.6803635	9.615877947
FLJ20309	6.837151237	6.983719329	7.056806237	7.085784079	7.208059829	6.798495526	6.858999421	6.892075211	7.14499825	7.069829316	6.956629737	7.033363974	6.995523474	6.873295711	6.888419263	6.8558485	10.66215476	10.66620982	10.86869889	10.83342682	11.12912126	10.76714945	6.817173658	6.794298263	6.894248579	7.034680724	6.962898737	6.928630895	6.895088868	6.796173526	6.871346184	6.798935211	6.831369684	6.972295987	7.031700184	6.847609447	6.811974868	6.921261105
CARHSP1	10.45744689	10.32467379	10.34202413	10.57226945	9.861267276	10.27930145	10.65172166	10.37184253	10.68308058	10.54891292	10.12907737	10.45512724	10.21844658	10.46814424	10.37710742	10.61985126	11.16284284	11.01035582	11.77219411	11.26949803	10.57373332	9.945059237	10.66620982	10.66215476	10.52365437	10.55494887	10.61118511	10.92058447	10.10838211	10.69223513	10.43647808	11.23232492	10.65946561	11.00845268	10.65946561	10.40919108	10.65666195	10.17651566
MAP3K7IP1	8.350817066	8.308814553	8.342339789	8.753150289	8.538245026	8.314806895	8.605796132	8.410969421	8.623470645	8.394011145	8.521407237	8.751708816	8.472434158	8.4899125	8.517374921	8.500661434	11.63445974	11.73845147	11.08838874	10.36505261	11.24192539	11.522552	8.476251605	8.279517605	8.148543447	8.514454368	8.468781789	8.205685816	8.536843579	8.054569263	8.450899	8.466186342	8.047348737	8.206475868	8.269155421	7.9664855	8.140000737	8.03741325
USF2	9.560399553	9.805971316	10.20074053	9.8766065	9.790803079	9.142366289	8.231422408	9.893333263	9.981940763	9.857319263	9.718650158	9.978522211	9.889096513	9.697529658	9.426017789	9.546324316	11.35521382	11.12912126	10.80851413	11.02948605	11.21166845	12.51432726	9.5243305	9.442966053	9.531433737	9.849039684	9.897735263	9.380232105	9.746006974	9.811224763	9.758374974	9.687238816	9.536585632	9.721533079	9.998293184	9.558102895	9.564082868	9.323678026
SPG7	10.11400971	10.44226379	9.989198895	10.11446536	9.856099658	10.14096792	10.33036908	10.2558915	10.16163703	9.733803316	9.701000368	10.33036908	10.04370313	10.08570868	10.38519576	10.25812492	10.0546152	11.2181865	10.43873613	11.15889224	10.5526975	9.493455053	9.591614421	10.27623182	10.21086571	10.086689	10.24354247	10.68705895	9.950000895	9.420894	10.136842	9.258965632	10.20983582	9.166887632	9.917322658	10.17793758	9.670657684	10.34519776
C15orf38	7.301646842	7.244175579	6.917873316	7.403214974	7.252327053	7.130633711	7.321087684	7.083236921	7.262945263	7.328445658	7.138566303	7.077016711	7.023322013	7.356229395	6.941387434	6.931925013	10.29457734	11.64225389	10.50437382	11.75234271	11.12366645	9.701000368	7.246361974	7.258384342	7.243943105	7.267512474	7.1439345	7.261043526	7.176284355	7.2955395	7.027962684	7.210870579	6.943118684	7.480421921	7.159759105	7.411203447	6.879065079	7.343038632
CHD9	10.06604363	10.45631732	10.23082774	9.857319263	10.50491653	11.01912989	10.15096005	10.00764016	10.80851413	10.19464242	9.920753184	9.660306974	10.02291092	10.00638524	10.5063715	10.17747787	11.12178889	11.10351405	11.82520663	11.17768613	11.17957234	8.072691947	10.04269887	10.6180875	10.16858707	9.859007816	9.906546895	10.23598616	9.782008237	9.926983289	10.53517529	10.14397218	10.26354379	9.963673553	10.09080587	10.23598616	10.19312447	9.903987132
WBP2	13.46350218	13.21791729	13.53169029	13.86873068	13.46350218	13.14140961	13.78162608	14.0180185	13.09424182	13.52439713	13.54845679	13.69800239	13.38395089	13.75137592	13.47954982	13.79046732	11.02796566	10.88495655	11.39626905	10.67465589	10.99004145	11.19480347	13.76978968	13.4562685	13.58908768	13.25273045	13.688407	13.25999063	13.09978911	13.35497089	13.37697055	13.92263866	13.36971676	13.61576666	13.41224568	13.19002918	12.96879263	13.47158697
CYBRD1	8.740702842	8.770060684	9.399239316	8.721188553	9.315350079	8.406457289	9.234093092	8.654692526	7.751557026	8.676368342	9.0244845	8.368808276	8.595623737	8.713626645	8.305650908	8.904374803	12.21416121	11.46959476	12.24686511	10.67901687	10.18355253	9.378259289	9.169688316	8.350318316	8.632151842	8.666773026	8.590003829	8.692578658	8.761121342	9.373617684	8.65602225	8.885430118	9.177260316	8.674583684	9.232648987	8.676891053	8.816498382	8.729024566
SPRYD3	8.830619224	8.377958408	8.409933026	8.823826171	8.473031737	8.82252475	8.595857579	8.949483763	8.726657053	8.674583684	8.171404447	8.809848289	8.474277355	8.891095658	8.618185342	8.805992684	10.93974292	11.20564392	12.01335274	11.30262282	11.44344447	8.014235632	8.522508289	9.226870632	9.303769579	8.504745171	8.913635592	9.313656211	8.221239711	8.234023842	8.491195842	8.489328368	9.270414316	8.305650908	8.581940684	8.977990658	8.082171289	9.364395763
CSF1	6.673684842	6.670338789	6.747484289	6.735469289	6.652819737	6.704804026	6.682015895	6.708420289	7.264571211	6.621350368	6.586575026	6.625396684	6.699858605	6.646718132	6.621350368	6.597821303	10.94140513	10.577592	10.45512724	11.18964779	9.477549658	11.80927197	6.609067579	6.586575026	6.670338789	6.677743434	6.625396684	6.673684842	6.727794711	6.721105737	6.586575026	6.586575026	6.639876763	6.652819737	6.753143908	6.634659882	6.960387368	6.652819737
LGMN	7.312196921	7.464762421	7.481440737	7.473913132	7.329680921	7.426009816	7.471400776	7.518202316	7.437099474	7.256441368	7.149972211	7.748656697	7.603563882	7.399962316	7.521026632	7.454460632	11.58883089	11.09891432	12.87495113	10.41370166	11.02796566	11.19154863	7.188032	7.400969329	7.476387421	7.587281079	7.549950474	7.415696158	7.363793737	7.143822566	7.586595934	7.291687553	7.252327053	7.277227158	7.505741289	7.100044632	7.246808789	7.329680921
NLRP8	12.49153182	13.4562685	13.14765713	13.26811395	12.77324434	13.25273045	11.67244392	12.91249661	13.708295	13.18352663	12.88010813	13.57235039	13.32519095	13.34850384	13.24668739	13.47954982	11.00845268	11.522552	10.66097826	10.39097024	11.47649174	11.01725626	12.66264126	13.47954982	12.82732992	13.36971676	13.23895379	13.08234418	13.47954982	12.60370818	13.39776282	12.3234445	13.14765713	12.7686115	13.12387129	13.26811395	13.43500234	12.96879263
SETD3	10.55622079	10.44450237	9.736803395	9.915496974	10.52501995	10.15619563	10.34866861	9.947281553	9.958627605	10.28785318	10.12722547	9.698962816	10.05797258	9.821347118	10.24855395	10.04925158	10.63379111	11.64887655	11.57017984	11.12750897	11.13627926	7.471400776	10.14489313	10.39146846	10.37710742	10.34519776	10.05028097	10.34986295	10.17839729	10.01666337	10.26929679	10.06242153	10.32830221	10.03143334	10.30095166	10.198567	10.03963658	10.26237471
PEMT	8.726332026	8.951611368	8.590003829	9.023595316	8.918744474	9.060539092	8.7011985	8.919617934	9.080033842	8.565990842	8.595139145	9.070102737	8.675739237	9.054059842	9.457312974	8.851460684	11.21367258	12.40290418	10.87835303	10.91608221	10.56488403	11.98732616	8.9475	8.855073737	8.791944263	8.925847829	8.688866026	8.760830053	8.852666211	8.815066684	8.901357395	8.908692842	8.906727645	8.579047816	8.782557105	8.561000421	8.530911079	8.578100289
EIF2AK4	8.908692842	9.621374974	9.503338605	9.305947737	8.740504868	9.541811184	8.946302316	9.853413053	10.20569142	9.676885421	8.851460684	10.10838211	9.570728395	9.868667447	9.340964395	10.18975439	10.33785258	10.81138761	10.06604363	10.99973421	11.29811729	11.409232	9.132787421	9.937496184	9.71037725	9.899480395	9.615106026	9.585495447	9.5243305	8.987274737	9.728380079	9.29365	9.618335684	9.254963289	9.458048053	9.854758711	9.466307237	9.277890921
NEK6	7.454805947	7.741449171	7.226284737	7.616350632	7.450275079	7.263238974	7.758286868	7.502366158	7.489183329	7.436255382	7.284414434	7.483233921	7.2026195	7.557235026	7.376089737	7.355493789	10.6273145	10.11400971	9.753365737	11.04499289	11.43899434	13.03250855	7.472624855	7.4332625	7.349533776	7.447672158	7.522305697	7.313931645	7.435182408	7.229818487	7.202060026	7.460280658	7.650309447	7.245263816	7.502886632	7.658575789	7.262410158	7.321390842
GSTP1	11.32043432	11.40713724	11.42548429	11.75234271	11.75528032	11.16565497	11.65882605	11.23419034	11.67796992	11.48581311	11.59107037	11.55377616	11.50187416	11.86427132	11.73075587	11.45495618	11.08662755	10.74735782	10.49887076	10.83967718	10.98552089	12.53598232	11.43238187	11.56547287	11.84158897	11.546547	11.20732987	11.91840716	11.37495945	11.43899434	11.72515871	11.55599342	11.92151939	11.48101963	11.63709555	11.34721489	11.26949803	11.40471337
ATP5J	11.07301887	11.17575284	9.817325408	9.812852605	10.77683697	10.83809834	10.11116674	9.780310684	10.97540071	11.13238126	11.10560532	9.451430816	9.802039684	10.17121545	10.40971453	10.05228792	11.546547	11.6160505	10.71602242	9.621052434	11.65126682	12.04182095	11.25050189	11.06996268	11.07301887	11.30262282	10.68969268	10.99475163	11.57017984	11.63709555	11.08838874	10.98376266	11.16664821	11.28941237	10.61240292	11.36401116	11.69453103	10.6273145
PTTG1IP	11.6160505	11.58883089	11.76092787	11.47189645	11.71201439	11.89979271	11.91219016	11.75528032	11.77994463	11.95737461	12.06359055	11.37704221	11.54909376	11.67132288	11.18793042	11.70057184	10.35272016	10.62117379	11.08182711	11.28578111	10.68175203	10.2455605	11.56802058	11.83550766	11.20952982	11.70940782	11.78580674	11.55377616	11.77219411	11.94741387	11.46959476	11.60572639	11.28941237	11.87531882	11.82267289	11.68597892	11.774687	11.51765321
CHMP4B	9.829739474	9.586264053	9.760175868	9.821702	9.623639158	9.179687342	10.04739613	9.523933039	9.220987842	9.754173553	9.687981342	9.427360421	9.324844737	9.824384684	9.716192079	9.736803395	12.28515829	11.28578111	10.8472265	11.09705658	10.74051355	11.67796992	9.818894658	9.567874316	9.6001885	9.404200395	9.773649526	9.534422895	9.595409842	9.550314816	9.609019237	10.01237908	9.629172789	9.561877711	9.832835658	9.653840263	9.587893711	9.5439845
TXNDC12	11.02796566	11.67523332	10.83967718	10.77829124	11.0666905	10.90235053	10.82055437	10.67165921	11.17575284	11.26114908	11.17768613	11.03496855	11.39626905	10.55126247	11.02446137	10.39566924	9.816911868	11.00332629	10.85917539	11.22006666	11.22853305	12.05084834	11.11282124	10.82479847	11.03843503	11.32249934	10.91914871	11.20564392	10.74454071	11.15329795	9.878870684	10.61240292	10.37825697	8.914514789	10.66097826	9.971666789	11.34903832	10.49755992
SRPRB	9.613601763	9.761430711	9.247055684	9.273284053	9.904772	9.462251079	9.328586658	9.174367289	9.757428474	9.622096605	9.551799132	9.059579711	9.468114605	9.287005605	9.578060421	9.098403368	9.100400079	10.76714945	10.91914871	11.33052192	11.43238187	11.84449189	9.452894158	9.441552526	9.639288684	9.648899289	9.236033961	9.375020553	9.790803079	9.310173592	9.751940132	9.2711285	9.533715474	9.294254816	9.8403525	9.206119382	9.554682961	9.379612789
CD36	10.21748487	9.447898526	10.03666176	10.04569513	10.29897671	10.10838211	10.92858763	9.9130555	9.750275868	9.901166	10.14096792	9.113815592	10.00764016	10.09456426	9.949212447	10.19312447	11.885145	12.37726139	11.07665029	10.80707711	10.01851521	10.34301453	9.913794605	9.327653829	9.628716	9.946515526	10.161139	10.43330537	9.680799368	10.21269934	9.995551789	10.39670955	10.0896905	10.12907737	9.398913447	10.08570868	9.221646079	9.827052421
FLJ46309	12.44543661	12.95647695	12.97933224	13.03887729	12.44945529	13.09424182	11.61859116	12.97427942	13.29607808	13.07560995	12.94463997	13.27603208	13.27603208	13.12934197	13.22493229	13.39776282	11.352343	11.36133576	11.05055537	10.47592671	11.37704221	10.40802729	12.42724866	13.170209	12.88995247	13.23253005	13.03887729	12.81552555	13.23253005	12.74850666	13.03887729	12.381302	13.01544408	12.79986532	12.79986532	13.1056175	13.12387129	12.82732992
CDKN1A	9.406278816	9.047040368	9.206365026	10.08021174	9.466307237	9.563763671	9.9183155	9.723600921	9.246226816	9.041927684	8.984557132	9.372510395	9.072528474	9.440958842	9.104664329	9.412958711	12.02523384	9.428060053	9.764514263	11.87262005	12.04467097	13.34850384	9.551799132	9.856541789	9.402675658	9.259871868	9.289400237	9.507659816	9.544867921	9.491987816	9.815295237	9.507326316	9.698962816	10.49887076	9.990159105	9.863613421	9.174367289	10.15925684
TAGLN2	13.38990924	12.77815839	13.38990924	13.153847	12.81024061	12.06005263	13.80913837	12.84929934	13.15989442	13.42705968	13.33306242	13.25273045	12.96299629	13.30379018	12.36881037	12.95041018	11.0666905	10.45744689	11.23630945	10.97349929	10.16630303	11.58673076	13.08234418	13.03250855	12.78344232	12.96879263	13.13517079	12.43136008	12.70938092	13.00952834	12.87495113	12.7635845	12.79986532	13.08874047	13.67166384	12.31999058	12.88995247	12.99089811
CYBA	13.06317971	12.854832	13.19690026	13.18352663	12.96299629	12.70938092	12.7635845	13.00294426	13.00952834	13.153847	13.09424182	12.83765971	13.11173568	13.28927861	12.854832	13.02729871	10.97056363	10.22007392	10.18054255	11.68060479	12.7686115	13.73006858	13.153847	13.51495968	13.29607808	13.19690026	13.29607808	13.22493229	12.86506203	13.26811395	13.24668739	13.67166384	13.76978968	13.05709821	13.23253005	13.53169029	13.03887729	13.41904384
UBE3A	9.436542605	9.499942316	9.011164105	8.613644211	9.788343184	9.7661815	8.749254447	8.629762684	8.982868184	9.272198632	9.485666395	8.273754632	8.938136974	8.566915816	9.216031079	8.910750908	11.11812824	11.32249934	12.21789184	11.19317458	11.522552	7.312602487	9.241844118	9.473463184	9.435826526	9.335347947	9.100953474	9.406278816	9.311712184	9.130184132	9.418003895	9.336046684	9.422242368	9.374670711	9.580581013	9.213854842	9.396562105	9.142941605
PLOD1	9.992705632	9.906546895	10.18603114	10.20259921	9.024199316	9.669919447	10.58685989	9.966421132	10.0194395	9.323678026	9.248129303	10.11772103	9.563763671	10.24456653	9.640945158	10.03963658	10.50257363	10.56353984	11.02295542	11.11456608	10.73174716	9.090151395	9.841368526	10.76586389	10.43702962	10.11219724	10.13204574	10.64254063	9.426017789	9.707985921	9.439487263	9.833775921	10.42517603	9.191301132	9.672200737	10.67044945	8.585142079	10.72889966
SYT11	10.114921	10.17839729	9.841368526	10.29796805	10.34414445	10.21457113	10.32525597	10.22474824	9.776254605	9.861267276	9.338083763	10.02291092	10.30527992	10.26976921	10.63252116	10.18651166	10.95559466	11.32832466	11.57447192	12.43136008	10.83188663	6.958166342	10.08766992	10.34638134	10.60870361	9.923374816	9.894113158	10.01327729	9.774504921	9.007902776	10.10272539	9.443357934	10.02468195	9.350550711	10.02859789	10.19072397	9.770255184	10.31872203
SPRED1	7.651290868	7.618208421	7.208059829	7.076812974	8.0839635	8.161484882	7.611142947	7.154832553	7.133825921	7.406409526	7.478399079	6.800611921	7.2714495	7.149972211	7.345846184	7.196904737	11.07163932	11.18159605	11.19154863	11.37031642	11.22006666	7.308558145	7.665576263	7.011264026	7.222112276	7.354064	6.841573421	7.294364316	7.175274474	7.408816447	7.411519184	7.394934421	7.287639303	7.886855461	7.573451447	7.461087908	7.525001211	7.139200895
CD79B	10.61618405	11.43686937	10.46931016	11.28756868	11.32832466	11.52505687	9.905661947	10.70058695	11.25675816	11.30795653	11.23835761	11.2181865	10.25260197	10.87507771	11.50935287	11.11456608	9.928830711	10.25707674	9.676885421	12.18024866	12.083782	13.09978911	10.71903666	11.30262282	10.60992395	10.87021516	11.37875334	11.35332489	11.43028842	9.962905526	12.06359055	10.18603114	10.69934697	10.45164189	11.02097776	9.914553553	11.47877242	11.0750475
EMP3	12.62727787	12.70938092	12.65784779	12.79450226	13.04492968	12.25758266	11.85588013	12.48235463	12.87495113	12.60370818	12.47862942	12.74850666	12.63253984	12.75300803	12.55083518	12.16275924	10.9687	10.60242458	12.52715176	10.60382092	10.95747279	10.77398518	12.41896197	12.58403205	12.65253047	12.55593868	12.43136008	12.56106953	12.51913113	12.25758266	12.91864266	12.29615574	12.7635845	12.43538032	12.88995247	12.269603	12.46979795	12.48235463
YWHAB	12.75788084	12.49694253	13.021397	12.97427942	13.14765713	12.31560826	12.38983971	12.85971755	12.60370818	13.05709821	13.153847	12.86984074	13.30379018	13.11173568	12.83201097	12.88478968	10.92377639	11.46766642	11.49272358	11.00140074	11.12750897	8.880795079	12.79450226	12.75788084	12.27432142	12.66264126	12.78344232	12.74850666	12.69368582	12.48684321	12.52282911	12.60877011	11.82998079	12.42326168	12.92819608	12.45347484	12.34956476	12.84330774
IFITM2	14.46441371	14.25725142	14.17794789	14.27689379	13.153847	14.58685513	14.6650245	14.68480739	14.32422882	14.14713429	14.14713429	14.04757637	14.11398468	14.40144129	14.20843453	14.68480739	11.82641554	10.80987424	10.21269934	10.69096879	10.62889929	10.65106329	14.62028221	14.58685513	14.34399113	13.85919908	14.38907216	14.35488571	14.17794789	14.37930353	14.10255426	14.188904	14.64615355	14.64615355	14.35488571	14.35488571	13.84847179	14.51838166
LRCH4	10.80707711	11.23232492	10.48790884	10.9260525	9.819274237	10.83967718	10.40230676	11.43467326	10.65106329	10.02382337	9.781125632	11.00332629	10.69656803	10.71046605	11.05419445	11.43686937	10.61985126	10.40124387	10.98552089	11.23232492	11.17575284	11.12571666	10.28255866	11.43899434	10.86572061	10.63975418	11.68332361	11.36638437	10.25707674	10.114921	10.38195808	9.951027053	10.60870361	9.386914895	9.977537605	11.13076284	9.897735263	11.27952032
GRN	11.36638437	10.59729832	11.60063305	11.65126682	11.02597047	10.31352043	11.29811729	11.57687863	11.12750897	11.24637632	11.06327187	11.62688337	11.23232492	11.93303208	10.78379389	11.33926842	10.98729205	10.44347532	10.68372554	11.06996268	10.88164389	12.54567466	11.09891432	11.6160505	11.49272358	10.66489316	11.41865113	11.89684574	10.57373332	11.13076284	10.92058447	11.80610589	11.522552	10.98552089	10.75058082	10.94957897	9.893333263	11.41155139
TOMM20	9.251101553	9.089241553	8.870703763	8.455917447	9.380915974	9.153521947	8.386103921	8.466186342	8.259139211	9.103336671	9.353465868	8.545910618	8.590957368	8.521013026	9.0889825	8.702453237	11.15178453	10.81579426	11.53165282	10.7984465	11.06489166	9.950000895	9.343181947	8.676053789	9.091295053	9.003037658	8.859084447	9.345169237	9.195064816	9.380915974	9.142941605	8.899446592	8.934844816	8.887804158	8.817473237	8.942874263	9.530769079	8.850975921
GNL3L	9.661758	10.40065536	10.66215476	10.45164189	10.22474824	9.911259895	8.900323605	10.46354774	11.28578111	10.64119255	10.16525282	11.38987676	10.70774692	10.76974108	10.31621511	10.49887076	10.83342682	10.79492587	11.45038776	11.15516871	10.99004145	9.249800132	9.828668658	10.41152782	10.47776516	10.44450237	10.03584929	10.17839729	9.882766789	9.666089026	9.753365737	9.715562395	9.355593737	10.10451553	10.19912291	9.353465868	9.859805684	10.07278255
GRINA	9.846327737	9.377509816	11.81978803	10.19551821	11.00332629	9.399239316	9.536901461	10.31872203	10.98376266	10.64667026	10.41023797	11.16466174	10.42167666	10.96705711	9.831145395	10.25473776	11.31027745	11.42802118	10.76081279	11.101914	11.33926842	10.72889966	10.65666195	9.538359842	10.22976721	10.25812492	9.821702	9.389368342	10.25050276	11.32249934	10.02548416	11.62688337	10.15503126	11.59380066	11.18350276	9.978522211	10.43544958	9.986634079
STAT6	10.79683421	10.30834334	9.993158842	10.44347532	10.07863097	10.53645397	10.63379111	10.91069466	10.69096879	9.976646526	9.730233434	10.17546845	9.955026053	10.65522992	10.34011779	11.09891432	11.43899434	11.31627121	10.86572061	11.16284284	10.10921058	9.826293789	9.806897421	10.26237471	10.11116674	10.48531271	10.94462289	10.99291887	9.668192342	10.24663921	9.712470605	9.931287342	10.66097826	9.393972289	10.01143603	10.11680995	9.987471237	11.10924311
PPP6C	10.96705711	10.78932561	10.74250975	10.66620982	11.02446137	10.23395874	11.15705297	10.67673104	10.73105962	10.65389145	10.80779562	10.37825697	10.56353984	10.74454071	10.87679989	10.66620982	11.16084761	11.33464611	11.59621476	10.88643626	11.27563847	9.178369316	10.88495655	10.90747989	10.67335308	10.75058082	10.77261995	10.57373332	10.89006213	10.93515871	10.95095463	11.05055537	10.87363445	10.68853632	11.11666963	10.75929232	10.93515871	10.6891145
GTF2IRD2B	7.937733316	7.986341263	7.542927355	7.506960289	7.774445211	7.667097961	7.292899158	7.459786118	7.976691868	7.820984395	7.744731184	7.663263474	7.610909237	7.681950342	7.725718658	7.769630316	11.33926842	10.76854566	10.49316576	10.96220742	10.76416926	9.805599829	7.783500592	7.68361175	7.845804526	7.801940921	7.6010545	7.769380158	7.719081553	7.93847625	7.557610447	7.860249645	7.864706526	7.545358211	7.445118329	7.995694263	7.779278803	7.688406447
ATPBD1B	9.086380421	9.134669	9.0244845	9.168288974	8.731002421	9.017692368	9.199245658	9.007599105	9.135378553	8.757271026	8.602007474	9.068816368	9.125264145	9.0023165	9.041263605	9.116658632	11.04846884	11.19480347	10.74051355	11.22240258	11.27731947	8.176834763	8.985521895	9.042163605	9.076895737	9.018059855	9.141650079	9.140400816	9.291379684	8.663515671	9.117362039	8.537082289	9.003349368	8.548811461	8.815066684	8.987274737	9.376786684	8.916340579
TRIM8	11.10924311	10.94799234	11.00332629	11.10351405	10.46108355	10.87363445	11.02097776	11.27563847	10.64385397	11.11666963	10.8213237	10.97852763	10.85494742	11.11666963	10.91914871	11.00332629	11.13824076	11.81204818	10.4953075	10.77973863	10.44226379	9.811224763	10.94957897	11.12272767	10.89925953	10.82055437	11.37031642	11.13627926	10.41686029	10.51097224	10.82055437	10.58556458	11.17575284	10.47143861	10.60643895	11.34532913	10.45631732	11.20035842
PPIL3	9.512785684	10.20569142	9.335347947	8.8038475	9.947281553	10.25473776	9.421930553	9.0023165	8.903627895	9.986634079	9.975575263	8.811769684	9.551138105	8.838916316	9.819274237	9.221646079	10.90388824	11.15016229	11.53640045	10.76914337	11.0750475	8.016807711	9.827052421	9.506306105	9.455673763	10.09277358	9.442966053	9.988346868	10.45631732	10.15503126	10.04739613	9.641756789	9.640945158	9.070102737	9.770255184	9.08451	10.60870361	9.303769579
THRAP5	7.097939184	7.191388539	7.373913461	7.178717553	7.148915053	7.204629421	7.273818	7.3958915	7.298521816	7.097658868	7.167595447	7.439855	7.073909066	7.192678658	7.317993961	7.397228079	10.87679989	10.90070818	11.65126682	10.57876547	11.03390114	10.87021516	7.446840132	7.324725224	7.278852724	7.105095289	7.174523553	7.331967132	7.111187474	7.170293395	7.258776658	7.283125803	7.225997171	7.106112026	7.049218053	7.162698	6.850999079	7.439497066
ZBTB16	8.322320421	8.737154895	8.547575132	8.184201105	8.353915526	7.955634829	8.754114947	8.207596105	7.665742553	8.045244211	7.838949474	9.066970737	8.315255974	8.433858	8.611525921	8.252579803	13.81970039	13.43500234	12.30755042	10.22976721	8.061280539	12.46508861	8.287661868	9.257494053	9.119724211	8.068612329	8.365594447	8.180877053	8.422810605	8.041378342	8.242674276	7.458716421	8.313814184	7.710098632	8.698905553	7.522907842	7.748910158	8.525564895
CRTAP	8.813911395	8.721755868	8.856610921	9.254963289	9.157836184	8.925847829	7.367714158	8.708834579	8.761735711	9.156666763	9.759726842	9.221316961	9.172715605	9.362757763	9.028529	9.087604474	11.50722779	11.08662755	11.40036463	10.73471321	10.49422858	10.69790189	9.150072658	8.717932	8.874900737	9.173776092	8.819421211	9.172097421	9.314538263	9.853010605	9.052710803	9.292189211	8.665667263	8.776850895	7.855847526	9.265990211	9.387276566	8.779832868
COX15	8.609667145	8.482818342	8.426020132	8.368499211	8.287066789	8.258133684	8.621527605	8.421791921	8.467291211	8.032162447	8.006846684	8.261143	8.100162763	8.197366053	8.053978132	8.194806474	10.67737284	11.26512382	10.46694808	11.05225255	10.81138761	10.01497866	8.332047079	8.543804868	8.577456895	8.224647342	8.385254105	8.618856579	8.103120658	8.197819974	8.219457526	8.542177842	8.455652342	8.133023526	8.337666526	8.559918974	7.902640487	8.352813921
MBTPS1	9.739712421	9.712470605	9.720073105	9.739712421	10.17121545	9.957241434	9.874836632	9.550314816	9.551799132	9.6472305	9.968092868	9.809589368	10.31510526	9.501612105	9.978877803	9.506306105	10.90747989	10.72189834	11.34903832	10.46108355	10.97852763	12.61736484	9.595802803	9.154848105	9.460817711	9.579454184	9.593737974	9.679286868	10.04069939	9.747639947	9.744537974	9.429114355	9.452894158	9.669919447	9.642441684	9.143696105	10.15925684	9.249431355
NINJ2	11.16466174	10.73760826	12.3234445	11.33052192	11.35332489	10.9687	11.80610589	11.40265111	10.45299347	10.95559466	10.93681563	11.62429537	10.43984153	11.70322797	11.24192539	11.58883089	9.631631395	10.33036908	11.14353045	11.51987421	11.14513697	10.10451553	11.83835842	11.02597047	11.69453103	10.90235053	10.73174716	11.12571666	10.98552089	10.92858763	10.51503055	11.29604103	11.22640513	11.50187416	11.35136111	11.00490966	10.88495655	11.11088532
FXC1	7.705995289	7.613778868	7.507177868	7.576531645	7.726394789	7.739078263	7.437256974	7.640816368	7.721584579	7.824487329	7.838090592	7.930818289	7.748910158	7.926842658	7.830680684	8.029607789	11.21166845	10.78932561	11.15889224	10.66969672	10.97181992	11.83550766	7.691991526	7.745443592	7.817895566	7.746682263	7.722395158	7.611537211	7.660157053	8.156108447	7.628776368	8.125138105	7.756420526	7.739524145	7.369023447	7.666655789	7.766767658	7.703984079
HK1	12.01932366	11.56547287	12.21006745	12.21006745	12.46979795	11.08182711	12.28515829	11.90306195	12.03144237	11.83550766	11.70663137	12.17290358	12.26592884	12.37352026	12.07351597	12.21789184	10.10225972	10.88837529	11.65364326	10.49175729	10.37605892	10.17121545	12.17688376	12.01022916	12.25030529	11.69453103	12.04182095	11.83550766	11.64675482	11.75234271	12.00423724	12.47862942	11.78852292	11.89379534	11.79104103	11.40713724	11.37282329	12.15533853
IFITM3	12.75300803	10.28473308	12.63748839	13.43500234	12.53598232	13.27603208	12.65784779	13.25273045	12.98533921	12.78344232	13.14765713	12.43136008	11.97814239	12.67291513	12.14051821	13.54845679	11.16466174	10.77261995	10.52254747	10.59302863	10.70490866	10.56488403	12.91864266	12.84330774	12.16952084	10.98020984	12.70938092	11.90579434	13.90166976	12.45347484	14.03730337	13.23253005	13.170209	14.6650245	12.68836053	14.38907216	11.29811729	13.51495968
ATP5J2	10.69934697	11.00490966	10.20769497	10.2867315	10.87363445	10.86093458	10.51097224	10.34519776	11.24820232	10.93515871	10.67901687	10.25933734	10.45048861	10.56979526	10.67044945	10.28903555	11.16834916	11.48335737	11.36638437	11.02796566	10.88316792	7.907238158	10.74735782	10.81742495	10.77398518	11.25133268	10.51097224	10.42877432	11.40471337	11.25675816	11.02597047	11.0750475	11.25884055	11.0750475	11.08491255	11.06327187	11.33464611	10.39566924
RABAC1	10.37605892	10.33151995	10.64505797	10.32830221	9.9130555	9.819274237	10.44914147	10.42517603	11.10924311	10.30941289	10.19551821	10.16427887	10.35804005	10.36046382	9.801631921	9.980175974	10.83809834	10.24953405	11.70322797	10.72889966	11.51476763	13.63407042	10.11874955	10.54516645	10.38417342	10.65313574	10.38866418	10.05560891	10.59729832	10.582748	10.53284676	10.72733458	10.96705711	10.46227382	10.85767739	10.63690687	10.47264284	10.39885318
EIF4A2	12.06005263	12.36687482	11.73575247	11.40036463	12.70938092	12.82141479	11.86968866	11.51476763	11.46470413	11.94429168	12.53598232	11.27731947	12.30755042	11.25216347	12.19855526	11.58421042	10.49887076	11.24296701	11.87803776	11.41603029	11.13076284	8.354165316	12.05363239	11.31236492	11.66419858	11.96916147	11.60572639	12.01179095	12.42724866	11.96619987	12.18367332	11.37031642	11.27731947	11.85832424	12.08072421	11.48581311	12.70419832	11.28578111
PPAP2A	7.314367434	7.1951855	7.215826263	7.554935526	7.379073355	7.306691197	7.013487158	7.234812526	7.387016237	7.227037408	7.475739197	7.433422526	7.414873737	7.049108645	7.535678526	7.202060026	11.10741226	11.30262282	11.03283374	10.46814424	10.03494818	10.87363445	7.212606079	7.102076974	7.268650526	7.348288474	7.362892737	7.293574868	7.512460842	7.338683553	7.370674474	7.020729079	6.976965697	7.1973875	7.148915053	6.910247895	7.215056461	7.363443947
U2AF2	10.38089503	10.24241168	10.35804005	10.33353187	10.38142655	9.870928	10.14896455	10.52365437	10.31742934	10.36505261	10.47725274	10.78233382	10.54753066	10.70916187	10.35925553	10.46814424	10.97697503	11.293984	11.04846884	11.387631	11.67523332	6.814217553	10.12229897	10.23719139	10.25260197	10.13204574	10.41370166	10.39196668	10.21658782	10.01407724	10.10686817	10.02130697	9.990949868	9.967335921	10.43495824	9.902971895	9.993158842	10.44802537
HSPA5	8.180208711	7.993861592	8.232004408	8.235044645	8.141146342	8.239550171	8.303784842	8.283555658	8.660549079	8.135124421	7.891837579	8.306785526	8.252780368	8.539429184	8.091787434	8.227785447	10.19312447	11.13447603	11.46766642	10.98376266	11.54368287	8.61389775	8.072385553	8.274856026	8.598293487	8.259880211	8.520443526	8.421583395	8.0839635	7.784476513	8.123023039	8.243722434	8.290627961	7.995422579	8.037211921	8.44477525	7.783729289	8.340715158
IIP45	8.399141434	8.219457526	8.817999447	8.402018421	8.44217375	7.835120789	8.833996224	8.542713211	8.683431447	8.203932737	8.234223079	8.685971447	8.332945816	8.249949355	7.848354868	8.038385724	11.38069945	10.98196208	10.42877432	11.28756868	11.27404992	10.96220742	8.099313289	8.511435079	8.105013974	8.292324474	8.22346425	8.043765711	8.233029882	8.874039487	8.321438013	9.092012447	8.566254079	8.886225921	8.894187645	8.795537842	8.049666526	8.208627421
ERAL1	9.243779434	8.898055447	9.452894158	9.163081211	9.323033342	8.957909237	9.457680513	9.146934763	9.174974355	9.213155908	9.037914526	9.380915974	9.154848105	9.401962026	9.492719579	9.018736697	10.71602242	11.02446137	11.73329497	10.69371279	11.00490966	10.55126247	9.413591684	9.148833184	9.253135237	8.944808697	9.141154816	8.915167974	9.021068421	9.186050974	8.940618974	9.465513158	9.009359974	9.031468263	9.269630684	8.864835461	8.999799684	9.007599105
CCT2	9.667480789	9.633984105	9.230323895	9.293952408	9.681904145	9.560399553	9.102398947	9.000838763	9.2711285	9.820088789	9.779956237	9.110840658	9.243089395	9.049835079	9.506992816	8.912559974	10.71903666	10.93974292	10.50984442	11.62951266	10.39723028	10.25812492	9.668968263	9.373968842	9.481562382	9.531433737	9.155505974	9.693613526	9.874836632	9.332059158	9.762763526	9.487863526	9.356302316	9.321634132	9.271513408	9.046097026	9.532290737	9.191301132
LENG8	7.335874289	7.329485842	8.2726485	7.641192263	7.629000237	7.243752105	7.715608184	7.410407974	8.516134579	7.761177645	7.330660461	8.445381303	8.127845526	8.004940079	7.453876105	7.512460842	11.19154863	10.99973421	11.47877242	11.0666905	10.94625426	11.02796566	7.273997237	7.260911895	7.282591474	7.371939974	7.647761816	7.029251789	7.440444026	7.8712505	7.515113368	7.494667105	7.363793737	7.698606697	7.489950026	7.301453461	7.699523013	7.023630776
MRCL3	14.11398468	13.99292182	13.85919908	14.188904	14.10255426	13.90166976	14.31489845	14.05787545	13.87986695	14.09124118	14.28696182	13.80041521	14.06874055	13.90166976	14.02909408	13.99292182	11.36401116	11.99056008	11.19662176	11.85038884	11.07987882	7.549950474	14.35488571	13.94556237	13.76978968	13.72009174	14.00682713	13.76978968	14.26640692	14.03730337	13.95889929	14.17794789	13.39776282	14.26640692	14.16851216	13.95889929	14.04757637	13.94556237
TRPT1	9.336682553	9.555051421	9.348502684	9.442966053	9.287005605	9.773649526	9.308592368	9.551138105	9.461928605	8.836122553	8.998516263	9.296877211	9.151722763	9.106614158	10.01585429	9.6001885	10.77398518	10.93681563	10.96705711	10.83047221	11.31027745	11.02295542	9.444431579	9.503045026	9.572230763	9.475575763	9.656206711	9.771084763	9.160818618	9.163429776	9.250490526	8.76199	9.206119382	8.813087342	9.149553053	9.477297671	9.009651605	9.640555987
RASD2	6.779060237	6.844992184	6.714066711	6.779060237	6.852744895	6.672011816	6.791259118	6.753550079	6.972098816	6.770384474	6.793505632	6.838549605	6.675799263	6.784801868	7.074083711	6.767133684	10.99095405	10.22007392	9.838829211	12.49694253	10.93598717	7.297050053	6.742408105	6.736052263	6.755937513	6.771218237	6.795001421	6.785908697	6.897712105	6.786577632	6.705669211	6.710024316	6.835892237	6.838826092	6.723069842	6.935851605	7.324371079	6.841876855
KIAA1751	10.81579426	11.70940782	11.49272358	11.409232	10.71743445	11.80012437	10.02130697	11.75234271	12.269603	11.96916147	11.76092787	12.27806303	12.05363239	12.12946063	11.79411832	12.19462568	10.94625426	10.79218537	11.30795653	10.64505797	11.13238126	11.75234271	11.05055537	12.01627163	11.52944118	12.08691397	11.76690334	10.92211318	12.19855526	11.55146911	12.11315497	11.53640045	11.95109003	11.75798913	11.5817165	11.78290189	12.15930084	11.11282124
TM9SF2	9.939203395	10.00191903	10.44450237	10.21898232	10.23082774	10.10370724	10.35385742	10.23445703	9.837986421	10.30004355	10.74454071	10.10136991	10.38980416	10.27930145	10.161139	10.34638134	10.7984465	10.68705895	11.09891432	11.70322797	12.46508861	8.769797342	10.33561518	10.04698642	10.07756129	10.03403937	10.05409518	10.18054255	10.34986295	10.58021403	9.760175868	10.44226379	10.05322534	10.27930145	10.19169353	10.12060821	10.27403921	10.30834334
TBC1D5	7.244408053	7.254156987	7.048107763	7.329876	7.024623105	6.958782763	7.036630553	7.298893737	7.188032	7.151289711	7.209069671	7.425084355	7.227947934	7.218471513	7.120317408	7.324168368	11.28756868	11.17957234	11.04499289	10.51237337	10.74321932	12.36493926	7.172018487	7.196509461	7.117643789	6.923514066	7.176959868	7.466554868	7.038978053	7.157198684	7.004090684	6.866812921	6.848552026	7.098803447	6.927920566	7.127394711	7.176636816	7.223875289
PIGT	9.078115211	9.15637	9.239921013	9.460496803	9.211395947	8.879158579	9.687238816	9.246226816	9.182242316	9.314824289	9.282714132	9.684340447	9.450074368	9.710821658	9.226283974	9.112777842	11.17412003	10.64385397	10.89146558	10.9311103	10.66489316	12.3234445	9.139663868	9.518887816	9.357216092	9.236975816	9.224943447	9.139663868	9.228584316	9.156073237	9.336046684	9.2154015	9.313335145	9.08451	9.413591684	9.224570711	8.934285368	9.085791237
COX6A1	10.11772103	10.08386971	9.692674868	9.775843895	9.941071053	9.895075132	9.900236211	9.644986579	10.39566924	10.22665187	9.748431868	9.450074368	9.764514263	9.593424132	9.5439845	9.548702553	11.23630945	11.01559016	11.91522366	10.65106329	10.82627639	11.38316376	9.838829211	9.934806763	10.09730255	10.28473308	9.844574868	9.758374974	10.44450237	10.51237337	10.40919108	10.31510526	10.58556458	10.44102892	10.32830221	10.36046382	10.57172649	9.900701105
NDUFAB1	10.01666337	10.36046382	10.10451553	10.02468195	10.64667026	10.05904737	9.859805684	9.662879421	10.39450679	10.55867105	10.55622079	9.816911868	10.27403921	10.20465071	10.06604363	9.933845105	10.44742304	10.85767739	11.13998918	11.13627926	11.04342247	10.20170118	10.26773966	9.653840263	9.715877237	10.52752039	9.604170368	9.575319132	10.89280384	10.71182334	10.44102892	10.56736895	9.979233395	10.829141	10.58804453	9.871393763	11.02597047	9.410755053
TMEM59	11.08491255	11.18350276	10.88837529	10.54012021	11.12750897	11.53640045	11.05974761	10.69934697	10.21269934	10.85629255	11.48581311	10.06796187	10.74586821	10.45164189	10.68705895	10.86869889	10.76974108	10.96548197	11.64887655	11.34721489	11.58883089	7.712496237	11.22640513	10.34519776	10.87021516	10.89598329	10.76714945	11.16284284	11.18558879	11.33052192	10.85917539	10.89006213	10.62238066	11.14191797	11.03843503	11.13238126	11.37704221	10.82479847
TM4SF1	6.744983987	6.779060237	6.805051395	6.733309868	6.776399263	6.857991763	6.875704105	6.703609789	6.744418316	6.835892237	6.842789763	6.733309868	6.695510789	7.134287184	7.005255329	6.741746658	11.60572639	11.52944118	12.44945529	10.74735782	10.08295482	7.444562263	7.066965474	6.871741316	6.8221395	6.896810211	6.719263105	6.902311184	6.873562579	6.864333211	6.815310184	7.310647855	7.135320447	6.982207763	6.877649434	6.710024316	7.085063921	6.961163658
NOL7	11.12750897	11.39189376	10.97852763	11.12366645	11.65633118	11.28578111	10.89006213	10.78523224	11.11990889	11.38547726	11.51476763	11.03656229	11.04499289	11.07301887	11.49052689	11.14353045	11.17575284	10.81742495	11.55827263	10.75774205	10.95095463	12.27432142	11.05419445	11.03496855	10.99645737	11.522552	10.99291887	11.13824076	11.51765321	11.19480347	11.46766642	10.95747279	11.29190195	11.27404992	11.31627121	11.07987882	11.50722779	11.03283374
NF2	6.727794711	6.704804026	6.718426513	6.815310184	6.833312789	6.954081803	6.710891158	6.719263105	6.769942408	6.872907658	6.837525789	6.775056039	6.845558658	6.818854447	7.269755263	6.916230013	10.35864779	10.89146558	10.99475163	10.28903555	10.98376266	12.30402287	6.749499395	6.675799263	6.783233158	6.801393224	6.798055842	6.764729237	6.7298025	6.699858605	6.878484053	6.735469289	6.629443	6.692830947	6.840712013	6.729177237	6.914532789	6.762449289
PTEN	10.32939274	10.086689	9.857319263	9.418712816	9.481900579	10.22474824	9.9365295	10.06514195	9.180729461	10.05797258	9.705085632	9.036631632	9.116274526	9.334100816	9.325172158	10.04739613	11.77731195	11.56086524	11.31027745	10.90388824	11.04685547	9.553556789	10.56603926	9.965387789	9.937496184	10.21951805	9.958627605	9.954201526	10.34202413	10.92377639	9.723983658	10.63530218	10.22774411	10.31510526	9.874404434	10.65799337	10.14793326	10.08295482
ASB3	9.381932789	9.596901763	9.486440263	9.375370395	9.346552842	9.131595579	9.442287158	9.439487263	9.136656579	9.09165375	9.313656211	9.208371474	9.387276566	9.177529737	9.299711868	9.300992053	10.99812126	10.53284676	9.93340175	11.01725626	11.20035842	11.71977208	9.157327211	8.990135579	9.396562105	9.076286632	9.452175947	9.301732868	9.203839079	9.163429776	9.467768237	9.105513526	9.2711285	9.032077579	8.977990658	9.286693789	9.44828275	9.368657289
ZNF364	9.644061158	10.22062979	10.0896905	10.02253722	10.27930145	10.07639561	10.00859505	9.999193947	10.24082614	9.828263224	9.639288684	10.18244784	10.24663921	9.842156421	10.09884618	9.905661947	11.33464611	10.93026682	10.81742495	11.33697784	11.43028842	9.395795158	9.882766789	10.10729305	10.54012021	9.769840895	9.769840895	10.20074053	9.525666474	9.403009276	9.820088789	9.533715474	9.925148658	9.956370526	9.902142289	9.948300658	9.726858789	9.994576579
PABPC4	10.83809834	11.04499289	11.10560532	11.13238126	11.34721489	10.94799234	10.57226945	10.76081279	11.13447603	11.10560532	11.05419445	11.15329795	10.96374932	11.039802	11.26949803	11.05786074	10.98376266	10.11976324	10.00859505	11.61106137	11.26711518	13.23253005	10.89431026	10.87679989	10.79492587	11.08343442	10.93515871	10.84588882	10.97056363	10.57373332	11.12571666	10.67165921	10.52254747	10.54516645	10.82342782	10.35804005	10.75648079	10.77398518
ZNF503	7.28367	7.2633925	7.290729342	7.650052368	7.298893737	7.121368145	7.484217289	7.341918408	7.448813882	7.521565342	7.267885882	7.631767579	7.526192237	7.935894658	7.201591868	7.539498776	11.37282329	11.11088532	12.11924382	10.66097826	10.28255866	9.973620395	7.595281158	7.892094987	7.710514211	7.576531645	7.515854947	7.3182205	7.275227105	7.439352526	7.397663868	7.617501053	7.358651316	7.483987566	7.6145685	7.515854947	7.068520474	7.524057105
ABCF1	9.828668658	9.787214408	9.887709289	9.862625	10.07278255	9.499209737	10.01367726	9.929194342	9.916410447	9.480862158	9.797203816	10.48790884	10.00009966	9.804482132	10.12336663	9.484899763	9.665710789	10.68308058	10.55867105	10.87021516	10.67335308	11.93303208	9.299711868	10.19757863	10.06604363	9.519312145	9.955026053	10.0717915	9.284746474	8.868541145	9.819274237	9.512785684	9.799636474	9.300357526	9.914553553	9.300992053	8.935092289	9.938327184
XPC	10.23917108	10.19551821	10.14397218	10.42517603	10.25648412	10.26027529	10.64254063	10.41910734	10.49316576	10.26773966	10.56488403	10.829141	10.84588882	10.46108355	10.34866861	10.68705895	11.44102163	10.75058082	10.88921871	11.02446137	10.51366579	11.17957234	10.03494818	10.23917108	9.812430776	10.00467111	10.45744689	10.11400971	10.18755487	9.680799368	10.12229897	9.619184974	9.503632184	9.768528842	10.09371613	9.776254605	9.999193947	10.20983582
MFSD3	8.205435737	8.473424474	8.096217355	8.280082026	8.233352658	8.584754605	8.283555658	8.273754632	8.315031434	7.803354842	8.020855316	8.094515605	8.022575789	8.074580895	8.491473632	8.061026737	10.29571913	11.0666905	10.22418721	11.01912989	12.18024866	12.43538032	8.089911	8.534090105	8.492012329	8.072691947	8.094757053	8.685299184	7.939295974	7.951972079	8.232004408	8.056141605	8.330483211	7.782402816	8.188842053	8.303784842	7.801220382	8.445381303
LOC649853	6.831018408	6.822602947	6.812841539	6.769500342	6.761569974	6.931751289	6.883790079	7.004090684	6.9665475	6.778617053	6.736052263	6.967323395	6.976539921	6.807329053	6.764729237	6.813757671	13.25999063	12.68836053	6.720184421	13.87986695	13.73006858	14.11398468	6.899183895	6.835892237	6.729177237	6.837525789	7.059892842	7.156891789	6.967514526	7.004486671	6.968714724	6.864070579	6.968831026	6.719263105	6.817948145	6.989306079	6.869435882	6.997058829
SLC25A34	7.209387447	7.110629342	7.111627474	7.16462	7.011669474	7.281078132	7.347261447	7.344714658	7.132249461	6.907068105	6.829657013	7.052274421	7.099673605	6.941583763	7.027482132	7.252327053	11.40150787	11.22432916	10.58804453	11.29501251	11.35332489	7.005108211	7.192478145	7.50109625	7.276453921	7.191752316	7.538289868	7.447672158	6.880078237	7.059283158	7.210046053	7.075779974	7.137607763	7.020235395	7.005676658	7.353025	6.985228895	7.351989632
LYN	13.68031163	13.47158697	13.80041521	13.90166976	13.19690026	13.44240711	13.73006858	13.95889929	13.41224568	13.51495968	13.60528395	13.58066989	13.54845679	13.4871195	13.23895379	13.57235039	10.74735782	10.04069939	9.985544895	11.18793042	11.07665029	12.85971755	13.67166384	13.36971676	13.54845679	13.46350218	13.708295	13.4871195	12.99691132	13.06317971	13.14765713	13.26811395	13.28211218	13.53994697	13.58066989	13.36971676	12.93388108	13.8287335
IMP4	10.09080587	10.25707674	9.893333263	10.21898232	10.31352043	9.808792842	9.580201105	9.872234342	10.37184253	10.14694345	9.982426974	10.114921	10.02859789	10.43873613	10.36046382	9.909350316	10.59152895	10.85917539	11.44669405	10.47827758	10.88495655	10.81660961	10.19072397	10.30834334	10.23976179	10.21457113	10.06796187	10.28517317	10.07639561	9.788343184	10.43984153	10.00096868	10.22164903	9.959595421	10.20569142	9.832835658	10.11726549	9.983797053
ATP6V0C	13.80041521	13.16516492	13.73006858	13.50699447	13.99292182	12.82732992	14.00682713	14.13572795	13.34028724	13.49618803	13.42705968	14.09124118	13.73006858	13.76978968	13.4562685	13.61576666	11.09705658	11.04685547	11.93009247	10.98196208	11.18558879	9.730582868	13.8287335	13.35497089	13.78162608	13.31152795	13.19690026	13.63407042	13.24668739	13.91181808	13.58908768	14.15763789	13.67166384	14.05787545	13.69800239	13.00294426	13.27603208	13.59783026
BRP44L	9.863613421	9.945443132	9.742061553	9.913425053	10.53407216	10.51621042	10.08295482	9.686870855	9.398913447	10.00009966	10.52003239	9.687238816	10.20983582	9.855657526	10.20674947	9.997856158	10.85494742	11.32455792	11.62951266	11.17222711	11.41865113	8.700904395	10.17651566	9.271898316	9.421256368	10.30310571	9.698217211	9.4886085	10.76854566	10.45512724	10.08766992	10.17747787	9.489576237	10.83047221	10.12833295	10.02548416	10.89759845	9.551138105
DDT	10.38417342	10.88164389	11.07838529	10.93974292	11.08491255	10.67465589	11.25454808	10.74321932	11.60572639	11.32455792	10.71455795	11.039802	10.52621647	10.94799234	10.69656803	10.43647808	11.09025213	11.05225255	11.31835413	10.68705895	10.90070818	11.18964779	10.31621511	11.00845268	10.94799234	11.12366645	10.61482171	10.53284676	11.15016229	11.08491255	11.05974761	10.60510463	11.12912126	11.30795653	10.94140513	10.92858763	11.62688337	10.42293547
TNS3	8.604322947	8.325765803	8.656287842	9.158539316	8.615100961	8.548550763	9.145574632	8.933700921	8.262836895	8.374539526	8.086744421	8.819658632	8.677487	9.036322211	8.445381303	8.700116921	11.01559016	10.79358205	10.93354516	10.78796574	11.73845147	10.10971633	8.616380105	8.725520145	8.811769684	8.271263039	8.838297579	8.908692842	8.175802553	8.455164684	8.537082289	8.840733342	8.698905553	8.589083737	8.415715645	8.544362421	7.841603921	8.705208868
GSDMDC1	10.0717915	10.01282818	9.852114211	10.0202735	9.473134066	10.41854759	9.992705632	10.50383111	10.0546152	9.625084342	9.379922447	9.765318395	9.792351395	9.681563395	10.30527992	10.32621237	10.69790189	10.71602242	10.35689982	10.69223513	10.89925953	9.703279553	9.860831921	10.54012021	10.114921	10.01005095	10.45403608	10.50383111	9.551468618	9.29365	9.979233395	9.868266355	10.41579368	9.827857789	10.00553242	11.03843503	9.381932789	10.45164189
DAB2	8.641146711	8.300630316	8.820954421	9.321975947	8.827674421	8.479809289	8.706400632	8.921651184	8.606616316	8.716800158	8.164431684	8.824065237	8.383128579	9.054059842	8.329133342	8.5510665	10.27719563	10.79075547	10.50696187	11.07665029	10.38195808	8.506041474	8.558277684	9.110840658	9.013230579	8.191186355	8.376792526	8.422490526	7.925372763	8.205435737	8.442709276	8.316935026	9.123483079	8.946302316	8.859370566	8.521990895	7.814415158	9.005926039
PLA2G2D	8.747759	9.460817711	9.251687974	9.008471974	8.4880465	9.445826579	8.560334184	9.489295316	10.20819075	9.471732618	8.838606947	9.890583789	9.2975285	9.6001885	9.598217289	9.728380079	10.78233382	11.02796566	9.747639947	10.70916187	11.21367258	10.45992726	8.816195026	9.691489184	9.183608158	9.675324079	9.400467737	9.278474921	9.437161158	9.208371474	9.559608132	8.873383487	9.770255184	9.166010171	9.359234474	9.67292	9.701698658	9.077177632
CCDC56	10.04925158	10.397751	9.713086079	9.900236211	10.56225347	10.26773966	10.0600895	9.677361934	10.40577166	10.28473308	10.2455605	9.732205474	9.734667184	10.00553242	10.28785318	9.791118421	10.28038045	11.50187416	11.43028842	10.89280384	11.01642321	9.504285632	10.14220424	10.15096005	10.23298405	10.50383111	9.917322658	10.19411745	10.54753066	10.15619563	10.48790884	10.22665187	10.40577166	10.30004355	10.30417597	10.36759926	10.54516645	9.926983289
BCLAF1	10.2403525	10.12833295	9.978522211	9.487279526	10.40124387	10.60870361	9.600944658	9.781125632	9.355593737	10.03769534	10.47489084	9.241844118	9.921543132	9.434458868	10.12527692	9.932142895	11.6160505	11.33926842	11.05419445	10.49045021	11.76690334	7.095522684	10.10495495	9.940110974	10.03143334	9.777161026	10.12336663	10.27077997	9.999193947	9.976646526	10.14096792	10.14220424	9.635667921	9.897735263	9.905661947	9.967335921	10.14309911	10.19169353
DYNLL2	8.214648816	8.402018421	8.098415474	8.289903079	8.052574053	8.275341	8.361858763	8.249195684	8.410431579	8.230612842	7.833931776	8.113354553	7.882836724	8.019336105	8.362997342	8.283871684	11.08343442	11.35136111	10.83649916	10.29736493	10.68308058	11.42103492	8.354722053	8.464475316	8.338805263	8.294550316	8.117653711	8.221021605	8.052772921	8.227272592	8.106115316	8.502029474	8.540538711	8.246059158	8.214903079	8.754114947	8.306245197	8.278674039
MRFAP1	11.07838529	11.05974761	10.668944	10.51875713	10.98020984	10.668944	10.70490866	10.51503055	10.22665187	10.86420192	11.09891432	10.30049761	10.54891292	10.24609986	10.64667026	10.44682071	10.94308089	10.84588882	11.0309225	10.77398518	11.02097776	10.56353984	11.06145408	10.71327274	10.76081279	10.67737284	10.56852182	10.94625426	10.98020984	11.08662755	10.75365884	10.59043771	10.78101889	10.68969268	10.762443	10.85629255	10.85494742	10.84872055
SLC38A2	8.474888566	8.377013868	8.257054684	8.086351368	8.501791461	8.885188763	8.318302855	8.137711289	7.659330658	8.385824908	8.6585915	7.544258158	8.264808	7.705501421	8.424468171	8.18911575	11.05225255	10.98020984	11.44669405	11.10034476	11.387631	8.266104237	8.531565263	7.782609013	8.047982553	8.723019658	7.775037184	8.225329421	8.828673526	9.278835645	8.323118289	8.561000421	8.373996632	9.180427684	8.675231579	8.609411316	9.050997658	7.899876526
POM121	6.797654526	6.901777461	6.960387368	7.033217355	7.141232895	6.8472125	6.761569974	7.025696618	7.039171105	6.931925013	6.938031658	7.132938026	6.940704447	7.045758816	6.820347079	6.8472125	10.84588882	10.36152268	9.848152026	10.93354516	10.81359308	11.46122433	6.828126079	6.877355132	6.793043132	6.927375368	6.845275421	6.889774579	6.930634237	6.904859474	6.800841816	6.759373053	6.787826132	6.806800289	6.877649434	6.783992921	6.764178776	6.800272526
RAB31	12.12571382	12.01627163	12.05363239	11.73075587	11.52505687	12.03832345	12.27432142	11.70663137	11.38069945	12.06359055	12.04182095	10.99973421	11.70057184	11.71688639	11.30911699	11.79104103	11.05974761	10.81877374	11.37704221	10.84444911	9.557381763	11.50590608	12.07033003	12.00702055	11.83550766	11.80320992	12.07351597	11.76092787	11.85588013	12.11924382	11.50458437	12.11924382	11.79104103	11.82520663	11.61106137	12.5653395	11.71688639	12.31999058
TULP3	7.106717132	7.028513553	7.249128605	7.007823053	7.131367158	6.788473263	7.064270342	7.159659474	7.066385039	6.909622658	6.921842342	7.192678658	6.954081803	7.011264026	7.124862	6.999578684	12.04767576	11.18793042	10.71455795	10.71182334	9.955026053	10.78796574	7.001366105	6.9989355	7.187768289	6.975824868	7.159659474	6.958640724	6.923514066	6.906721132	7.074896355	6.987145079	7.108387632	6.968598421	7.073909066	6.995218118	7.035379092	7.107803026
MAN2C1	8.556792461	8.569710447	9.291059171	8.637270158	8.994611974	8.815875658	8.801393237	8.770060684	8.543211816	8.588180724	8.237741711	9.198545289	8.464209211	8.826106724	8.269467724	8.723019658	11.55827263	10.15925684	10.24354247	10.12144811	10.87507771	13.00294426	8.181320711	8.396307921	8.622932408	8.615398711	8.418312026	8.753475263	8.324483974	8.399141434	8.754114947	8.241138184	8.473424474	8.324944316	8.545910618	8.415990184	8.587491921	8.318796882
EIF4G2	12.17290358	11.81718697	12.083782	11.39415637	12.22801045	11.79104103	11.75798913	11.66188221	10.91608221	11.93611453	12.20622411	11.57687863	11.97509176	11.62429537	11.94194363	11.69453103	10.61240292	10.76586389	10.94462289	10.58685989	10.63530218	11.00490966	11.98428008	11.31835413	11.37495945	11.293984	11.56086524	11.71977208	11.98732616	11.95399866	11.85038884	11.81978803	11.34145718	11.774687	11.67020184	11.546547	11.99056008	11.60839963
MGAT4B	8.408712711	8.164431684	8.725220368	8.756382816	8.673355921	8.060482474	8.837369434	8.552041974	8.834312395	8.611779566	8.65602225	8.841911316	8.590003829	8.832553974	8.169377105	8.389840974	11.10560532	10.42401082	10.64819839	10.89598329	10.60643895	13.76978968	8.378467474	8.491195842	8.307031395	8.349466316	8.163463224	8.418537658	8.383128579	8.732913132	8.462321868	9.298972053	8.612317539	8.931044539	8.942874263	8.5510665	8.756095303	8.672815658
WAS	13.17663237	12.90700071	12.97427942	13.29607808	12.71409058	12.49694253	13.49618803	13.44965018	13.17663237	13.28211218	13.16516492	13.34028724	13.16516492	13.47158697	13.09424182	13.44240711	10.53139	10.48790884	10.86420192	11.58883089	11.61340437	10.47143861	13.14140961	13.57235039	13.05709821	12.86984074	13.59783026	13.1056175	12.79450226	12.92819608	12.69886653	12.92343184	12.51913113	12.51432726	13.11173568	13.05709821	12.63253984	13.28927861
[truncated: 6,855 more rows]
